# Supplementary material for: Effect of thyroid hormone concentration on the transcriptional response underlying induced metamorphosis in the Mexican axolotl (Ambystoma)
Source: BMC Genomics. 2008 Feb 11;9:78. doi: 10.1186/1471-2164-9-78 (PMC2262897; doi:10.1186/1471-2164-9-78)
Supplement: Additional file 1 — Analysis of the effect of time in the absence of T4. Excel table containing statistical and informatic values associated with the analysis of the effect of time in the absence of T4. [file 1471-2164-9-78-S1.xls]

## Sheet: Sheet1
Probeset	Rank	q	Overall P-Val	Quadratic effect P-Val	Linear effect P-Val	Intercept	Linear effect	Quadratic effect	Description	Pattern	Significant
SRV_03517_a_at	1	1.35575e-05	0.000163071	0.00178882	0.000239621	8.19813	-0.0954746	0.00252502	TUMOR NECROSIS FACTOR, ALPHA-INDUCED PROTEIN 8	QLVD	no
SRV_06453_at	2	2.7115e-05	0.000214571	0.000129327	0.0141919	12.5077	-0.0429348	0.00135509	0	QLVD	no
SRV_07907_a_at	3	4.06725e-05	0.000275114	0.000492829	0.00197281	7.75317	0.0520967	-0.00152924	0	QLCU	no
SRV_07440_a_at	4	5.42299e-05	0.000545752	0.0422703	0.000272178	9.17017	-0.0381318	0.000836721	0	QLVD	no
SRV_01608_at	5	6.77874e-05	0.000559764	0.00110247	0.00292567	12.7864	-0.114357	0.00332543	PROTEASOME (PROSOME, MACROPAIN) ACTIVATOR SUBUNIT 2 (PA28 BETA)	QLVD	no
SRV_10057_at	6	8.13449e-05	0.000576103	0.0073546	0.000615621	10.2021	-0.0751049	0.00193184	0	QLVD	no
SRV_10257_at	7	9.49024e-05	0.000618347	0.000769379	0.00598074	8.67312	-0.18434	0.00551787	0	QLVD	no
SRV_06326_at	8	0.00010846	0.000718219	0.0151804	0.000565684	8.84506	-0.0285347	0.000702408	0	QLVD	no
SRV_10096_at	9	0.000122017	0.00091384	0.000265366	0.676021	10.1608	0.0389812	-0.00140298	0	QC	no
SRV_01137_at	10	0.000135575	0.000944762	0.00179046	0.00444075	12.8112	-0.0215049	0.000968163	ATPASE, H+ TRANSPORTING, LYSOSOMAL 16KDA, V0 SUBUNIT C	QlVU	no
SRV_02894_a_at	11	0.000149132	0.00100298	0.00734414	0.00134673	10.2728	0.0654069	-0.00173433	CAP, ADENYLATE CYCLASE-ASSOCIATED PROTEIN 1 (YEAST)	QLCU	no
SRV_07967_at	12	0.00016269	0.00105133	0.0111083	0.00110641	10.351	0.0363942	-0.000938278	0	QLCU	no
SRV_02523_a_at	13	0.000176247	0.00106839	0.0219237	0.000789582	11.9652	0.0408538	-0.000996493	NUCLEOLIN	QLCU	no
SRV_00130_a_at	14	0.000189805	0.00108814	0.00165018	0.00652505	11.8688	-0.171685	0.00505817	APOLIPOPROTEIN E	QLVD	no
SRV_10047_at	15	0.000203362	0.00110165	0.0016298	0.00680664	9.61371	-0.15092	0.00445345	0	QLVD	no
SRV_04150_a_at	16	0.00021692	0.00118426	0.0335678	0.000743332	8.55779	0.0398559	-0.000939152	G1 TO S PHASE TRANSITION 2	QLCU	no
SRV_05697_at	17	0.000230477	0.00126	0.00605692	0.00217991	8.50536	0.52989	-0.0144262	0	QLCU	no
SRV_10498_at	18	0.000244035	0.00133733	0.00255849	0.00557442	13.0938	-0.121984	0.00353356	0	QLVD	no
SRV_00136_a_at	19	0.000257592	0.00151486	0.00486848	0.00352187	9.61175	0.0554258	-0.00154819	BRANCHED CHAIN KETO ACID DEHYDROGENASE E1, BETA POLYPEPTIDE (MAPLE SYRUP URINE DISEASE)	QLCU	no
SRV_05750_s_at	20	0.00027115	0.00160905	0.00146721	0.0184505	10.0527	-0.0456326	0.00191694	0	QlVU	no
SRV_09933_at	21	0.000284707	0.00169997	NA	0.000409743	10.4398	-0.00879256	0	0	LD	no
SRV_10158_at	22	0.000298265	0.00173577	NA	0.000236316	9.61982	-0.0141699	0	0	LD	no
SRV_09101_at	23	0.000311822	0.00177166	0.00115346	0.03813	7.86376	-0.103673	0.00324092	0	QLVD	no
SRV_03881_a_at	24	0.00032538	0.00180178	0.00169037	0.0187557	10.1369	0.0650818	-0.00197778	MYELIN EXPRESSION FACTOR 2	QLCU	no
SRV_10479_at	25	0.000338937	0.00194835	0.0103853	0.00277596	8.17968	0.477144	-0.0128051	0	QLCU	no
SRV_02292_at	26	0.000352495	0.00211284	0.00209493	0.0187549	9.5747	-0.0969925	0.00293341	N-myc (and STAT) interactor	QLVD	no
SRV_10257_s_at	27	0.000366052	0.00224758	0.00179657	0.0284204	8.19318	-0.162821	0.00500389	0	QLVD	no
SRV_10230_at	28	0.00037961	0.00227595	0.011233	0.00329175	7.53828	0.514663	-0.0138546	0	QLCU	no
SRV_09418_at	29	0.000393167	0.00229754	0.000670642	0.943555	10.268	-0.0466375	0.00165311	0	QV	no
SRV_03422_a_at	30	0.000406725	0.00257066	0.00108845	0.142306	10.9805	-0.0510334	0.00166089	LR8 PROTEIN	QV	no
SRV_11751_at	31	0.000420282	0.00270719	NA	0.000393049	7.12908	0.0233533	0	TRANSGELIN 2	LU	no
SRV_06442_at	32	0.000433839	0.00271329	0.0242687	0.00251378	9.84938	-0.0953136	0.00243347	0	QLVD	no
SRV_02065_a_at	33	0.000447397	0.002817	0.0444433	0.00190867	10.7994	0.0216687	-0.000522769	ADAPTOR-RELATED PROTEIN COMPLEX 2, MU 1 SUBUNIT	QLCU	no
SRV_09560_at	34	0.000460954	0.003043	0.0105629	0.00536423	9.94771	-0.494034	0.0135942	0	QLVD	no
SRV_02294_at	35	0.000474512	0.00306095	NA	0.00464227	8.62187	0.0381462	0	ATPASE, H+ TRANSPORTING, LYSOSOMAL 38KDA, V0 SUBUNIT D1	LU	no
SRV_04564_at	36	0.000488069	0.00317286	NA	0.00152558	6.89888	0.0345046	0	FK506 BINDING PROTEIN 10, 65 KDA	LU	no
SRV_07376_at	37	0.000501627	0.00318035	0.00640337	0.00935344	10.2556	-0.128775	0.00368806	0	QLVD	no
SRV_05077_at	38	0.000515184	0.00331708	0.019342	0.003827	8.34804	-0.0577727	0.00152261	ZINC FINGER PROTEIN 21 (KOX 14)	QLVD	no
SRV_08695_a_at	39	0.000528742	0.00331783	0.00385181	0.0191706	10.2429	-0.0443051	0.00191902	0	QlVU	no
SRV_05336_a_at	40	0.000542299	0.0033319	0.045244	0.00233396	12.99	-0.0542141	0.00131924	CATHEPSIN L	QLVD	no
SRV_12417_at	41	0.000555857	0.00334073	NA	0.00342797	6.41528	-0.0593767	0	N-MYC DOWNSTREAM REGULATED GENE 1	LD	no
SRV_09591_at	42	0.000569414	0.00335857	0.0139475	0.00495798	11.0605	-0.451305	0.0122256	0	QLVD	no
SRV_07266_at	43	0.000582972	0.00336707	0.00973367	0.00676141	8.26777	-0.404403	0.0112662	0	QLVD	no
SRV_05297_at	44	0.000596529	0.00348307	0.00123567	0.298935	7.58113	0.0492758	-0.00164253	MITOGEN-ACTIVATED PROTEIN KINASE KINASE 3	QC	no
SRV_09987_s_at	45	0.000610087	0.00352407	0.00104476	0.901516	9.17067	0.105406	-0.00374792	0	QC	no
SRV_03180_at	46	0.000623644	0.00354891	0.00214297	0.0637621	10.3065	0.0490952	-0.00154216	ATP-BINDING CASSETTE, SUB-FAMILY F (GCN20), MEMBER 2	QC	no
SRV_08090_at	47	0.000637202	0.00356057	NA	0.000537205	9.06931	-0.0135751	0	0	LD	no
SRV_10090_at	48	0.000650759	0.00368575	NA	0.00256293	10.1433	-0.015973	0	0	LD	no
SRV_03054_at	49	0.000664317	0.00384742	0.00524075	0.0168072	8.51223	-0.23415	0.00689049	MACROPHAGE RECEPTOR WITH COLLAGENOUS STRUCTURE	QLVD	no
SRV_09987_at	50	0.000677874	0.0038565	0.00115226	0.833656	9.82681	0.115113	-0.00401917	0	QC	no
SRV_07753_at	51	0.000691432	0.00391333	NA	0.000684721	10.7322	-0.0121396	0	0	LD	no
SRV_04431_at	52	0.000704989	0.00404035	0.00934122	0.009457	9.32707	0.0775769	-0.00219265	CORONIN, ACTIN BINDING PROTEIN, 1B	QLCU	no
SRV_10292_at	53	0.000718547	0.00410752	0.00538757	0.0183716	9.7444	0.0974427	-0.00287416	0	QLCU	no
SRV_10156_s_at	54	0.000732104	0.00420439	0.00239938	0.0783383	7.72469	-0.140537	0.0044356	CHROMOSOME 10 OPEN READING FRAME 54	QV	no
SRV_09173_at	55	0.000745662	0.00460142	NA	0.00299218	10.087	-0.0310288	0	0	LD	no
SRV_05470_at	56	0.000759219	0.00462976	0.00236273	0.106652	9.81249	-0.141258	0.00450605	0	QV	no
SRV_00309_at	57	0.000772777	0.0046956	0.025622	0.00512638	9.52146	-0.229156	0.006021	TRANSGLUTAMINASE 1 (K POLYPEPTIDE EPIDERMAL TYPE I, PROTEIN-GLUTAMINE-GAMMA-GLUTAMYLTRANSFERASE)	QLVD	no
SRV_01080_x_at	58	0.000786334	0.00474038	NA	0.00305998	8.29205	0.0121894	0	ACTIN, BETA	LU	no
SRV_05146_at	59	0.000799892	0.00493273	0.00732973	0.0174876	8.29909	0.0498882	-0.00145515	GNAS COMPLEX LOCUS	QLCU	no
SRV_03670_at	60	0.000813449	0.00493432	0.00299718	0.0734886	8.65165	0.0688722	-0.00216048	TUBULIN TYROSINE LIGASE-LIKE FAMILY, MEMBER 12	QC	no
SRV_00330_at	61	0.000827007	0.0051196	NA	0.00830077	7.8301	-0.0400566	0	CYTOCHROME B-245, BETA POLYPEPTIDE (CHRONIC GRANULOMATOUS DISEASE)	LD	no
SRV_03882_at	62	0.000840564	0.00516127	0.00738199	0.0188348	11.267	0.0407464	-0.00119149	MYELIN EXPRESSION FACTOR 2	QLCU	no
SRV_01526_at	63	0.000854121	0.00523509	0.0297912	0.0053771	7.37774	0.0954783	-0.00249144	SIMILAR TO CELL DIVISION CYCLE 10 HOMOLOG	QLCU	no
SRV_01135_a_at	64	0.000867679	0.00547375	0.0148911	0.00986815	12.3772	-0.0331922	0.00160911	ATPASE, H+ TRANSPORTING, LYSOSOMAL 16KDA, V0 SUBUNIT C	QlVU	no
SRV_10004_at	65	0.000881236	0.00595217	0.0307037	0.00628635	9.29022	-0.0250548	0.000657301	PRO0149 PROTEIN	QLVD	no
SRV_13113_at	66	0.000894794	0.00614743	0.00628521	0.0327705	7.57028	-0.113989	0.00341776	0	QLVD	no
SRV_02140_at	67	0.000908351	0.00625214	NA	0.00922293	9.50524	0.0184846	0	RHO GDP DISSOCIATION INHIBITOR (GDI) ALPHA	LU	no
SRV_01480_at	68	0.000921909	0.0065674	0.00466464	0.0617362	6.66181	-0.179494	0.00554695	PURINERGIC RECEPTOR P2Y, G-PROTEIN COUPLED, 2	QV	no
SRV_02941_at	69	0.000935466	0.00701574	NA	0.00285558	7.37664	0.0293467	0	INFLUENZA VIRUS NS1A BINDING PROTEIN	LU	no
SRV_02035_a_at	70	0.000949024	0.00711153	NA	0.00238647	10.4601	0.0200362	0	ATPASE, H+ TRANSPORTING, LYSOSOMAL 9KDA, V0 SUBUNIT E	LU	no
SRV_02485_a_at	71	0.000962581	0.00724043	0.0270754	0.00908468	9.77133	-0.0503529	0.00135332	GAP JUNCTION PROTEIN, BETA 3, 31KDA (CONNEXIN 31)	QLVD	no
SRV_07102_at	72	0.000976139	0.00739284	NA	0.00141645	8.03958	0.00910397	0	0	LU	no
SRV_02871_a_at	73	0.000989696	0.00750353	0.00822195	0.0331106	6.97772	0.053134	-0.0015817	SMC1 STRUCTURAL MAINTENANCE OF CHROMOSOMES 1-LIKE 1 (YEAST)	QLCU	no
SRV_09471_at	74	0.00100325	0.00771823	NA	0.00193429	9.7481	-0.030371	0	0	LD	no
SRV_01140_a_at	75	0.00101681	0.00776751	NA	0.00883715	8.80309	0.0156766	0	ATPASE, H+ TRANSPORTING, LYSOSOMAL 31KDA, V1 SUBUNIT E1	LU	no
SRV_05342_a_at	76	0.00103037	0.00784691	0.0114204	0.0236012	8.18503	0.0748644	-0.00217644	HYPOTHETICAL PROTEIN LOC641808	QLCU	no
SRV_09460_at	77	0.00104393	0.00786687	0.00947642	0.0299164	7.70472	-0.181308	0.00535309	0	QLVD	no
AE_at	78	0.00105748	0.00811882	NA	0.00166663	8.36383	0.0411948	0	TUBULIN, BETA 2C	LU	no
SRV_02487_at	79	0.00107104	0.00814897	0.0182665	0.0152375	10.7731	-0.0598403	0.00167754	GAP JUNCTION PROTEIN, BETA 5 (CONNEXIN 31.1)	QLVD	no
SRV_07558_at	80	0.0010846	0.00819609	0.0192848	0.0146058	6.2806	0.0816149	-0.0022783	0	QLCU	no
SRV_04527_at	81	0.00109816	0.00820753	NA	0.0083737	11.4322	-0.0166531	0	SULFIDE QUINONE REDUCTASE-LIKE (YEAST)	LD	no
SRV_05813_at	82	0.00111171	0.00823726	0.00625644	0.0611808	8.2603	-0.0927053	0.00284499	0	QV	no
SRV_00123_at	83	0.00112527	0.00833741	0.0153152	0.0188686	6.20978	0.0942225	-0.00268496	AMINOLEVULINATE, DELTA-, DEHYDRATASE	QLCU	no
SRV_03501_at	84	0.00113883	0.00863975	0.0151931	0.0201888	8.63219	0.0643001	-0.00183802	SIMILAR TO C. ELEGENS HYPOTHETICAL 55.2 KD PROTEIN F16A11.2	QLCU	no
SRV_06368_a_at	85	0.00115239	0.00881278	NA	0.00823372	8.23434	0.01929	0	SPLICING FACTOR, ARGININE/SERINE-RICH 14	LU	no
SRV_00750_a_at	86	0.00116594	0.00882288	0.0190578	0.0165877	8.45123	0.219454	-0.00616291	ARACHIDONATE 12-LIPOXYGENASE, 12R TYPE	QLCU	no
SRV_01818_at	87	0.0011795	0.00897838	0.0323359	0.0107807	9.8851	0.151545	-0.0040642	THIOREDOXIN	QLCU	no
SRV_01656_at	88	0.00119306	0.00899691	0.0176013	0.0185159	9.94519	-0.0388859	0.0018251	ATP-binding cassette, sub-family E (OABP), member 1	QlVU	no
SRV_01291_at	89	0.00120662	0.00904904	0.0044912	0.150158	13.8671	-0.0197409	0.000631147	FERRITIN, HEAVY POLYPEPTIDE 1	QV	no
SRV_02573_a_at	90	0.00122017	0.00939152	NA	0.014978	8.36252	0.0165419	0	ISOCITRATE DEHYDROGENASE 3 (NAD+) ALPHA	LU	no
SRV_10314_at	91	0.00123373	0.00941457	0.0126149	0.0289351	7.72178	-0.142901	0.00417412	0	QLVD	no
SRV_06859_at	92	0.00124729	0.00977664	0.0338626	0.0117477	12.2192	-0.0426114	0.00114432	0	QLVD	no
SRV_04404_a_at	93	0.00126085	0.00985223	0.00461897	0.1783	10.3122	-0.0395665	0.00154864	CDC42 SMALL EFFECTOR 1	QV	no
SRV_02491_a_at	94	0.0012744	0.00992046	0.0153442	0.0252095	9.19699	0.102246	-0.00294871	GUANINE NUCLEOTIDE BINDING PROTEIN (G PROTEIN), BETA POLYPEPTIDE 2	QLCU	no
SRV_05677_at	95	0.00128796	0.0102798	0.00996132	0.046621	10.0814	-0.0768725	0.00230614	0	QLVD	no
SRV_07637_at	96	0.00130152	0.0105248	0.0342937	0.012928	8.83545	-0.207126	0.00558351	0	QLVD	no
SRV_04602_at	97	0.00131508	0.0105769	NA	0.00205941	8.61948	-0.0121131	0	0	LD	no
SRV_01335_a_at	98	0.00132863	0.010618	NA	0.00190554	8.82963	-0.0330737	0	0	LD	no
SRV_03456_at	99	0.00134219	0.0106562	0.0241607	0.0177937	10.5595	0.0177082	-0.000853816	CORNICHON HOMOLOG 4 (DROSOPHILA)	QLCD	no
SRV_02639_a_at	100	0.00135575	0.0109265	0.00494964	0.202144	7.61107	0.0492417	-0.00159099	DIPEPTIDYL-PEPTIDASE 3	QC	no
SRV_09880_at	101	0.00136931	0.0109269	0.0134126	0.0350391	6.23374	-0.270597	0.00794965	0	QLVD	no
SRV_05329_at	102	0.00138286	0.0110395	0.0260577	0.0175235	9.33288	0.0135075	-0.000656227	PROGRAMMED CELL DEATH 8 (APOPTOSIS-INDUCING FACTOR)	QLCD	no
SRV_05534_at	103	0.00139642	0.011042	NA	0.00270495	7.71422	-0.0235756	0	HYPOTHETICAL PROTEIN MGC16212	LD	no
SRV_10897_a_at	104	0.00140998	0.0111607	0.0480763	0.0109054	7.30976	-0.123022	0.00321918	CYTOCHROME P450, FAMILY 2, SUBFAMILY C, POLYPEPTIDE 18	QLVD	no
SRV_02077_a_at	105	0.00142354	0.0114413	NA	0.00604965	11.5788	0.0119935	0	EUKARYOTIC TRANSLATION INITIATION FACTOR 2, SUBUNIT 1 ALPHA, 35KDA	LU	no
SRV_00126_a_at	106	0.00143709	0.0115526	0.00438774	0.341677	13.0677	-0.0399657	0.00151216	SEC61 GAMMA SUBUNIT	QV	no
SRV_10507_at	107	0.00145065	0.0117302	NA	0.00212538	12.3163	-0.0209874	0	0	LD	no
SRV_08689_at	108	0.00146421	0.0118472	0.0330414	0.0158257	6.28733	0.0803613	-0.00219176	0	QLCU	no
SRV_10476_at	109	0.00147777	0.0118549	NA	0.0022302	9.72146	-0.012948	0	0	LD	no
SRV_03175_a_at	110	0.00149132	0.0119881	NA	0.00647922	9.65527	0.0140651	0	SERINE/THREONINE KINASE RECEPTOR ASSOCIATED PROTEIN	LU	no
SRV_05278_a_at	111	0.00150488	0.0121588	NA	0.00221761	11.5615	-0.030223	0	OTOANCORIN	LD	no
SRV_06137_at	112	0.00151844	0.0123503	0.0305649	0.0179995	12.6371	-0.0276191	0.000761031	0	QLVD	no
SRV_10186_s_at	113	0.001532	0.0124624	NA	0.0101737	8.28337	-0.0106568	0	0	LD	no
AN_s_at	114	0.00154555	0.0125728	0.0123855	0.0505463	11.4631	0.0732515	-0.00219054	similar to RNA binding motif protein, X-linked	QC	no
SRV_10337_at	115	0.00155911	0.0127506	NA	0.00437751	9.28957	-0.0168824	0	0	LD	no
SRV_09661_at	116	0.00157267	0.012791	0.0306023	0.0189521	12.0407	-0.0560433	0.00154788	0	QLVD	no
SRV_01359_a_at	117	0.00158623	0.0129584	0.0186681	0.031821	10.5571	0.0449868	-0.00130053	RAN BINDING PROTEIN 5	QLCU	no
SRV_07760_at	118	0.00159978	0.0129792	0.00406136	0.941262	7.90817	0.107935	-0.00383111	0	QC	no
SRV_01323_a_at	119	0.00161334	0.0135096	0.0212615	0.0295398	7.31775	-0.0665964	0.00190896	HEME OXYGENASE (DECYCLING) 1	QLVD	no
SRV_06949_a_at	120	0.0016269	0.0137526	NA	0.0233021	8.79571	0.0236027	0	0	LU	no
SRV_04933_a_at	121	0.00164046	0.0139496	NA	0.00472289	9.10103	-0.0076612	0	VACUOLAR PROTEIN SORTING 25 (YEAST)	LD	no
SRV_10429_at	122	0.00165401	0.0140084	NA	0.00264291	8.33501	-0.00913138	0	0	LD	no
SRV_10065_at	123	0.00166757	0.014098	0.0139925	0.0530554	8.56615	-0.0529955	0.00158204	0	QV	no
SRV_06880_a_at	124	0.00168113	0.0141212	0.00514359	0.419666	11.1271	-0.0351859	0.00117501	0	QV	no
SRV_01080_at	125	0.00169469	0.0142688	NA	0.00443057	8.16907	0.0112733	0	ACTIN, BETA	LU	no
SRV_05381_at	126	0.00170824	0.014331	NA	0.0102419	7.43155	0.0165996	0	0	LU	no
SRV_03221_a_at	127	0.0017218	0.0147361	0.0216823	0.0334026	8.03343	-0.206724	0.00595347	DELETED IN MALIGNANT BRAIN TUMORS 1	QLVD	no
SRV_09411_at	128	0.00173536	0.0150375	NA	0.00590595	7.74049	-0.0170262	0	0	LD	no
SRV_00954_at	129	0.00174892	0.0152985	0.0347754	0.0221219	8.85772	0.0561025	-0.00155048	FILAMIN A, ALPHA (ACTIN BINDING PROTEIN 280)	QLCU	no
AG_s_at	130	0.00176247	0.0153632	0.00683642	0.239323	13.1786	0.0242435	-0.000785301	TUBULIN, BETA 2C	QC	no
SRV_02456_at	131	0.00177603	0.0156138	0.00544769	0.508985	8.03735	-0.17511	0.00590512	GASTRIC INTRINSIC FACTOR (VITAMIN B SYNTHESIS)	QV	no
SRV_00942_a_at	132	0.00178959	0.0158808	NA	0.00302615	11.9388	-0.0103411	0	EPITHELIAL MEMBRANE PROTEIN 2	LD	no
SRV_01347_a_at	133	0.00180315	0.0160198	NA	0.0263298	10.2077	-0.0152075	0	ISOVALERYL COENZYME A DEHYDROGENASE	LD	no
SRV_10087_at	134	0.0018167	0.0161992	NA	0.0139525	11.3385	0.0127296	0	0	LU	no
SRV_01990_a_at	135	0.00183026	0.0164007	NA	0.021218	7.71231	-0.00960139	0	N-ETHYLMALEIMIDE-SENSITIVE FACTOR ATTACHMENT PROTEIN, GAMMA	LD	no
SRV_01821_at	136	0.00184382	0.0164331	0.00609716	0.413273	8.68753	-0.0761374	0.00286145	TYRO PROTEIN TYROSINE KINASE BINDING PROTEIN	QV	no
SRV_02868_at	137	0.00185738	0.0164391	0.022816	0.037894	7.47037	0.0498269	-0.00144019	VALYL-TRNA SYNTHETASE	QLCU	no
SRV_14287_a_at	138	0.00187093	0.0166793	NA	0.0263183	11.4543	-0.0170867	0	CATHEPSIN L	LD	no
SRV_01387_at	139	0.00188449	0.0170902	0.00542421	0.966357	13.3747	-0.0873975	0.003096	LECTIN, GALACTOSIDE-BINDING, SOLUBLE, 1 (GALECTIN 1)	QV	no
SRV_13669_at	140	0.00189805	0.0171125	NA	0.00331985	9.99961	-0.0199465	0	MYOSIN, LIGHT POLYPEPTIDE 7, REGULATORY	LD	no
SRV_01820_at	141	0.00191161	0.0171918	0.0058737	0.573404	6.94293	-0.0354916	0.00120443	TYROSINE KINASE 2	QV	no
SRV_08355_at	142	0.00192516	0.0173733	NA	0.00872572	7.90832	-0.0208475	0	0	LD	no
SRV_10050_at	143	0.00193872	0.0174743	NA	0.00482932	8.49585	-0.0180111	0	0	LD	no
SRV_09929_at	144	0.00195228	0.0174864	0.0204942	0.0478105	9.10643	0.0856198	-0.00251141	0	QLCU	no
SRV_01302_at	145	0.00196584	0.017748	0.0486789	0.0206295	9.07404	-0.178701	0.00482639	GUANYLATE BINDING PROTEIN 4	QLVD	no
SRV_08468_a_at	146	0.00197939	0.0179648	0.0237011	0.0421428	7.74542	-0.111262	0.00322665	0	QLVD	no
SRV_09510_at	147	0.00199295	0.0180747	0.00575939	0.943993	8.8665	-0.0597178	0.0021198	0	QV	no
SRV_09498_at	148	0.00200651	0.0181972	NA	0.0340261	7.11612	-0.0336234	0	0	LD	no
SRV_03189_a_at	149	0.00202007	0.0185854	0.0124545	0.110707	11.0828	-0.0330376	0.00102162	SEC63-LIKE (S. CEREVISIAE)	QV	no
SRV_05962_at	150	0.00203362	0.018623	NA	0.0105745	9.9601	-0.009647	0	0	LD	no
SRV_05519_at	151	0.00204718	0.0186503	0.00596205	0.916512	8.71104	0.0418741	-0.00146787	ADHESION REGULATING MOLECULE 1	QC	no
SRV_07105_a_at	152	0.00206074	0.0192477	0.0104237	0.167172	12.4004	-0.0359721	0.00113781	0	QV	no
SRV_09111_at	153	0.0020743	0.0195986	0.0171133	0.0748601	8.6549	0.0479745	-0.00144485	0	QC	no
SRV_07661_a_at	154	0.00208785	0.0197266	0.0262283	0.0439402	10.9959	0.0293768	-0.000850075	0	QLCU	no
SRV_05608_a_at	155	0.00210141	0.0197742	NA	0.00467138	10.5668	-0.0103725	0	UBIQUITIN-CONJUGATING ENZYME E2E 1 (UBC4/5 HOMOLOG, YEAST)	LD	no
SRV_01164_a_at	156	0.00211497	0.0198672	NA	0.00466004	10.691	-0.019017	0	CALPAIN, SMALL SUBUNIT 1	LD	no
SRV_04827_a_at	157	0.00212852	0.0199672	0.0315065	0.0367359	6.37199	0.0603207	-0.00171676	HETEROGENEOUS NUCLEAR RIBONUCLEOPROTEIN A2/B1	QLCU	no
SRV_07726_a_at	158	0.00214208	0.0200657	0.0319717	0.0364678	8.16102	-0.123864	0.00352156	MACROPHAGE EXPRESSED GENE 1	QLVD	no
SRV_05724_at	159	0.00215564	0.0200714	0.0286994	0.0409124	9.08118	-0.0381786	0.00109682	0	QLVD	no
SRV_01749_at	160	0.0021692	0.0202481	NA	0.033613	6.91907	0.0414991	0	SFRS PROTEIN KINASE 1	LU	no
SRV_05208_a_at	161	0.00218275	0.0203982	NA	0.00406555	7.66616	0.00498843	0	OXIDOREDUCTASE NAD-BINDING DOMAIN CONTAINING 1	LU	no
SRV_00326_a_at	162	0.00219631	0.0206095	0.00661525	0.958465	9.26065	-0.0993565	0.0034958	0	QV	no
SRV_09283_at	163	0.00220987	0.0206888	NA	0.00878552	8.2841	-0.0220594	0	0	LD	no
SRV_02719_at	164	0.00222343	0.0209252	NA	0.0321009	7.35537	0.0377096	0	SMAD, MOTHERS AGAINST DPP HOMOLOG 2 (DROSOPHILA)	LU	no
SRV_03212_at	165	0.00223698	0.0209638	0.0406993	0.0307945	9.25018	-0.0342555	0.000954158	EXOCYST COMPLEX COMPONENT 3	QLVD	no
SRV_11935_at	166	0.00225054	0.0219983	NA	0.0172106	6.14577	-0.0113971	0	SERINE/THREONINE KINASE 17B (APOPTOSIS-INDUCING)	LD	no
SRV_05532_a_at	167	0.0022641	0.0226105	NA	0.00477861	9.78934	-0.0305236	0	PDZ and LIM domain 2 (mystique)	LD	no
SRV_11232_at	168	0.00227766	0.0226259	0.0448782	0.0315548	8.56898	0.149786	-0.00415488	CYCLIN D2	QLCU	no
SRV_09914_at	169	0.00229121	0.0226914	NA	0.0261971	6.41187	0.0272424	0	0	LU	no
SRV_09914_x_at	170	0.00230477	0.0228708	NA	0.00861282	7.24544	0.0278781	0	0	LU	no
SRV_03017_at	171	0.00231833	0.0229608	0.00848088	0.467404	9.39491	-0.0361896	0.00120969	JUMPING TRANSLOCATION BREAKPOINT	QV	no
SRV_00797_a_at	172	0.00233189	0.0230232	0.00852628	0.463691	8.79203	-0.0754729	0.00282719	SERPIN PEPTIDASE INHIBITOR, CLADE H (HEAT SHOCK PROTEIN 47), MEMBER 1, (COLLAGEN BINDING PROTEIN 1)	QV	no
SRV_06713_at	173	0.00234544	0.0233517	0.0310193	0.0481645	8.37327	0.129412	-0.00373457	0	QLCU	no
SRV_04706_a_at	174	0.002359	0.0234052	NA	0.0363743	8.43328	-0.00555769	0	CHROMOSOME 1 OPEN READING FRAME 108	LD	no
SRV_05602_at	175	0.00237256	0.0236546	0.00832066	0.564484	6.56888	0.0586071	-0.0019818	PARKINSON DISEASE 7 DOMAIN CONTAINING 1	QC	no
SRV_01908_at	176	0.00238612	0.023843	0.0124391	0.196181	8.73047	0.0624092	-0.00198192	SWI/SNF RELATED, MATRIX ASSOCIATED, ACTIN DEPENDENT REGULATOR OF CHROMATIN, SUBFAMILY A, MEMBER 5	QC	no
SRV_03026_a_at	177	0.00239967	0.0239923	0.0353777	0.0436495	8.32897	0.0198838	-0.000567623	COP9 CONSTITUTIVE PHOTOMORPHOGENIC HOMOLOG SUBUNIT 8 (ARABIDOPSIS)	QLCU	no
SRV_00334_a_at	178	0.00241323	0.0240968	NA	0.00880172	10.4295	-0.0137907	0	GALACTOSIDASE, BETA 1	LD	no
SRV_02339_a_at	179	0.00242679	0.0241619	0.00847771	0.574386	7.45391	-0.0560794	0.00207067	N-MYRISTOYLTRANSFERASE 2	QV	no
SRV_04108_at	180	0.00244035	0.0243737	0.0136718	0.171364	10.9785	0.0346784	-0.00109191	HYPOTHETICAL PROTEIN FLJ20647	QC	no
SRV_04525_a_at	181	0.0024539	0.0246222	NA	0.00903819	10.9189	-0.0154042	0	SULFIDE QUINONE REDUCTASE-LIKE (YEAST)	LD	no
SRV_09950_at	182	0.00246746	0.0247642	0.0183871	0.106394	9.06028	0.0473498	-0.00144638	0	QC	no
SRV_02732_at	183	0.00248102	0.0255077	NA	0.0413198	7.77694	-0.0189615	0	CTAGE FAMILY, MEMBER 5	LD	no
SRV_07632_at	184	0.00249458	0.0255348	0.00855188	0.731785	10.5414	-0.269959	0.00928916	0	QV	no
SRV_07633_s_at	185	0.00250813	0.0256809	0.0128501	0.220188	10.269	-0.270441	0.00863191	0	QV	no
SRV_04614_at	186	0.00252169	0.0256861	0.0482789	0.0356742	8.43462	-0.0682247	0.00189672	5-AZACYTIDINE INDUCED 2	QLVD	no
SRV_05108_a_at	187	0.00253525	0.0257079	NA	0.0140973	5.79938	0.0666247	0	PHOSPHOSERINE AMINOTRANSFERASE 1	LU	no
SRV_07780_at	188	0.00254881	0.0260387	NA	0.0276291	8.88863	-0.0167782	0	0	LD	no
SRV_03569_at	189	0.00256236	0.0260548	NA	0.0337616	8.40121	-0.00837054	0	UBX DOMAIN CONTAINING 8	LD	no
SRV_04771_at	190	0.00257592	0.0261088	0.0393795	0.0446515	7.00569	-0.10308	0.00293078	GRPE-LIKE 2, MITOCHONDRIAL (E. COLI)	QLVD	no
SRV_04441_at	191	0.00258948	0.0262139	0.00915466	0.602437	13.4332	-0.0255966	0.000942548	DIAZEPAM BINDING INHIBITOR (GABA RECEPTOR MODULATOR, ACYL-COENZYME A BINDING PROTEIN)	QV	no
SRV_03594_at	192	0.00260304	0.0264029	0.0398146	0.044936	7.56208	0.114316	-0.00324952	METASTASIS SUPPRESSOR 1	QLCU	no
SRV_06713_s_at	193	0.00261659	0.0266346	0.0241333	0.0824236	9.54807	0.120797	-0.00361367	0	QC	no
SRV_02814_at	194	0.00263015	0.0270077	0.0104393	0.426332	9.25766	-0.0492183	0.00163274	DNAJ (HSP40) HOMOLOG, SUBFAMILY B, MEMBER 1	QV	no
SRV_00744_a_at	195	0.00264371	0.0270344	0.0235614	0.0875678	9.11046	-0.174916	0.00525241	ADIPOSE DIFFERENTIATION-RELATED PROTEIN	QV	no
SRV_05349_at	196	0.00265727	0.0271293	NA	0.0138122	9.03098	-0.00516997	0	SORTING NEXIN 6	LD	no
SRV_10204_at	197	0.00267082	0.0272176	NA	0.00675122	10.3216	-0.024326	0	0	LD	no
SRV_00649_at	198	0.00268438	0.0272664	NA	0.0422617	13.8533	0.00198589	0	RIBOSOMAL PROTEIN L39	LU	no
SRV_09702_at	199	0.00269794	0.0272751	0.0287177	0.0686153	10.7722	0.0304818	-0.00134392	0	QC	no
SRV_10146_at	200	0.0027115	0.0272971	NA	0.0088894	7.98847	0.0314557	0	0	LU	no
SRV_10270_at	201	0.00272505	0.0273379	NA	0.0060422	12.6297	-0.00954468	0	0	LD	no
SRV_01753_a_at	202	0.00273861	0.0276294	NA	0.0332018	9.99339	0.0750475	0	SIGNAL SEQUENCE RECEPTOR, ALPHA (TRANSLOCON-ASSOCIATED PROTEIN ALPHA)	LU	no
SRV_07428_at	203	0.00275217	0.0277134	NA	0.00661729	9.93695	0.0182374	0	CHROMOSOME 6 OPEN READING FRAME 149	LU	no
SRV_07663_at	204	0.00276573	0.0278802	NA	0.00671337	11.3144	-0.0215847	0	0	LD	no
SRV_02622_a_at	205	0.00277928	0.0281113	0.0102804	0.51721	13.2228	-0.0135249	0.000453997	VOLTAGE-DEPENDENT ANION CHANNEL 3	QV	no
SRV_06632_at	206	0.00279284	0.028428	0.009634	0.716237	7.89384	0.0946722	-0.00325049	0	QC	no
SRV_08506_a_at	207	0.0028064	0.0284657	0.0394976	0.0510702	8.50636	-0.106122	0.00303769	0	QV	no
SRV_04547_at	208	0.00281996	0.0284677	NA	0.00750325	10.9581	-0.0235805	0	PDZ and LIM domain 2 (mystique)	LD	no
SRV_09372_at	209	0.00283351	0.0285884	NA	0.00606994	7.00708	-0.00922624	0	0	LD	no
SRV_10161_at	210	0.00284707	0.0287054	NA	0.0145348	12.1559	-0.0103963	0	0	LD	no
SRV_13117_s_at	211	0.00286063	0.0287977	NA	0.00685537	13.8535	-0.0188829	0	CYTOKERATIN 2	LD	no
SRV_03310_at	212	0.00287419	0.028973	NA	0.0272704	11.171	0.0082022	0	MICROTUBULE-ASSOCIATED PROTEIN, RP/EB FAMILY, MEMBER 1	LU	no
SRV_11648_at	213	0.00288774	0.0290355	0.0206272	0.122386	7.13394	0.0571942	-0.00175318	NUCLEAR FACTOR (ERYTHROID-DERIVED 2)-LIKE 1	QC	no
SRV_05337_at	214	0.0029013	0.0294107	NA	0.00751942	10.4557	0.0412164	0	GLUTATHIONE S-TRANSFERASE M5	LU	no
SRV_09334_at	215	0.00291486	0.0296377	0.046804	0.0456924	10.3918	-0.0568345	0.00160358	0	QLVD	no
SRV_04521_at	216	0.00292842	0.0296942	NA	0.0230326	7.1764	0.0133633	0	LSM2 HOMOLOG, U6 SMALL NUCLEAR RNA ASSOCIATED (S. CEREVISIAE)	LU	no
SRV_10367_at	217	0.00294197	0.0297963	N/A	N/A	11.3933	N/A	N/A	0	FLAT	no
SRV_09342_at	218	0.00295553	0.0300763	NA	0.0110545	8.05755	-0.00977364	0	0	LD	no
SRV_02585_a_at	219	0.00296909	0.0310048	0.0154769	0.237506	13.0697	-0.063125	0.00201532	LACTATE DEHYDROGENASE A	QV	no
SRV_06116_at	220	0.00298265	0.031088	0.0287673	0.0863216	7.34786	-0.272184	0.00811034	0	QV	no
SRV_09401_at	221	0.0029962	0.0311278	0.0162659	0.216634	8.14303	0.0868751	-0.00275741	0	QC	no
SRV_04045_at	222	0.00300976	0.0311457	NA	0.00742205	7.60078	-0.0142619	0	DNAJ (HSP40) HOMOLOG, SUBFAMILY B, MEMBER 12	LD	no
SRV_02874_a_at	223	0.00302332	0.0311566	0.01052	0.762196	11.1224	-0.110091	0.00379623	BRAIN ABUNDANT, MEMBRANE ATTACHED SIGNAL PROTEIN 1	QV	no
SRV_02804_x_at	224	0.00303688	0.0311814	0.0123512	0.416156	7.98852	-0.0246552	0.000815057	0	QV	no
SRV_04858_at	225	0.00305043	0.0316851	N/A	N/A	9.01482	N/A	N/A	POLY (ADP-RIBOSE) POLYMERASE FAMILY, MEMBER 9	FLAT	no
SRV_11556_at	226	0.00306399	0.032227	0.0115345	0.586837	7.29819	-0.0560667	0.00207265	RAP2B, MEMBER OF RAS ONCOGENE FAMILY	QV	no
SRV_06924_at	227	0.00307755	0.0330986	0.0195472	0.176212	12.0492	-0.22762	0.00711747	0	QV	no
SRV_04416_at	228	0.00309111	0.0332799	0.0196547	0.176596	7.01797	-0.0318288	0.000995234	SIMILAR TO HISTONE-LYSINE N-METHYLTRANSFERASE, H4 LYSINE-20 SPECIFIC (HISTONE H4-K20 METHYLTRANSFERASE) (H4-K20-HMTASE) (SET DOMAIN-CONTAINING PROTEIN 8) (PR/SET DOMAIN-CONTAINING PROTEIN 07) (PR/SET07) (PR-SET7)	QV	no
SRV_08664_a_at	229	0.00310466	0.0334693	0.0413876	0.0630533	11.7087	0.0161162	-0.000465395	0	QC	no
SRV_03416_at	230	0.00311822	0.0335302	0.0322101	0.0852836	9.75026	-0.0370863	0.0010997	MITOGEN-ACTIVATED PROTEIN-BINDING PROTEIN-INTERACTING PROTEIN	QV	no
SRV_05597_at	231	0.00313178	0.0336108	N/A	N/A	10.638	N/A	N/A	HYPOTHETICAL PROTEIN MGC61571	FLAT	no
SRV_02611_a_at	232	0.00314534	0.0337146	NA	0.0329915	6.78606	0.0422962	0	SERUM/GLUCOCORTICOID REGULATED KINASE	LU	no
SRV_09445_at	233	0.00315889	0.0340674	NA	0.00990121	6.96257	-0.0246125	0	0	LD	no
SRV_10094_at	234	0.00317245	0.0343742	NA	0.00753737	10.1482	0.0195811	0	0	LU	no
SRV_03884_at	235	0.00318601	0.0344034	0.0291096	0.102175	7.04262	-0.0444961	0.00133679	INSULIN INDUCED GENE 2	QV	no
SRV_05347_at	236	0.00319957	0.0345285	N/A	N/A	9.7298	N/A	N/A	PROTEASOME (PROSOME, MACROPAIN) SUBUNIT, BETA TYPE, 9 (LARGE MULTIFUNCTIONAL PEPTIDASE 2)	FLAT	no
SRV_10439_at	237	0.00321312	0.0351612	0.0161767	0.296932	6.57446	0.0449091	-0.00145005	SPLICING FACTOR 3B, SUBUNIT 2, 145KDA	QC	no
SRV_10464_s_at	238	0.00322668	0.0355475	N/A	N/A	9.73491	N/A	N/A	0	FLAT	no
SRV_01185_a_at	239	0.00324024	0.0356563	NA	0.0174516	12.3066	0.00603245	0	CELL DIVISION CYCLE 42 (GTP BINDING PROTEIN, 25KDA)	LU	no
SRV_00070_at	240	0.0032538	0.0365104	NA	0.0403997	9.29841	-0.0209528	0	distal-less homeo box 3	LD	no
SRV_09815_at	241	0.00326735	0.0366346	0.0287532	0.116887	9.74224	0.0672945	-0.00203681	0	QC	no
SRV_10273_at	242	0.00328091	0.0366702	0.0163826	0.322513	8.00962	0.171443	-0.00556052	0	QC	no
SRV_01142_a_at	243	0.00329447	0.0367668	NA	0.0100883	7.76321	-0.017004	0	AU RNA BINDING PROTEIN/ENOYL-COENZYME A HYDRATASE	LD	no
SRV_08873_a_at	244	0.00330803	0.0367748	N/A	N/A	7.81364	N/A	N/A	MANNOSIDASE, ALPHA, CLASS 2B, MEMBER 2	FLAT	no
SRV_01303_a_at	245	0.00332158	0.0368258	N/A	N/A	7.29482	N/A	N/A	GUANYLATE BINDING PROTEIN 1, INTERFERON-INDUCIBLE, 67KDA	FLAT	no
SRV_10201_s_at	246	0.00333514	0.037081	NA	0.0102298	7.26359	0.0111493	0	0	LU	no
SRV_04894_a_at	247	0.0033487	0.0370823	0.0395749	0.0786925	11.3877	0.0423485	-0.00123993	TRANSKETOLASE-LIKE 2	QC	no
SRV_00327_a_at	248	0.00336226	0.0371818	0.0152435	0.401643	8.02085	-0.0844252	0.00321899	CATHEPSIN K (PYCNODYSOSTOSIS)	QV	no
SRV_02413_a_at	249	0.00337581	0.0371933	NA	0.00882349	8.5671	0.0153427	0	OXIDASE (CYTOCHROME C) ASSEMBLY 1-LIKE	LU	no
SRV_08778_at	250	0.00338937	0.0371996	N/A	N/A	8.68247	N/A	N/A	0	FLAT	no
SRV_04618_a_at	251	0.00340293	0.0373603	NA	0.0300007	9.63481	-0.0101633	0	ATG3 AUTOPHAGY RELATED 3 HOMOLOG (S. CEREVISIAE)	LD	no
SRV_07985_a_at	252	0.00341649	0.0377039	NA	0.00864107	7.43114	0.0163438	0	0	LU	no
SRV_09231_at	253	0.00343004	0.0381895	0.033397	0.102589	10.6903	-0.168749	0.00504563	0	QV	no
SRV_10200_at	254	0.0034436	0.0388291	NA	0.0278518	8.97598	-0.00924299	0	0	LD	no
SRV_00442_at	255	0.00345716	0.0389976	0.0422809	0.0792005	7.51896	-0.12952	0.00378254	SOLUTE CARRIER FAMILY 11 (PROTON-COUPLED DIVALENT METAL ION TRANSPORTERS), MEMBER 1	QV	no
SRV_02471_a_at	256	0.00347072	0.0391498	NA	0.0100193	13.2914	0.00338579	0	ATP SYNTHASE, H+ TRANSPORTING, MITOCHONDRIAL F0 COMPLEX, SUBUNIT C2 (SUBUNIT 9)	LU	no
SRV_08078_at	257	0.00348427	0.0391681	NA	0.0217962	9.70386	-0.0124748	0	0	LD	no
SRV_03323_a_at	258	0.00349783	0.0392963	NA	0.047083	10.7683	-0.0367931	0	P8 PROTEIN (CANDIDATE OF METASTASIS 1)	LD	no
SRV_02274_at	259	0.00351139	0.039702	0.0446002	0.076687	13.0046	-0.15929	0.00463251	CD74 ANTIGEN (INVARIANT POLYPEPTIDE OF MAJOR HISTOCOMPATIBILITY COMPLEX, CLASS II ANTIGEN-ASSOCIATED)	QV	no
SRV_02789_a_at	260	0.00352495	0.0400779	NA	0.0328013	9.95857	0.0063679	0	TRK-FUSED GENE	LU	no
SRV_03934_a_at	261	0.0035385	0.0401121	0.017597	0.347552	12.0895	0.0433359	-0.00141001	CYTIDYLATE KINASE	QC	no
SRV_04181_at	262	0.00355206	0.0401438	0.0401506	0.0884982	8.89278	-0.0441837	0.00130108	HIGH-MOBILITY GROUP 20A	QV	no
SRV_05089_a_at	263	0.00356562	0.0404261	NA	0.0338143	11.1848	0.0138057	0	enolase 3, (beta, muscle)	LU	no
SRV_05145_at	264	0.00357918	0.0404482	NA	0.010664	10.03	0.0114645	0	S100 CALCIUM BINDING PROTEIN A16	LU	no
SRV_10205_at	265	0.00359273	0.0407598	0.015481	0.517566	8.27246	-0.0815495	0.0030529	0	QV	no
SRV_07731_at	266	0.00360629	0.0409729	0.045796	0.0783651	7.299	-0.126103	0.00366721	0	QV	no
SRV_10281_s_at	267	0.00361985	0.0413929	NA	0.0222034	9.62376	-0.0128996	0	0	LD	no
SRV_00297_at	268	0.00363341	0.0414647	NA	0.00995482	6.85793	-0.0135685	0	PHOSPHATASE AND TENSIN HOMOLOG (MUTATED IN MULTIPLE ADVANCED CANCERS 1)	LD	no
SRV_03791_at	269	0.00364696	0.0416133	N/A	N/A	10.1834	N/A	N/A	ATPASE, H+ TRANSPORTING, LYSOSOMAL 50/57KDA, V1 SUBUNIT H	FLAT	no
SRV_05479_at	270	0.00366052	0.0416202	0.0270569	0.164579	8.35833	-0.0318087	0.00131174	CHROMOSOME 10 OPEN READING FRAME 104	QV	no
SRV_10285_at	271	0.00367408	0.0417048	0.0158827	0.517276	7.87459	0.0333927	-0.00125055	0	QC	no
SRV_01509_a_at	272	0.00368764	0.0417988	NA	0.0238578	10.8351	0.00987615	0	PROHIBITIN	LU	no
SRV_03701_at	273	0.00370119	0.0420824	0.0202358	0.287696	7.56263	0.0531486	-0.00208676	PEPTIDYLPROLYL ISOMERASE DOMAIN AND WD REPEAT CONTAINING 1	QC	no
SRV_07975_a_at	274	0.00371475	0.0422017	NA	0.0113872	9.7632	0.00726518	0	0	LU	no
SRV_02095_a_at	275	0.00372831	0.0422471	0.0487579	0.0767403	7.939	0.0447507	-0.00129603	ISOCITRATE DEHYDROGENASE 3 (NAD+) GAMMA	QC	no
SRV_04382_at	276	0.00374187	0.0422935	N/A	N/A	7.15631	N/A	N/A	0	FLAT	no
SRV_06134_a_at	277	0.00375542	0.0424285	0.0214424	0.26046	9.12836	0.0348123	-0.00137856	0	QC	no
SRV_07939_s_at	278	0.00376898	0.0428103	0.0146895	0.810523	8.01821	0.059429	-0.00205676	0	QC	no
SRV_03424_at	279	0.00378254	0.0432599	0.0492216	0.0789184	11.1669	-0.0350603	0.00101651	SIGNAL PEPTIDASE COMPLEX SUBUNIT 1 HOMOLOG (S. CEREVISIAE)	QV	no
SRV_01154_a_at	280	0.0037961	0.0434791	0.0206373	0.299343	11.4859	-0.0403736	0.00129829	BASIGIN (OK BLOOD GROUP)	QV	no
SRV_04490_a_at	281	0.00380965	0.0435095	0.0168902	0.494831	14.2687	-0.00664942	0.000221378	RIBOSOMAL PROTEIN L36A	QV	no
SRV_09643_at	282	0.00382321	0.0436083	0.0153067	0.718002	8.59991	-0.144945	0.00528427	0	QV	no
SRV_03205_at	283	0.00383677	0.0438098	0.0231332	0.241931	6.63243	0.0315813	-0.00100065	XPA BINDING PROTEIN 1, GTPASE	QC	no
SRV_03979_at	284	0.00385033	0.0438954	NA	0.013928	11.2414	-0.0113654	0	MITOCHONDRIAL RIBOSOMAL PROTEIN L51	LD	no
SRV_07098_a_at	285	0.00386388	0.044154	NA	0.0204802	10.4647	-0.00983514	0	0	LD	no
SRV_08469_a_at	286	0.00387744	0.0441998	NA	0.0155489	10.6998	-0.0174973	0	0	LD	no
SRV_10040_a_at	287	0.003891	0.0444664	0.0413136	0.101895	8.22611	-0.0426257	0.00126347	NUCLEOPORIN 50KDA	QV	no
SRV_04948_at	288	0.00390456	0.0444942	N/A	N/A	7.62633	N/A	N/A	WILLIAMS-BEUREN SYNDROME CHROMOSOME REGION 10	FLAT	no
SRV_10313_at	289	0.00391811	0.0445986	NA	0.0108081	8.53255	-0.00632123	0	0	LD	no
SRV_02838_at	290	0.00393167	0.0448014	NA	0.0439966	7.30797	0.0177003	0	PHOSPHATIDYLINOSITOL TRANSFER PROTEIN, ALPHA	LU	no
SRV_12932_at	291	0.00394523	0.0451918	0.023601	0.250072	7.03964	-0.0481937	0.00152922	NIMA (NEVER IN MITOSIS GENE A)-RELATED KINASE 6	QV	no
SRV_01097_at	292	0.00395879	0.0452036	N/A	N/A	8.50262	N/A	N/A	ADENOSYLMETHIONINE DECARBOXYLASE 1	FLAT	no
SRV_01742_at	293	0.00397234	0.0452863	NA	0.0121378	7.60366	-0.0135538	0	SPECTRIN, ALPHA, NON-ERYTHROCYTIC 1 (ALPHA-FODRIN)	LD	no
SRV_02223_a_at	294	0.0039859	0.0455834	NA	0.0109711	8.3134	-0.0141251	0	ISOPENTENYL-DIPHOSPHATE DELTA ISOMERASE 1	LD	no
G_at	295	0.00399946	0.0459405	NA	0.0148805	8.48807	0.0369596	0	ACTIN, BETA	LU	no
SRV_10342_at	296	0.00401302	0.0461557	0.0166398	0.652464	7.9618	-0.0854941	0.00290421	0	QV	no
SRV_05626_at	297	0.00402657	0.0461605	NA	0.0368848	9.90405	-0.00917063	0	FAMILY WITH SEQUENCE SIMILARITY 79, MEMBER A	LD	no
SRV_01310_a_at	298	0.00404013	0.0463446	NA	0.014916	6.81018	0.0154729	0	GLUTAMIC-OXALOACETIC TRANSAMINASE 2, MITOCHONDRIAL (ASPARTATE AMINOTRANSFERASE 2)	LU	no
SRV_04992_at	299	0.00405369	0.0464763	N/A	N/A	7.9975	N/A	N/A	CARBONIC REDUCTASE 4	FLAT	no
SRV_01534_at	300	0.00406725	0.0468205	N/A	N/A	10.9909	N/A	N/A	PROTEIN PHOSPHATASE 1, CATALYTIC SUBUNIT, ALPHA ISOFORM	FLAT	no
SRV_02586_at	301	0.0040808	0.0474009	0.0299337	0.182119	10.3028	-0.106812	0.00330783	LECTIN, GALACTOSIDE-BINDING, SOLUBLE, 3 BINDING PROTEIN	QV	no
SRV_04758_at	302	0.00409436	0.0475623	N/A	N/A	7.62587	N/A	N/A	PROSTAGLANDIN E SYNTHASE 2	FLAT	no
SRV_03071_a_at	303	0.00410792	0.047704	NA	0.0247202	10.1772	0.0131804	0	STRESS-INDUCED-PHOSPHOPROTEIN 1 (HSP70/HSP90-ORGANIZING PROTEIN)	LU	no
SRV_03179_at	304	0.00412148	0.0478552	0.0168035	0.748259	11.5438	0.022367	-0.000812957	ATP-BINDING CASSETTE, SUB-FAMILY F (GCN20), MEMBER 2	QC	no
SRV_02353_a_at	305	0.00413503	0.0480472	0.0164215	0.919617	7.64742	-0.079911	0.00284747	LIPOPOLYSACCHARIDE-INDUCED TNF FACTOR	QV	no
SRV_04393_a_at	306	0.00414859	0.0480868	0.0468765	0.0996617	8.89727	-0.0595278	0.00175279	0	QV	no
SRV_02602_a_at	307	0.00416215	0.0483228	NA	0.0146511	7.73179	0.00974818	0	PHOSPHORYLASE, GLYCOGEN; MUSCLE (MCARDLE SYNDROME, GLYCOGEN STORAGE DISEASE TYPE V)	LU	no
SRV_02498_a_at	308	0.0041757	0.04887	0.0297222	0.196225	10.5111	0.0773562	-0.00240634	PROTEIN DISULFIDE ISOMERASE FAMILY A, MEMBER 3	QC	no
SRV_05467_at	309	0.00418926	0.0492965	N/A	N/A	9.5145	N/A	N/A	0	FLAT	no
SRV_06023_at	310	0.00420282	0.0493885	N/A	N/A	9.71522	N/A	N/A	0	FLAT	no
SRV_09495_at	311	0.00421638	0.0496691	0.0181466	0.637085	12.0423	-0.275732	0.00934245	0	QV	no
SRV_11400_at	312	0.00422993	0.0496792	0.0170061	0.938801	12.0335	-0.771297	0.0270582	LECTIN, GALACTOSIDE-BINDING, SOLUBLE, 1 (GALECTIN 1)	QV	no
SRV_01793_at	313	0.00424349	0.0497704	0.0203638	0.446884	8.08469	0.0227664	-0.000865346	TIGHT JUNCTION PROTEIN 1 (ZONA OCCLUDENS 1)	QC	no
SRV_09898_at	314	0.00425705	0.0498424	0.0181634	0.644368	9.73185	0.0963447	-0.00355	0	QC	no
SRV_10405_at	315	0.00427061	0.049921	NA	0.0477786	8.59189	-0.00817449	0	0	LD	no
SRV_01840_at	316	0.00428416	0.0500419	N/A	N/A	12.6347	N/A	N/A	UNCOUPLING PROTEIN 2 (MITOCHONDRIAL, PROTON CARRIER)	FLAT	no
SRV_00713_a_at	317	0.00429772	0.0503267	N/A	N/A	6.47704	N/A	N/A	TRANSCOBALAMIN I (VITAMIN B12 BINDING PROTEIN, R BINDER FAMILY)	FLAT	no
SRV_05603_at	318	0.00431128	0.0515089	N/A	N/A	8.578	N/A	N/A	HYPOTHETICAL PROTEIN FLJ20581	FLAT	no
Y_s_at	319	0.00432484	0.0516634	N/A	N/A	12.9343	N/A	N/A	NUCLEOPHOSMIN (NUCLEOLAR PHOSPHOPROTEIN B23, NUMATRIN)	FLAT	no
SRV_04235_at	320	0.00433839	0.0516872	N/A	N/A	8.2375	N/A	N/A	hypothetical protein FLJ11280	FLAT	no
SRV_02915_a_at	321	0.00435195	0.0523739	N/A	N/A	10.7803	N/A	N/A	ACTIN RELATED PROTEIN 2/3 COMPLEX, SUBUNIT 1A, 41KDA	FLAT	no
SRV_02905_a_at	322	0.00436551	0.0523896	N/A	N/A	9.77462	N/A	N/A	SJOGREN'S SYNDROME/SCLERODERMA AUTOANTIGEN 1	FLAT	no
SRV_10088_at	323	0.00437907	0.0523959	N/A	N/A	9.10108	N/A	N/A	HYPOTHETICAL PROTEIN LOC649861	FLAT	no
SRV_00177_a_at	324	0.00439262	0.0525716	N/A	N/A	12.2913	N/A	N/A	GLUCOSE PHOSPHATE ISOMERASE	FLAT	no
SRV_06611_at	325	0.00440618	0.0533834	N/A	N/A	12.6121	N/A	N/A	HYPOTHETICAL LOC441763	FLAT	no
SRV_01589_at	326	0.00441974	0.0533847	N/A	N/A	9.85287	N/A	N/A	PROTEASOME (PROSOME, MACROPAIN) 26S SUBUNIT, NON-ATPASE, 2	FLAT	no
SRV_06567_at	327	0.0044333	0.0540274	N/A	N/A	10.0361	N/A	N/A	0	FLAT	no
SRV_00258_a_at	328	0.00444685	0.0540497	N/A	N/A	9.82912	N/A	N/A	KERATIN 18	FLAT	no
SRV_01964_at	329	0.00446041	0.0541773	N/A	N/A	10.4051	N/A	N/A	EUKARYOTIC TRANSLATION INITIATION FACTOR 3, SUBUNIT 9 ETA, 116KDA	FLAT	no
SRV_07278_at	330	0.00447397	0.0547457	N/A	N/A	8.03826	N/A	N/A	0	FLAT	no
SRV_12475_at	331	0.00448753	0.0548742	N/A	N/A	6.44809	N/A	N/A	NUCLEAR RECEPTOR CO-REPRESSOR 1	FLAT	no
SRV_04408_a_at	332	0.00450108	0.0549881	N/A	N/A	6.65648	N/A	N/A	CYCLIN L1	FLAT	no
SRV_09789_at	333	0.00451464	0.0559252	N/A	N/A	7.85383	N/A	N/A	0	FLAT	no
SRV_03832_at	334	0.0045282	0.055939	N/A	N/A	8.22633	N/A	N/A	TRANSMEMBRANE EMP24 PROTEIN TRANSPORT DOMAIN CONTAINING 5	FLAT	no
SRV_07686_at	335	0.00454176	0.0561668	N/A	N/A	13.1083	N/A	N/A	0	FLAT	no
SRV_09506_at	336	0.00455531	0.0564694	N/A	N/A	11.6021	N/A	N/A	0	FLAT	no
SRV_01005_a_at	337	0.00456887	0.0571398	N/A	N/A	12.0854	N/A	N/A	PROTEIN ARGININE METHYLTRANSFERASE 1	FLAT	no
SRV_06422_at	338	0.00458243	0.0571692	N/A	N/A	8.63347	N/A	N/A	0	FLAT	no
SRV_01564_at	339	0.00459599	0.0571808	N/A	N/A	11.6335	N/A	N/A	PROTEASOME (PROSOME, MACROPAIN) SUBUNIT, ALPHA TYPE, 2	FLAT	no
SRV_05541_at	340	0.00460954	0.0573501	N/A	N/A	7.76928	N/A	N/A	H2A HISTONE FAMILY, MEMBER J	FLAT	no
SRV_06838_a_at	341	0.0046231	0.0574726	N/A	N/A	5.01256	N/A	N/A	0	FLAT	no
SRV_02671_at	342	0.00463666	0.0575442	N/A	N/A	7.23917	N/A	N/A	RNA BINDING MOTIF PROTEIN 5	FLAT	no
SRV_03957_at	343	0.00465022	0.0576343	N/A	N/A	7.8153	N/A	N/A	ACID-INDUCIBLE PHOSPHOPROTEIN	FLAT	no
SRV_03947_at	344	0.00466377	0.058209	N/A	N/A	8.68148	N/A	N/A	DEAD (ASP-GLU-ALA-ASP) BOX POLYPEPTIDE 47	FLAT	no
SRV_04090_a_at	345	0.00467733	0.0583096	N/A	N/A	9.11555	N/A	N/A	HYPOTHETICAL PROTEIN FLJ20487	FLAT	no
SRV_01337_at	346	0.00469089	0.0584446	N/A	N/A	12.0778	N/A	N/A	ISOCITRATE DEHYDROGENASE 2 (NADP+), MITOCHONDRIAL	FLAT	no
SRV_05678_s_at	347	0.00470445	0.0587559	N/A	N/A	9.49339	N/A	N/A	0	FLAT	no
SRV_00944_a_at	348	0.004718	0.058775	N/A	N/A	12.1949	N/A	N/A	enolase 1, (alpha)	FLAT	no
SRV_01849_at	349	0.00473156	0.0590847	N/A	N/A	11.1252	N/A	N/A	UROMODULIN (UROMUCOID, TAMM-HORSFALL GLYCOPROTEIN)	FLAT	no
SRV_10180_at	350	0.00474512	0.0592373	N/A	N/A	8.48801	N/A	N/A	0	FLAT	no
SRV_01414_at	351	0.00475868	0.0593465	N/A	N/A	7.12429	N/A	N/A	MCM3 MINICHROMOSOME MAINTENANCE DEFICIENT 3 (S. CEREVISIAE)	FLAT	no
SRV_04972_a_at	352	0.00477223	0.0594254	N/A	N/A	10.0544	N/A	N/A	HISTIDINE TRIAD NUCLEOTIDE BINDING PROTEIN 2	FLAT	no
SRV_13635_at	353	0.00478579	0.0595407	N/A	N/A	9.98735	N/A	N/A	MYOSIN, LIGHT POLYPEPTIDE 6, ALKALI, SMOOTH MUSCLE AND NON-MUSCLE	FLAT	no
SRV_01651_a_at	354	0.00479935	0.0598099	N/A	N/A	7.90064	N/A	N/A	REGULATOR OF G-PROTEIN SIGNALLING 2, 24KDA	FLAT	no
SRV_01688_s_at	355	0.00481291	0.0598287	N/A	N/A	7.11959	N/A	N/A	SYNDECAN 2 (HEPARAN SULFATE PROTEOGLYCAN 1, CELL SURFACE-ASSOCIATED, FIBROGLYCAN)	FLAT	no
SRV_00981_at	356	0.00482646	0.0604875	N/A	N/A	6.96644	N/A	N/A	MAJOR HISTOCOMPATIBILITY COMPLEX, CLASS I-RELATED	FLAT	no
SRV_05328_a_at	357	0.00484002	0.0605263	N/A	N/A	9.59678	N/A	N/A	MYOTROPHIN	FLAT	no
SRV_03137_a_at	358	0.00485358	0.0608439	N/A	N/A	10.2893	N/A	N/A	RER1 RETENTION IN ENDOPLASMIC RETICULUM 1 HOMOLOG (S. CEREVISIAE)	FLAT	no
SRV_01977_at	359	0.00486714	0.0611738	N/A	N/A	8.14692	N/A	N/A	NUCLEAR LOCALIZATION SIGNAL DELETED IN VELOCARDIOFACIAL SYNDROME	FLAT	no
SRV_04589_at	360	0.00488069	0.0613113	N/A	N/A	6.52689	N/A	N/A	UDP-N-ACETYL-ALPHA-D-GALACTOSAMINE:POLYPEPTIDE N-ACETYLGALACTOSAMINYLTRANSFERASE 11 (GALNAC-T11)	FLAT	no
SRV_07036_at	361	0.00489425	0.0615711	N/A	N/A	9.365	N/A	N/A	0	FLAT	no
SRV_02716_a_at	362	0.00490781	0.0616206	N/A	N/A	11.6727	N/A	N/A	membrane component, chromosome 11, surface marker 1	FLAT	no
SRV_01392_at	363	0.00492137	0.0618611	N/A	N/A	6.81757	N/A	N/A	LIM HOMEOBOX TRANSCRIPTION FACTOR 1, BETA	FLAT	no
SRV_01823_a_at	364	0.00493492	0.0621479	N/A	N/A	14.0453	N/A	N/A	UBIQUITIN A-52 RESIDUE RIBOSOMAL PROTEIN FUSION PRODUCT 1	FLAT	no
SRV_01714_a_at	365	0.00494848	0.0623383	N/A	N/A	9.0487	N/A	N/A	SWI/SNF RELATED, MATRIX ASSOCIATED, ACTIN DEPENDENT REGULATOR OF CHROMATIN, SUBFAMILY B, MEMBER 1	FLAT	no
SRV_05683_at	366	0.00496204	0.0633927	N/A	N/A	12.9512	N/A	N/A	0	FLAT	no
SRV_00969_a_at	367	0.0049756	0.0634811	N/A	N/A	10.0345	N/A	N/A	TECTORIN ALPHA	FLAT	no
SRV_01826_a_at	368	0.00498915	0.0636392	N/A	N/A	10.5294	N/A	N/A	UBIQUITIN-CONJUGATING ENZYME E2D 2 (UBC4/5 HOMOLOG, YEAST)	FLAT	no
SRV_01089_a_at	369	0.00500271	0.0641491	N/A	N/A	10.3671	N/A	N/A	ACTIN, BETA	FLAT	no
SRV_07296_at	370	0.00501627	0.0643169	N/A	N/A	8.77968	N/A	N/A	0	FLAT	no
SRV_02151_a_at	371	0.00502983	0.0645219	N/A	N/A	7.11094	N/A	N/A	CENTRIN, EF-HAND PROTEIN, 2	FLAT	no
SRV_10489_at	372	0.00504338	0.0648684	N/A	N/A	12.5209	N/A	N/A	0	FLAT	no
SRV_01909_at	373	0.00505694	0.0650148	N/A	N/A	9.90688	N/A	N/A	SWI/SNF RELATED, MATRIX ASSOCIATED, ACTIN DEPENDENT REGULATOR OF CHROMATIN, SUBFAMILY A, MEMBER 5	FLAT	no
SRV_05621_at	374	0.0050705	0.0652117	N/A	N/A	7.73397	N/A	N/A	zuotin related factor 1	FLAT	no
SRV_00648_s_at	375	0.00508406	0.0654294	N/A	N/A	10.0425	N/A	N/A	THIOREDOXIN INTERACTING PROTEIN	FLAT	no
SRV_12156_at	376	0.00509761	0.0659284	N/A	N/A	9.12636	N/A	N/A	TUMOR PROTEIN D52	FLAT	no
SRV_02629_at	377	0.00511117	0.0663892	N/A	N/A	9.95617	N/A	N/A	PROSTATE STEM CELL ANTIGEN	FLAT	no
SRV_01252_a_at	378	0.00512473	0.066795	N/A	N/A	8.70412	N/A	N/A	DIHYDROLIPOAMIDE S-ACETYLTRANSFERASE (E2 COMPONENT OF PYRUVATE DEHYDROGENASE COMPLEX)	FLAT	no
SRV_07889_at	379	0.00513829	0.066829	N/A	N/A	12.1594	N/A	N/A	0	FLAT	no
SRV_05743_a_at	380	0.00515184	0.0669776	N/A	N/A	9.79454	N/A	N/A	0	FLAT	no
SRV_02399_a_at	381	0.0051654	0.0672574	N/A	N/A	5.94023	N/A	N/A	MATRIX METALLOPEPTIDASE 9 (GELATINASE B, 92KDA GELATINASE, 92KDA TYPE IV COLLAGENASE)	FLAT	no
SRV_07618_at	382	0.00517896	0.0672674	N/A	N/A	9.62564	N/A	N/A	0	FLAT	no
SRV_00437_at	383	0.00519252	0.0675046	N/A	N/A	13.1047	N/A	N/A	GLUTATHIONE S-TRANSFERASE M1	FLAT	no
SRV_09228_at	384	0.00520607	0.0675835	N/A	N/A	10.5691	N/A	N/A	0	FLAT	no
SRV_00607_a_at	385	0.00521963	0.0677726	N/A	N/A	14.6441	N/A	N/A	RIBOSOMAL PROTEIN L23	FLAT	no
SRV_10440_at	386	0.00523319	0.0679172	N/A	N/A	8.22817	N/A	N/A	0	FLAT	no
SRV_00752_a_at	387	0.00524675	0.0679796	N/A	N/A	13.1482	N/A	N/A	0	FLAT	no
SRV_01435_at	388	0.0052603	0.0682666	N/A	N/A	10.9717	N/A	N/A	SIMILAR TO MUCIN-2 PRECURSOR (INTESTINAL MUCIN 2)	FLAT	no
SRV_01639_a_at	389	0.00527386	0.0683701	N/A	N/A	9.82601	N/A	N/A	RAP1A, MEMBER OF RAS ONCOGENE FAMILY	FLAT	no
SRV_05601_at	390	0.00528742	0.0685048	N/A	N/A	7.53384	N/A	N/A	GLYCEROPHOSPHODIESTER PHOSPHODIESTERASE DOMAIN CONTAINING 1	FLAT	no
SRV_10031_at	391	0.00530098	0.0686353	N/A	N/A	12.8222	N/A	N/A	0	FLAT	no
SRV_02574_a_at	392	0.00531453	0.0690396	N/A	N/A	8.25009	N/A	N/A	INOSITOL(MYO)-1(OR 4)-MONOPHOSPHATASE 1	FLAT	no
SRV_10286_at	393	0.00532809	0.0692811	N/A	N/A	9.89248	N/A	N/A	0	FLAT	no
SRV_07693_at	394	0.00534165	0.0701719	N/A	N/A	9.52458	N/A	N/A	0	FLAT	no
SRV_02774_at	395	0.00535521	0.0703424	N/A	N/A	9.90489	N/A	N/A	H1 HISTONE FAMILY, MEMBER X	FLAT	no
SRV_07988_at	396	0.00536876	0.0703793	N/A	N/A	7.95226	N/A	N/A	0	FLAT	no
SRV_00761_x_at	397	0.00538232	0.0707551	N/A	N/A	7.63919	N/A	N/A	SOLUTE CARRIER FAMILY 25 (MITOCHONDRIAL CARRIER; ADENINE NUCLEOTIDE TRANSLOCATOR), MEMBER 5	FLAT	no
SRV_04216_at	398	0.00539588	0.0707994	N/A	N/A	7.01825	N/A	N/A	GLUTAMINYL-TRNA SYNTHASE (GLUTAMINE-HYDROLYZING)-LIKE 1	FLAT	no
SRV_09852_at	399	0.00540944	0.0708653	N/A	N/A	9.5947	N/A	N/A	0	FLAT	no
SRV_03457_a_at	400	0.00542299	0.0712178	N/A	N/A	9.31053	N/A	N/A	SSU72 RNA POLYMERASE II CTD PHOSPHATASE HOMOLOG (YEAST)	FLAT	no
SRV_04359_a_at	401	0.00543655	0.0713054	N/A	N/A	7.49477	N/A	N/A	ATP-binding cassette, sub-family B (MDR/TAP), member 9	FLAT	no
SRV_07181_at	402	0.00545011	0.0716874	N/A	N/A	10.3738	N/A	N/A	0	FLAT	no
SRV_04569_at	403	0.00546367	0.0725601	N/A	N/A	8.97913	N/A	N/A	GUANINE NUCLEOTIDE BINDING PROTEIN (G PROTEIN), GAMMA TRANSDUCING ACTIVITY POLYPEPTIDE 1	FLAT	no
SRV_03458_at	404	0.00547722	0.0732371	N/A	N/A	12.3741	N/A	N/A	CHROMOSOME 11 OPEN READING FRAME 10	FLAT	no
SRV_06327_at	405	0.00549078	0.0734414	N/A	N/A	7.36702	N/A	N/A	0	FLAT	no
SRV_05702_at	406	0.00550434	0.0736046	N/A	N/A	9.96655	N/A	N/A	0	FLAT	no
SRV_03496_a_at	407	0.0055179	0.0736399	N/A	N/A	8.66142	N/A	N/A	ETHYLMALONIC ENCEPHALOPATHY 1	FLAT	no
SRV_03866_a_at	408	0.00553145	0.0738516	N/A	N/A	9.04018	N/A	N/A	GOLGI AUTOANTIGEN, GOLGIN SUBFAMILY A, 7	FLAT	no
SRV_08856_a_at	409	0.00554501	0.0738733	N/A	N/A	9.75844	N/A	N/A	0	FLAT	no
SRV_00168_at	410	0.00555857	0.0743697	N/A	N/A	6.91141	N/A	N/A	0	FLAT	no
SRV_04743_a_at	411	0.00557213	0.0746791	N/A	N/A	8.80165	N/A	N/A	HYPOTHETICAL PROTEIN FLJ22028	FLAT	no
SRV_06479_a_at	412	0.00558568	0.0747332	N/A	N/A	13.2301	N/A	N/A	0	FLAT	no
SRV_03725_at	413	0.00559924	0.0757069	N/A	N/A	9.24899	N/A	N/A	GOLGI REASSEMBLY STACKING PROTEIN 2, 55KDA	FLAT	no
SRV_01103_a_at	414	0.0056128	0.0757978	N/A	N/A	11.431	N/A	N/A	ADP-RIBOSYLATION FACTOR 1	FLAT	no
SRV_02943_at	415	0.00562636	0.0760963	N/A	N/A	8.8748	N/A	N/A	THIOREDOXIN INTERACTING PROTEIN	FLAT	no
SRV_10271_s_at	416	0.00563991	0.0766632	N/A	N/A	9.10601	N/A	N/A	0	FLAT	no
SRV_05003_a_at	417	0.00565347	0.0768486	N/A	N/A	8.64544	N/A	N/A	SIMILAR TO SH2 DOMAIN PROTEIN 2A (T CELL-SPECIFIC ADAPTER PROTEIN) (TSAD) (VEGF RECEPTOR-ASSOCIATED PROTEIN) (SH2 DOMAIN CONTAINING ADAPTER PROTEIN)	FLAT	no
SRV_10288_at	418	0.00566703	0.0768711	N/A	N/A	11.2985	N/A	N/A	0	FLAT	no
SRV_05289_a_at	419	0.00568059	0.0771346	N/A	N/A	7.97049	N/A	N/A	MUSCLEBLIND-LIKE 2 (DROSOPHILA)	FLAT	no
SRV_00002_s_at	420	0.00569414	0.0772445	N/A	N/A	8.28865	N/A	N/A	immunoglobulin lambda-like polypeptide 1	FLAT	no
SRV_07430_a_at	421	0.0057077	0.0776115	N/A	N/A	7.67993	N/A	N/A	0	FLAT	no
SRV_00984_at	422	0.00572126	0.0777327	N/A	N/A	7.41532	N/A	N/A	MAJOR HISTOCOMPATIBILITY COMPLEX, CLASS I-RELATED	FLAT	no
SRV_00531_at	423	0.00573482	0.0777453	N/A	N/A	9.86207	N/A	N/A	GLUTATHIONE S-TRANSFERASE PI	FLAT	no
SRV_08560_a_at	424	0.00574837	0.0782471	N/A	N/A	9.34751	N/A	N/A	0	FLAT	no
SRV_00015_at	425	0.00576193	0.0785836	N/A	N/A	6.85845	N/A	N/A	CD3E antigen, epsilon polypeptide (TiT3 complex)	FLAT	no
SRV_04615_at	426	0.00577549	0.0788116	N/A	N/A	7.99267	N/A	N/A	NUCLEOREDOXIN	FLAT	no
SRV_11744_at	427	0.00578905	0.0790635	N/A	N/A	7.19115	N/A	N/A	ACYL-COENZYME A OXIDASE 2, BRANCHED CHAIN	FLAT	no
SRV_10073_s_at	428	0.0058026	0.0795229	N/A	N/A	14.367	N/A	N/A	0	FLAT	no
SRV_01120_a_at	429	0.00581616	0.0798184	N/A	N/A	10.4777	N/A	N/A	ATPASE, NA+/K+ TRANSPORTING, BETA 3 POLYPEPTIDE	FLAT	no
SRV_00371_a_at	430	0.00582972	0.0800785	N/A	N/A	9.13332	N/A	N/A	FRUCTOSE-1,6-BISPHOSPHATASE 1	FLAT	no
SRV_11893_a_at	431	0.00584328	0.0804262	N/A	N/A	8.47624	N/A	N/A	CYCLIN-DEPENDENT KINASE INHIBITOR 1B (P27, KIP1)	FLAT	no
SRV_01888_s_at	432	0.00585683	0.0805382	N/A	N/A	9.53292	N/A	N/A	HISTONE 2, H2AC	FLAT	no
SRV_06517_at	433	0.00587039	0.0810216	N/A	N/A	13.5594	N/A	N/A	0	FLAT	no
SRV_07977_s_at	434	0.00588395	0.0811906	N/A	N/A	10.7966	N/A	N/A	0	FLAT	no
SRV_09984_at	435	0.00589751	0.0813112	N/A	N/A	7.39432	N/A	N/A	0	FLAT	no
SRV_03091_at	436	0.00591106	0.0814645	N/A	N/A	8.64478	N/A	N/A	INNER MEMBRANE PROTEIN, MITOCHONDRIAL (MITOFILIN)	FLAT	no
SRV_03279_at	437	0.00592462	0.0815408	N/A	N/A	8.1106	N/A	N/A	NUCLEOTIDE BINDING PROTEIN 2 (MIND HOMOLOG, E. COLI)	FLAT	no
SRV_10510_at	438	0.00593818	0.0819836	N/A	N/A	10.5424	N/A	N/A	0	FLAT	no
P_at	439	0.00595174	0.0828005	N/A	N/A	10.7155	N/A	N/A	EUKARYOTIC TRANSLATION INITIATION FACTOR 5A	FLAT	no
SRV_03278_at	440	0.00596529	0.0829921	N/A	N/A	7.82796	N/A	N/A	NUCLEOTIDE BINDING PROTEIN 2 (MIND HOMOLOG, E. COLI)	FLAT	no
SRV_10134_s_at	441	0.00597885	0.0830479	N/A	N/A	9.57366	N/A	N/A	0	FLAT	no
SRV_03086_at	442	0.00599241	0.0831251	N/A	N/A	11.1368	N/A	N/A	CYCLIN I	FLAT	no
SRV_09912_at	443	0.00600597	0.0835243	N/A	N/A	8.99655	N/A	N/A	0	FLAT	no
SRV_07075_at	444	0.00601952	0.0836848	N/A	N/A	10.564	N/A	N/A	0	FLAT	no
SRV_08964_a_at	445	0.00603308	0.0837618	N/A	N/A	6.27982	N/A	N/A	0	FLAT	no
SRV_07795_at	446	0.00604664	0.0842193	N/A	N/A	8.56149	N/A	N/A	0	FLAT	no
SRV_10041_at	447	0.0060602	0.0843588	N/A	N/A	14.0749	N/A	N/A	0	FLAT	no
SRV_11120_at	448	0.00607375	0.08505	N/A	N/A	7.40036	N/A	N/A	X-RAY REPAIR COMPLEMENTING DEFECTIVE REPAIR IN CHINESE HAMSTER CELLS 6 (KU AUTOANTIGEN, 70KDA)	FLAT	no
SRV_03111_at	449	0.00608731	0.0851711	N/A	N/A	7.90399	N/A	N/A	SPLICING FACTOR, ARGININE/SERINE-RICH 1 (SPLICING FACTOR 2, ALTERNATE SPLICING FACTOR)	FLAT	no
SRV_10228_at	450	0.00610087	0.0851903	N/A	N/A	11.2658	N/A	N/A	0	FLAT	no
SRV_10051_at	451	0.00611443	0.0854797	N/A	N/A	12.8716	N/A	N/A	0	FLAT	no
SRV_06003_at	452	0.00612798	0.0855495	N/A	N/A	11.2796	N/A	N/A	0	FLAT	no
SRV_05924_a_at	453	0.00614154	0.0857485	N/A	N/A	8.60541	N/A	N/A	0	FLAT	no
SRV_07725_at	454	0.0061551	0.0860302	N/A	N/A	10.4622	N/A	N/A	0	FLAT	no
SRV_10389_at	455	0.00616866	0.0861271	N/A	N/A	8.35261	N/A	N/A	0	FLAT	no
SRV_10374_at	456	0.00618221	0.086699	N/A	N/A	9.55585	N/A	N/A	0	FLAT	no
SRV_06004_a_at	457	0.00619577	0.0868754	N/A	N/A	7.92564	N/A	N/A	SIMILAR TO CG5435-PA	FLAT	no
SRV_10327_at	458	0.00620933	0.0869042	N/A	N/A	6.99283	N/A	N/A	0	FLAT	no
SRV_06203_at	459	0.00622289	0.0874494	N/A	N/A	11.0623	N/A	N/A	0	FLAT	no
SRV_03154_a_at	460	0.00623644	0.0875966	N/A	N/A	12.7238	N/A	N/A	ATP SYNTHASE, H+ TRANSPORTING, MITOCHONDRIAL F0 COMPLEX, SUBUNIT E	FLAT	no
SRV_03914_at	461	0.00625	0.087898	N/A	N/A	7.7395	N/A	N/A	YTH DOMAIN FAMILY, MEMBER 2	FLAT	no
SRV_07734_at	462	0.00626356	0.0879278	N/A	N/A	9.08669	N/A	N/A	0	FLAT	no
SRV_04826_a_at	463	0.00627711	0.0880665	N/A	N/A	7.7043	N/A	N/A	CHROMOSOME 20 OPEN READING FRAME 18	FLAT	no
SRV_02718_a_at	464	0.00629067	0.0882071	N/A	N/A	10.0204	N/A	N/A	membrane component, chromosome 11, surface marker 1	FLAT	no
SRV_10093_at	465	0.00630423	0.0882756	N/A	N/A	10.7614	N/A	N/A	0	FLAT	no
SRV_02504_at	466	0.00631779	0.0882851	N/A	N/A	12.782	N/A	N/A	H3 HISTONE, FAMILY 3A	FLAT	no
SRV_03813_at	467	0.00633134	0.0883953	N/A	N/A	6.54323	N/A	N/A	PHD FINGER PROTEIN 20-LIKE 1	FLAT	no
SRV_10360_at	468	0.0063449	0.0886883	N/A	N/A	9.19821	N/A	N/A	0	FLAT	no
SRV_00441_at	469	0.00635846	0.0887759	N/A	N/A	6.94554	N/A	N/A	SOLUTE CARRIER FAMILY 11 (PROTON-COUPLED DIVALENT METAL ION TRANSPORTERS), MEMBER 1	FLAT	no
SRV_10189_at	470	0.00637202	0.0897786	N/A	N/A	9.21781	N/A	N/A	0	FLAT	no
SRV_00992_x_at	471	0.00638557	0.0899187	N/A	N/A	11.5612	N/A	N/A	heterogeneous nuclear ribonucleoprotein L	FLAT	no
SRV_05319_at	472	0.00639913	0.0903373	N/A	N/A	11.8216	N/A	N/A	TYROSINE 3-MONOOXYGENASE/TRYPTOPHAN 5-MONOOXYGENASE ACTIVATION PROTEIN, ZETA POLYPEPTIDE	FLAT	no
SRV_07803_at	473	0.00641269	0.0907066	N/A	N/A	13.8253	N/A	N/A	0	FLAT	no
SRV_08535_a_at	474	0.00642625	0.0909547	N/A	N/A	9.13317	N/A	N/A	0	FLAT	no
SRV_03174_at	475	0.0064398	0.0911238	N/A	N/A	10.5261	N/A	N/A	NUCLEOPORIN 50KDA	FLAT	no
SRV_09504_at	476	0.00645336	0.0913333	N/A	N/A	9.71287	N/A	N/A	0	FLAT	no
SRV_03233_at	477	0.00646692	0.091367	N/A	N/A	10.2898	N/A	N/A	PEPTIDYL ARGININE DEIMINASE, TYPE III	FLAT	no
SRV_05460_at	478	0.00648048	0.0914311	N/A	N/A	9.35115	N/A	N/A	tripartite motif-containing 39	FLAT	no
SRV_09349_at	479	0.00649403	0.091512	N/A	N/A	10.0038	N/A	N/A	0	FLAT	no
SRV_04347_at	480	0.00650759	0.0916499	N/A	N/A	9.94569	N/A	N/A	CHROMOSOME 19 OPEN READING FRAME 10	FLAT	no
SRV_02319_a_at	481	0.00652115	0.091727	N/A	N/A	8.72887	N/A	N/A	0	FLAT	no
SRV_04987_a_at	482	0.00653471	0.0919499	N/A	N/A	7.59866	N/A	N/A	RETICULON 4 INTERACTING PROTEIN 1	FLAT	no
SRV_09154_at	483	0.00654826	0.0923731	N/A	N/A	7.50565	N/A	N/A	0	FLAT	no
SRV_04184_at	484	0.00656182	0.0927396	N/A	N/A	8.02907	N/A	N/A	HYPOTHETICAL PROTEIN FLJ10770	FLAT	no
SRV_00010_at	485	0.00657538	0.0928987	N/A	N/A	9.14938	N/A	N/A	msh homeo box homolog 2 (Drosophila)	FLAT	no
SRV_05709_at	486	0.00658894	0.0929154	N/A	N/A	6.17334	N/A	N/A	0	FLAT	no
SRV_04388_at	487	0.00660249	0.0931083	N/A	N/A	10.0182	N/A	N/A	NICALIN HOMOLOG (ZEBRAFISH)	FLAT	no
SRV_03763_at	488	0.00661605	0.0932638	N/A	N/A	11.6624	N/A	N/A	SIMILAR TO RIKEN CDNA 2310016C16	FLAT	no
SRV_05067_a_at	489	0.00662961	0.0935025	N/A	N/A	14.191	N/A	N/A	RIBOSOMAL PROTEIN L36	FLAT	no
SRV_10239_at	490	0.00664317	0.0939408	N/A	N/A	12.1682	N/A	N/A	0	FLAT	no
SRV_10023_at	491	0.00665672	0.0940159	N/A	N/A	11.9633	N/A	N/A	0	FLAT	no
SRV_03104_at	492	0.00667028	0.0943261	N/A	N/A	10.2816	N/A	N/A	ras-related C3 botulinum toxin substrate 1 (rho family, small GTP binding protein Rac1)	FLAT	no
SRV_04314_at	493	0.00668384	0.0945364	N/A	N/A	9.51603	N/A	N/A	YIP1 DOMAIN FAMILY, MEMBER 1	FLAT	no
SRV_05688_s_at	494	0.0066974	0.0946447	N/A	N/A	12.9465	N/A	N/A	0	FLAT	no
SRV_01196_s_at	495	0.00671095	0.0948585	N/A	N/A	10.3898	N/A	N/A	CREATINE KINASE, BRAIN	FLAT	no
SRV_00670_at	496	0.00672451	0.0948974	N/A	N/A	13.5333	N/A	N/A	RIBOSOMAL PROTEIN L22	FLAT	no
SRV_00819_at	497	0.00673807	0.0950997	N/A	N/A	6.92748	N/A	N/A	CELL DEATH-INDUCING DFFA-LIKE EFFECTOR A	FLAT	no
SRV_00060_x_at	498	0.00675163	0.0951292	N/A	N/A	11.3018	N/A	N/A	major histocompatibility complex, class I-related	FLAT	no
SRV_07155_at	499	0.00676518	0.0954688	N/A	N/A	11.4092	N/A	N/A	0	FLAT	no
SRV_03539_a_at	500	0.00677874	0.0957363	N/A	N/A	9.56314	N/A	N/A	programmed cell death 4 (neoplastic transformation inhibitor)	FLAT	no
SRV_02103_at	501	0.0067923	0.0958314	N/A	N/A	9.67548	N/A	N/A	RAB27B, MEMBER RAS ONCOGENE FAMILY	FLAT	no
SRV_10014_at	502	0.00680586	0.0959712	N/A	N/A	7.37318	N/A	N/A	0	FLAT	no
SRV_10019_at	503	0.00681941	0.0960793	N/A	N/A	11.6004	N/A	N/A	0	FLAT	no
SRV_05272_a_at	504	0.00683297	0.096169	N/A	N/A	7.1238	N/A	N/A	COILED-COIL DOMAIN CONTAINING 43	FLAT	no
SRV_09598_at	505	0.00684653	0.096284	N/A	N/A	7.23038	N/A	N/A	0	FLAT	no
SRV_01732_at	506	0.00686009	0.096294	N/A	N/A	8.7164	N/A	N/A	SRY (SEX DETERMINING REGION Y)-BOX 2	FLAT	no
SRV_10398_at	507	0.00687364	0.0967306	N/A	N/A	5.60821	N/A	N/A	0	FLAT	no
SRV_04409_at	508	0.0068872	0.0968673	N/A	N/A	8.34797	N/A	N/A	MAX BINDING PROTEIN	FLAT	no
SRV_04066_at	509	0.00690076	0.0972437	N/A	N/A	6.84421	N/A	N/A	ALKB, ALKYLATION REPAIR HOMOLOG 5 (E. COLI)	FLAT	no
SRV_00444_a_at	510	0.00691432	0.0972667	N/A	N/A	9.84624	N/A	N/A	GLUTATHIONE PEROXIDASE 1	FLAT	no
SRV_03217_at	511	0.00692787	0.0975157	N/A	N/A	8.56635	N/A	N/A	PTK9L PROTEIN TYROSINE KINASE 9-LIKE (A6-RELATED PROTEIN)	FLAT	no
SRV_10343_at	512	0.00694143	0.0976813	N/A	N/A	12.8011	N/A	N/A	0	FLAT	no
SRV_05779_at	513	0.00695499	0.0978143	N/A	N/A	12.1569	N/A	N/A	0	FLAT	no
SRV_04093_a_at	514	0.00696855	0.0979603	N/A	N/A	7.33539	N/A	N/A	0	FLAT	no
SRV_05748_at	515	0.0069821	0.098274	N/A	N/A	11.4475	N/A	N/A	0	FLAT	no
SRV_00612_at	516	0.00699566	0.0983467	N/A	N/A	14.0856	N/A	N/A	RIBOSOMAL PROTEIN L19	FLAT	no
SRV_08380_a_at	517	0.00700922	0.0985919	N/A	N/A	11.8607	N/A	N/A	0	FLAT	no
SRV_04368_at	518	0.00702278	0.0986028	N/A	N/A	6.53137	N/A	N/A	SIMILAR TO IMMUNOGLOBULIN IOTA CHAIN PREPROPROTEIN	FLAT	no
SRV_01477_a_at	519	0.00703633	0.0986074	N/A	N/A	7.131	N/A	N/A	ORNITHINE DECARBOXYLASE 1	FLAT	no
SRV_01113_a_at	520	0.00704989	0.0987507	N/A	N/A	9.85388	N/A	N/A	RAS HOMOLOG GENE FAMILY, MEMBER A	FLAT	no
SRV_01963_at	521	0.00706345	0.0991581	N/A	N/A	8.06806	N/A	N/A	EUKARYOTIC TRANSLATION INITIATION FACTOR 3, SUBUNIT 10 THETA, 150/170KDA	FLAT	no
SRV_02637_at	522	0.00707701	0.0992102	N/A	N/A	10.3907	N/A	N/A	COX17 HOMOLOG, CYTOCHROME C OXIDASE ASSEMBLY PROTEIN (YEAST)	FLAT	no
SRV_08152_a_at	523	0.00709056	0.0993364	N/A	N/A	12.3882	N/A	N/A	NUCLEOSOME ASSEMBLY PROTEIN 1-LIKE 1	FLAT	no
SRV_03652_at	524	0.00710412	0.0996012	N/A	N/A	8.68707	N/A	N/A	SPEN HOMOLOG, TRANSCRIPTIONAL REGULATOR (DROSOPHILA)	FLAT	no
SRV_01318_at	525	0.00711768	0.0996891	N/A	N/A	7.66999	N/A	N/A	GENERAL TRANSCRIPTION FACTOR IIF, POLYPEPTIDE 1, 74KDA	FLAT	no
SRV_05319_copy1_at	526	0.00713124	0.0999091	N/A	N/A	11.8136	N/A	N/A	TYROSINE 3-MONOOXYGENASE/TRYPTOPHAN 5-MONOOXYGENASE ACTIVATION PROTEIN, ZETA POLYPEPTIDE	FLAT	no
SRV_01040_at	527	0.00714479	0.0999702	N/A	N/A	9.14683	N/A	N/A	ALANYL-TRNA SYNTHETASE	FLAT	no
SRV_02588_a_at	528	0.00715835	0.0999747	N/A	N/A	8.8997	N/A	N/A	LECTIN, GALACTOSIDE-BINDING, SOLUBLE, 3 BINDING PROTEIN	FLAT	no
SRV_01350_at	529	0.00717191	0.100063	N/A	N/A	6.87222	N/A	N/A	JANUS KINASE 1 (A PROTEIN TYROSINE KINASE)	FLAT	no
SRV_09490_at	530	0.00718547	0.100204	N/A	N/A	8.74997	N/A	N/A	0	FLAT	no
SRV_09324_at	531	0.00719902	0.100435	N/A	N/A	10.0123	N/A	N/A	0	FLAT	no
SRV_13696_at	532	0.00721258	0.100455	N/A	N/A	6.95274	N/A	N/A	SUPPRESSION OF TUMORIGENICITY 14 (COLON CARCINOMA)	FLAT	no
SRV_09764_at	533	0.00722614	0.100773	N/A	N/A	10.0524	N/A	N/A	0	FLAT	no
SRV_02006_a_at	534	0.0072397	0.101197	N/A	N/A	11.2051	N/A	N/A	FC FRAGMENT OF IGG BINDING PROTEIN	FLAT	no
SRV_02108_a_at	535	0.00725325	0.101575	N/A	N/A	7.91081	N/A	N/A	INTERFERON-INDUCED PROTEIN 53	FLAT	no
SRV_04808_at	536	0.00726681	0.101585	N/A	N/A	6.98067	N/A	N/A	0	FLAT	no
SRV_03361_at	537	0.00728037	0.101658	N/A	N/A	7.46606	N/A	N/A	UBIQUITIN-LIKE, CONTAINING PHD AND RING FINGER DOMAINS, 1	FLAT	no
AF_s_at	538	0.00729393	0.101844	N/A	N/A	12.6999	N/A	N/A	TUBULIN, BETA 2C	FLAT	no
SRV_06364_a_at	539	0.00730748	0.101896	N/A	N/A	9.08647	N/A	N/A	0	FLAT	no
SRV_03332_a_at	540	0.00732104	0.101915	N/A	N/A	7.0767	N/A	N/A	RAS SUPPRESSOR PROTEIN 1	FLAT	no
SRV_04914_a_at	541	0.0073346	0.102142	N/A	N/A	8.70931	N/A	N/A	ZINC FINGER, CCHC DOMAIN CONTAINING 9	FLAT	no
SRV_01675_at	542	0.00734816	0.10239	N/A	N/A	9.25778	N/A	N/A	SCAFFOLD ATTACHMENT FACTOR B2	FLAT	no
SRV_02511_at	543	0.00736171	0.10281	N/A	N/A	9.47492	N/A	N/A	HIGH DENSITY LIPOPROTEIN BINDING PROTEIN (VIGILIN)	FLAT	no
SRV_05186_at	544	0.00737527	0.103151	N/A	N/A	8.74519	N/A	N/A	PHD FINGER PROTEIN 10	FLAT	no
SRV_09364_at	545	0.00738883	0.103157	N/A	N/A	7.20447	N/A	N/A	0	FLAT	no
SRV_02056_a_at	546	0.00740239	0.103747	N/A	N/A	13.4001	N/A	N/A	BETA-2-MICROGLOBULIN	FLAT	no
SRV_10081_at	547	0.00741594	0.103774	N/A	N/A	7.61176	N/A	N/A	0	FLAT	no
SRV_03994_at	548	0.0074295	0.103857	N/A	N/A	12.2391	N/A	N/A	FK506 BINDING PROTEIN 11, 19 KDA	FLAT	no
SRV_03974_a_at	549	0.00744306	0.103999	N/A	N/A	8.75592	N/A	N/A	5'-NUCLEOTIDASE, CYTOSOLIC III	FLAT	no
SRV_05412_at	550	0.00745662	0.1041	N/A	N/A	7.2452	N/A	N/A	ADENOMATOSIS POLYPOSIS COLI DOWN-REGULATED 1	FLAT	no
SRV_04693_a_at	551	0.00747017	0.104124	N/A	N/A	10.8828	N/A	N/A	DESMOCOLLIN 1	FLAT	no
SRV_02252_at	552	0.00748373	0.10415	N/A	N/A	10.7036	N/A	N/A	NADH DEHYDROGENASE (UBIQUINONE) 1 BETA SUBCOMPLEX, 10, 22KDA	FLAT	no
SRV_03707_a_at	553	0.00749729	0.104854	N/A	N/A	9.6939	N/A	N/A	YIP1 DOMAIN FAMILY, MEMBER 3	FLAT	no
SRV_09400_at	554	0.00751085	0.104868	N/A	N/A	13.1811	N/A	N/A	0	FLAT	no
SRV_02601_at	555	0.0075244	0.105016	N/A	N/A	11.0769	N/A	N/A	LEGUMAIN	FLAT	no
SRV_09996_a_at	556	0.00753796	0.105074	N/A	N/A	10.1606	N/A	N/A	0	FLAT	no
SRV_02559_a_at	557	0.00755152	0.105247	N/A	N/A	8.16837	N/A	N/A	SUMO-1 ACTIVATING ENZYME SUBUNIT 2	FLAT	no
SRV_04836_a_at	558	0.00756508	0.105257	N/A	N/A	7.39332	N/A	N/A	ALANINE-GLYOXYLATE AMINOTRANSFERASE 2-LIKE 1	FLAT	no
SRV_01336_a_at	559	0.00757863	0.105473	N/A	N/A	8.11246	N/A	N/A	INHIBITOR OF DNA BINDING 3, DOMINANT NEGATIVE HELIX-LOOP-HELIX PROTEIN	FLAT	no
SRV_01232_a_at	560	0.00759219	0.10575	N/A	N/A	8.1775	N/A	N/A	CATENIN (CADHERIN-ASSOCIATED PROTEIN), ALPHA 1, 102KDA	FLAT	no
SRV_03935_a_at	561	0.00760575	0.105814	N/A	N/A	8.19797	N/A	N/A	COP9 CONSTITUTIVE PHOTOMORPHOGENIC HOMOLOG SUBUNIT 7A (ARABIDOPSIS)	FLAT	no
SRV_03006_a_at	562	0.00761931	0.106054	N/A	N/A	6.95336	N/A	N/A	IQ MOTIF CONTAINING GTPASE ACTIVATING PROTEIN 2	FLAT	no
SRV_08005_at	563	0.00763286	0.106521	N/A	N/A	8.81709	N/A	N/A	0	FLAT	no
SRV_05727_at	564	0.00764642	0.106683	N/A	N/A	8.9532	N/A	N/A	0	FLAT	no
SRV_05331_a_at	565	0.00765998	0.106897	N/A	N/A	11.0144	N/A	N/A	ANNEXIN A11	FLAT	no
SRV_03766_at	566	0.00767354	0.107466	N/A	N/A	8.39331	N/A	N/A	G0/G1SWITCH 2	FLAT	no
SRV_02985_a_at	567	0.00768709	0.107895	N/A	N/A	8.95689	N/A	N/A	TRINUCLEOTIDE REPEAT CONTAINING 5	FLAT	no
SRV_09209_a_at	568	0.00770065	0.107923	N/A	N/A	7.77503	N/A	N/A	0	FLAT	no
SRV_10159_s_at	569	0.00771421	0.107934	N/A	N/A	13.2689	N/A	N/A	0	FLAT	no
SRV_00349_at	570	0.00772777	0.108421	N/A	N/A	7.70194	N/A	N/A	CYTOKERATIN TYPE II	FLAT	no
SRV_05559_at	571	0.00774132	0.109022	N/A	N/A	10.2675	N/A	N/A	METADHERIN	FLAT	no
SRV_02914_at	572	0.00775488	0.109058	N/A	N/A	12.0492	N/A	N/A	ACTIN RELATED PROTEIN 2/3 COMPLEX, SUBUNIT 1A, 41KDA	FLAT	no
SRV_03283_at	573	0.00776844	0.109136	N/A	N/A	7.84358	N/A	N/A	SELENOPHOSPHATE SYNTHETASE 1	FLAT	no
SRV_10487_at	574	0.007782	0.109141	N/A	N/A	12.2824	N/A	N/A	0	FLAT	no
SRV_02838_s_at	575	0.00779555	0.109254	N/A	N/A	8.65226	N/A	N/A	PHOSPHATIDYLINOSITOL TRANSFER PROTEIN, ALPHA	FLAT	no
SRV_02315_at	576	0.00780911	0.109512	N/A	N/A	8.09041	N/A	N/A	METASTASIS ASSOCIATED 1 FAMILY, MEMBER 2	FLAT	no
SRV_05319_copy2_at	577	0.00782267	0.109723	N/A	N/A	11.7988	N/A	N/A	TYROSINE 3-MONOOXYGENASE/TRYPTOPHAN 5-MONOOXYGENASE ACTIVATION PROTEIN, ZETA POLYPEPTIDE	FLAT	no
SRV_09707_at	578	0.00783623	0.110137	N/A	N/A	9.0427	N/A	N/A	0	FLAT	no
SRV_00555_at	579	0.00784978	0.110317	N/A	N/A	9.01082	N/A	N/A	P450 (CYTOCHROME) OXIDOREDUCTASE	FLAT	no
SRV_09595_at	580	0.00786334	0.110988	N/A	N/A	13.1623	N/A	N/A	0	FLAT	no
SRV_00761_at	581	0.0078769	0.111194	N/A	N/A	7.19987	N/A	N/A	SOLUTE CARRIER FAMILY 25 (MITOCHONDRIAL CARRIER; ADENINE NUCLEOTIDE TRANSLOCATOR), MEMBER 5	FLAT	no
SRV_10214_s_at	582	0.00789046	0.111434	N/A	N/A	9.52959	N/A	N/A	0	FLAT	no
SRV_07735_at	583	0.00790401	0.111513	N/A	N/A	11.7595	N/A	N/A	0	FLAT	no
SRV_01225_at	584	0.00791757	0.111916	N/A	N/A	7.13046	N/A	N/A	CRYSTALLIN, ALPHA B	FLAT	no
SRV_07678_at	585	0.00793113	0.111919	N/A	N/A	9.12565	N/A	N/A	0	FLAT	no
SRV_07824_at	586	0.00794469	0.112168	N/A	N/A	8.01807	N/A	N/A	0	FLAT	no
SRV_01574_at	587	0.00795824	0.1126	N/A	N/A	11.1883	N/A	N/A	PROTEASOME (PROSOME, MACROPAIN) SUBUNIT, BETA TYPE, 5	FLAT	no
SRV_03367_at	588	0.0079718	0.113067	N/A	N/A	7.79894	N/A	N/A	CLEAVAGE AND POLYADENYLATION SPECIFIC FACTOR 1, 160KDA	FLAT	no
SRV_09393_at	589	0.00798536	0.113299	N/A	N/A	11.9951	N/A	N/A	0	FLAT	no
SRV_00964_a_at	590	0.00799892	0.113503	N/A	N/A	10.2432	N/A	N/A	GDP DISSOCIATION INHIBITOR 2	FLAT	no
SRV_03901_at	591	0.00801247	0.11367	N/A	N/A	8.06418	N/A	N/A	LSM8 HOMOLOG, U6 SMALL NUCLEAR RNA ASSOCIATED (S. CEREVISIAE)	FLAT	no
SRV_01888_at	592	0.00802603	0.114026	N/A	N/A	8.22364	N/A	N/A	HISTONE 2, H2AC	FLAT	no
SRV_02355_a_at	593	0.00803959	0.114143	N/A	N/A	10.3217	N/A	N/A	INTEGRAL MEMBRANE PROTEIN 2A	FLAT	no
SRV_04940_a_at	594	0.00805315	0.114148	N/A	N/A	9.17788	N/A	N/A	ELONGATION FACTOR 1 HOMOLOG (S. CEREVISIAE)	FLAT	no
SRV_06189_a_at	595	0.0080667	0.114259	N/A	N/A	12.1799	N/A	N/A	0	FLAT	no
SRV_03064_at	596	0.00808026	0.114265	N/A	N/A	12.4505	N/A	N/A	SEC61 BETA SUBUNIT	FLAT	no
SRV_01664_at	597	0.00809382	0.11494	N/A	N/A	11.8608	N/A	N/A	RIBOPHORIN I	FLAT	no
SRV_03659_at	598	0.00810738	0.115462	N/A	N/A	7.54559	N/A	N/A	SPEN HOMOLOG, TRANSCRIPTIONAL REGULATOR (DROSOPHILA)	FLAT	no
SRV_02387_at	599	0.00812093	0.115766	N/A	N/A	6.56801	N/A	N/A	DYNAMIN 2	FLAT	no
SRV_03266_a_at	600	0.00813449	0.115895	N/A	N/A	8.05195	N/A	N/A	F-BOX AND LEUCINE-RICH REPEAT PROTEIN 3	FLAT	no
SRV_04397_at	601	0.00814805	0.116121	N/A	N/A	8.78212	N/A	N/A	NITRILASE FAMILY, MEMBER 2	FLAT	no
SRV_06033_at	602	0.00816161	0.116365	N/A	N/A	9.53227	N/A	N/A	0	FLAT	no
SRV_02910_a_at	603	0.00817516	0.11648	N/A	N/A	10.7194	N/A	N/A	PEROXIREDOXIN 4	FLAT	no
SRV_00711_at	604	0.00818872	0.117041	N/A	N/A	8.12467	N/A	N/A	SOLUTE CARRIER FAMILY 12 (SODIUM/POTASSIUM/CHLORIDE TRANSPORTERS), MEMBER 2	FLAT	no
SRV_10352_at	605	0.00820228	0.117161	N/A	N/A	11.3204	N/A	N/A	0	FLAT	no
SRV_04487_at	606	0.00821584	0.117529	N/A	N/A	13.1771	N/A	N/A	MYOSIN, LIGHT POLYPEPTIDE 6, ALKALI, SMOOTH MUSCLE AND NON-MUSCLE	FLAT	no
SRV_06902_a_at	607	0.00822939	0.117695	N/A	N/A	6.92492	N/A	N/A	0	FLAT	no
SRV_07919_at	608	0.00824295	0.118542	N/A	N/A	9.48481	N/A	N/A	0	FLAT	no
SRV_05485_a_at	609	0.00825651	0.118636	N/A	N/A	11.5146	N/A	N/A	OTOGELIN	FLAT	no
SRV_01944_at	610	0.00827007	0.118713	N/A	N/A	8.0249	N/A	N/A	PROTEIN KINASE, INTERFERON-INDUCIBLE DOUBLE STRANDED RNA DEPENDENT ACTIVATOR	FLAT	no
SRV_03371_a_at	611	0.00828362	0.119453	N/A	N/A	12.1393	N/A	N/A	SEC61 ALPHA 1 SUBUNIT (S. CEREVISIAE)	FLAT	no
SRV_07547_at	612	0.00829718	0.11974	N/A	N/A	8.9725	N/A	N/A	0	FLAT	no
SRV_01220_at	613	0.00831074	0.11979	N/A	N/A	10.4348	N/A	N/A	CYTOCHROME C OXIDASE SUBUNIT VIB POLYPEPTIDE 1 (UBIQUITOUS)	FLAT	no
SRV_05022_at	614	0.0083243	0.119814	N/A	N/A	7.7819	N/A	N/A	CASPASE 2, APOPTOSIS-RELATED CYSTEINE PEPTIDASE (NEURAL PRECURSOR CELL EXPRESSED, DEVELOPMENTALLY DOWN-REGULATED 2)	FLAT	no
SRV_06267_at	615	0.00833785	0.120749	N/A	N/A	13.9617	N/A	N/A	0	FLAT	no
SRV_03158_at	616	0.00835141	0.120803	N/A	N/A	13.4699	N/A	N/A	SIGNAL SEQUENCE RECEPTOR, GAMMA (TRANSLOCON-ASSOCIATED PROTEIN GAMMA)	FLAT	no
SRV_00671_at	617	0.00836497	0.120814	N/A	N/A	14.1673	N/A	N/A	RIBOSOMAL PROTEIN S10	FLAT	no
SRV_09535_at	618	0.00837852	0.121086	N/A	N/A	10.3773	N/A	N/A	0	FLAT	no
SRV_10338_at	619	0.00839208	0.121293	N/A	N/A	9.78837	N/A	N/A	0	FLAT	no
SRV_05261_a_at	620	0.00840564	0.121461	N/A	N/A	7.832	N/A	N/A	RIBOSE 5-PHOSPHATE ISOMERASE A (RIBOSE 5-PHOSPHATE EPIMERASE)	FLAT	no
SRV_00287_a_at	621	0.0084192	0.12167	N/A	N/A	12.0755	N/A	N/A	PHOSPHOGLYCERATE KINASE 1	FLAT	no
SRV_06667_a_at	622	0.00843275	0.121918	N/A	N/A	7.9235	N/A	N/A	0	FLAT	no
SRV_07732_at	623	0.00844631	0.122213	N/A	N/A	6.70225	N/A	N/A	0	FLAT	no
SRV_02298_at	624	0.00845987	0.122339	N/A	N/A	6.89482	N/A	N/A	SOLUTE CARRIER FAMILY 16 (MONOCARBOXYLIC ACID TRANSPORTERS), MEMBER 6	FLAT	no
SRV_09317_at	625	0.00847343	0.122484	N/A	N/A	9.50619	N/A	N/A	0	FLAT	no
SRV_02153_at	626	0.00848698	0.122543	N/A	N/A	10.0619	N/A	N/A	CATHELICIDIN ANTIMICROBIAL PEPTIDE	FLAT	no
SRV_04293_at	627	0.00850054	0.122581	N/A	N/A	9.36006	N/A	N/A	CHROMOSOME 20 OPEN READING FRAME 24	FLAT	no
SRV_05654_at	628	0.0085141	0.122708	N/A	N/A	7.80076	N/A	N/A	0	FLAT	no
SRV_05742_at	629	0.00852766	0.122968	N/A	N/A	11.5206	N/A	N/A	0	FLAT	no
SRV_03872_a_at	630	0.00854121	0.123118	N/A	N/A	8.05117	N/A	N/A	ZINC FINGER RNA BINDING PROTEIN	FLAT	no
SRV_08603_a_at	631	0.00855477	0.123298	N/A	N/A	6.76584	N/A	N/A	0	FLAT	no
SRV_00699_at	632	0.00856833	0.124111	N/A	N/A	13.7416	N/A	N/A	SIMILAR TO 40S RIBOSOMAL PROTEIN S26	FLAT	no
SRV_08746_at	633	0.00858189	0.12415	N/A	N/A	9.22218	N/A	N/A	0	FLAT	no
SRV_10371_at	634	0.00859544	0.124507	N/A	N/A	8.44258	N/A	N/A	0	FLAT	no
SRV_01143_at	635	0.008609	0.124563	N/A	N/A	8.6131	N/A	N/A	AU RNA BINDING PROTEIN/ENOYL-COENZYME A HYDRATASE	FLAT	no
SRV_02592_a_at	636	0.00862256	0.124869	N/A	N/A	8.03389	N/A	N/A	LYSYL OXIDASE-LIKE 1	FLAT	no
SRV_10453_at	637	0.00863612	0.124993	N/A	N/A	6.9927	N/A	N/A	0	FLAT	no
SRV_01653_a_at	638	0.00864967	0.125103	N/A	N/A	7.6275	N/A	N/A	REGULATOR OF G-PROTEIN SIGNALLING 10	FLAT	no
SRV_02866_a_at	639	0.00866323	0.125542	N/A	N/A	9.54626	N/A	N/A	TUMOR SUSCEPTIBILITY GENE 101	FLAT	no
SRV_05660_at	640	0.00867679	0.125787	N/A	N/A	8.95882	N/A	N/A	0	FLAT	no
SRV_02925_at	641	0.00869035	0.12607	N/A	N/A	12.2346	N/A	N/A	CHAPERONIN CONTAINING TCP1, SUBUNIT 7 (ETA)	FLAT	no
SRV_01845_at	642	0.0087039	0.126254	N/A	N/A	11.0607	N/A	N/A	0	FLAT	no
SRV_00110_at	643	0.00871746	0.126357	N/A	N/A	11.9628	N/A	N/A	NogoB	FLAT	no
SRV_02539_at	644	0.00873102	0.12642	N/A	N/A	6.69651	N/A	N/A	CHROMATIN ASSEMBLY FACTOR 1, SUBUNIT B (P60)	FLAT	no
SRV_00469_at	645	0.00874458	0.126906	N/A	N/A	9.86318	N/A	N/A	ALDEHYDE DEHYDROGENASE 2 FAMILY (MITOCHONDRIAL)	FLAT	no
SRV_03827_at	646	0.00875813	0.126939	N/A	N/A	9.44335	N/A	N/A	DEHYDROGENASE/REDUCTASE (SDR FAMILY) MEMBER 7	FLAT	no
SRV_02757_a_at	647	0.00877169	0.127282	N/A	N/A	12.7858	N/A	N/A	UBIQUINOL-CYTOCHROME C REDUCTASE HINGE PROTEIN	FLAT	no
SRV_10044_at	648	0.00878525	0.127448	N/A	N/A	11.0286	N/A	N/A	0	FLAT	no
SRV_11338_at	649	0.00879881	0.127599	N/A	N/A	7.72454	N/A	N/A	GATA BINDING PROTEIN 3	FLAT	no
SRV_01562_at	650	0.00881236	0.127625	N/A	N/A	11.2209	N/A	N/A	PROTEASOME (PROSOME, MACROPAIN) SUBUNIT, ALPHA TYPE, 1	FLAT	no
SRV_07204_at	651	0.00882592	0.128211	N/A	N/A	6.96721	N/A	N/A	0	FLAT	no
SRV_05605_a_at	652	0.00883948	0.128501	N/A	N/A	10.7515	N/A	N/A	PROLIFERATING CELL NUCLEAR ANTIGEN	FLAT	no
SRV_05221_at	653	0.00885304	0.128715	N/A	N/A	7.90637	N/A	N/A	0	FLAT	no
SRV_10234_at	654	0.00886659	0.128928	N/A	N/A	9.52212	N/A	N/A	0	FLAT	no
SRV_00598_a_at	655	0.00888015	0.129145	N/A	N/A	13.995	N/A	N/A	RIBOSOMAL PROTEIN L7A	FLAT	no
SRV_11239_at	656	0.00889371	0.129189	N/A	N/A	11.7986	N/A	N/A	cell division cycle 42 (GTP binding protein, 25kDa)	FLAT	no
SRV_04677_at	657	0.00890727	0.129264	N/A	N/A	9.76702	N/A	N/A	WD REPEAT DOMAIN 18	FLAT	no
SRV_01314_a_at	658	0.00892082	0.129361	N/A	N/A	7.79267	N/A	N/A	G-RICH RNA SEQUENCE BINDING FACTOR 1	FLAT	no
SRV_00635_a_at	659	0.00893438	0.129556	N/A	N/A	14.3331	N/A	N/A	RIBOSOMAL PROTEIN L28	FLAT	no
SRV_00504_at	660	0.00894794	0.130382	N/A	N/A	9.50689	N/A	N/A	ATPASE, NA+/K+ TRANSPORTING, ALPHA 1 POLYPEPTIDE	FLAT	no
SRV_02741_a_at	661	0.0089615	0.130389	N/A	N/A	14.337	N/A	N/A	0	FLAT	no
SRV_02571_at	662	0.00897505	0.130823	N/A	N/A	8.19878	N/A	N/A	HAIRY AND ENHANCER OF SPLIT 1, (DROSOPHILA)	FLAT	no
SRV_07933_at	663	0.00898861	0.130843	N/A	N/A	8.58562	N/A	N/A	0	FLAT	no
SRV_09325_at	664	0.00900217	0.131225	N/A	N/A	8.1598	N/A	N/A	0	FLAT	no
SRV_07778_at	665	0.00901573	0.131484	N/A	N/A	7.19501	N/A	N/A	0	FLAT	no
SRV_02295_a_at	666	0.00902928	0.131553	N/A	N/A	13.3902	N/A	N/A	CYTOKERATIN TYPE II	FLAT	no
SRV_04442_at	667	0.00904284	0.131634	N/A	N/A	8.37739	N/A	N/A	diazepam binding inhibitor (GABA receptor modulator, acyl-Coenzyme A binding protein)	FLAT	no
SRV_03383_a_at	668	0.0090564	0.131734	N/A	N/A	10.3784	N/A	N/A	PROGRAMMED CELL DEATH 6 INTERACTING PROTEIN	FLAT	no
SRV_02562_a_at	669	0.00906996	0.131805	N/A	N/A	7.94432	N/A	N/A	COFILIN 1 (NON-MUSCLE)	FLAT	no
AS_at	670	0.00908351	0.13186	N/A	N/A	13.9009	N/A	N/A	RIBOSOMAL PROTEIN, LARGE, P0	FLAT	no
SRV_01389_at	671	0.00909707	0.132259	N/A	N/A	13.4289	N/A	N/A	LECTIN, GALACTOSIDE-BINDING, SOLUBLE, 3 (GALECTIN 3)	FLAT	no
SRV_09951_at	672	0.00911063	0.132417	N/A	N/A	12.3065	N/A	N/A	0	FLAT	no
SRV_01836_a_at	673	0.00912419	0.132636	N/A	N/A	10.0182	N/A	N/A	UBIQUITIN-CONJUGATING ENZYME E2 VARIANT 1	FLAT	no
SRV_04881_at	674	0.00913774	0.132842	N/A	N/A	8.24344	N/A	N/A	POLYPYRIMIDINE TRACT BINDING PROTEIN 1	FLAT	no
SRV_09611_at	675	0.0091513	0.133174	N/A	N/A	12.286	N/A	N/A	0	FLAT	no
SRV_03886_a_at	676	0.00916486	0.133639	N/A	N/A	10.4733	N/A	N/A	COILED-COIL-HELIX-COILED-COIL-HELIX DOMAIN CONTAINING 2	FLAT	no
SRV_10412_at	677	0.00917842	0.134017	N/A	N/A	11.0363	N/A	N/A	0	FLAT	no
SRV_04524_at	678	0.00919197	0.134058	N/A	N/A	8.15914	N/A	N/A	SOLUTE CARRIER FAMILY 30 (ZINC TRANSPORTER), MEMBER 1	FLAT	no
SRV_07953_x_at	679	0.00920553	0.134261	N/A	N/A	10.2685	N/A	N/A	0	FLAT	no
SRV_03821_at	680	0.00921909	0.134408	N/A	N/A	10.523	N/A	N/A	OTU DOMAIN CONTAINING 6B	FLAT	no
SRV_05701_at	681	0.00923265	0.13456	N/A	N/A	7.4169	N/A	N/A	0	FLAT	no
SRV_01201_a_at	682	0.0092462	0.134684	N/A	N/A	11.1585	N/A	N/A	clathrin, light polypeptide (Lca)	FLAT	no
SRV_04875_s_at	683	0.00925976	0.134697	N/A	N/A	11.4893	N/A	N/A	KERATIN ASSOCIATED PROTEIN 9-2	FLAT	no
SRV_11152_at	684	0.00927332	0.134915	N/A	N/A	10.496	N/A	N/A	ACTIN, ALPHA 2, SMOOTH MUSCLE, AORTA	FLAT	no
SRV_01183_at	685	0.00928688	0.13502	N/A	N/A	6.6785	N/A	N/A	CELL DIVISION CYCLE 25A	FLAT	no
SRV_13221_at	686	0.00930043	0.135033	N/A	N/A	6.72322	N/A	N/A	TRANSDUCER OF ERBB2, 1	FLAT	no
SRV_07541_at	687	0.00931399	0.135481	N/A	N/A	9.91579	N/A	N/A	0	FLAT	no
SRV_10701_at	688	0.00932755	0.135579	N/A	N/A	8.82989	N/A	N/A	CATHEPSIN K (PYCNODYSOSTOSIS)	FLAT	no
SRV_07408_at	689	0.00934111	0.136097	N/A	N/A	6.0865	N/A	N/A	0	FLAT	no
SRV_06297_at	690	0.00935466	0.136491	N/A	N/A	9.63531	N/A	N/A	0	FLAT	no
SRV_08010_at	691	0.00936822	0.13668	N/A	N/A	10.5857	N/A	N/A	0	FLAT	no
SRV_04854_a_at	692	0.00938178	0.136883	N/A	N/A	9.14906	N/A	N/A	MITOCHONDRIAL RIBOSOMAL PROTEIN L9	FLAT	no
SRV_07507_at	693	0.00939534	0.137063	N/A	N/A	8.98383	N/A	N/A	0	FLAT	no
SRV_00772_at	694	0.00940889	0.137199	N/A	N/A	10.0496	N/A	N/A	ANNEXIN A5	FLAT	no
SRV_06589_at	695	0.00942245	0.137269	N/A	N/A	6.67744	N/A	N/A	0	FLAT	no
SRV_01558_at	696	0.00943601	0.137293	N/A	N/A	9.34776	N/A	N/A	0	FLAT	no
SRV_00661_a_at	697	0.00944957	0.137515	N/A	N/A	13.5778	N/A	N/A	RIBOSOMAL PROTEIN S5	FLAT	no
SRV_10187_at	698	0.00946312	0.137773	N/A	N/A	11.6956	N/A	N/A	0	FLAT	no
SRV_03903_at	699	0.00947668	0.137845	N/A	N/A	7.89554	N/A	N/A	CLEAVAGE AND POLYADENYLATION SPECIFIC FACTOR 3, 73KDA	FLAT	no
SRV_08137_s_at	700	0.00949024	0.137879	N/A	N/A	9.53063	N/A	N/A	0	FLAT	no
SRV_00643_at	701	0.0095038	0.137909	N/A	N/A	14.1212	N/A	N/A	RIBOSOMAL PROTEIN L35A	FLAT	no
SRV_03599_a_at	702	0.00951735	0.13824	N/A	N/A	7.7419	N/A	N/A	DAZ ASSOCIATED PROTEIN 2	FLAT	no
SRV_10168_at	703	0.00953091	0.13868	N/A	N/A	8.1783	N/A	N/A	0	FLAT	no
SRV_12418_at	704	0.00954447	0.138692	N/A	N/A	7.00609	N/A	N/A	MYOSIN, LIGHT POLYPEPTIDE 9, REGULATORY	FLAT	no
SRV_05845_at	705	0.00955803	0.1388	N/A	N/A	9.25447	N/A	N/A	0	FLAT	no
SRV_02742_at	706	0.00957158	0.138881	N/A	N/A	13.6149	N/A	N/A	S100 CALCIUM BINDING PROTEIN A13	FLAT	no
SRV_09706_at	707	0.00958514	0.139256	N/A	N/A	10.9973	N/A	N/A	0	FLAT	no
SRV_10282_at	708	0.0095987	0.139257	N/A	N/A	7.94528	N/A	N/A	0	FLAT	no
SRV_04306_at	709	0.00961226	0.139298	N/A	N/A	10.4959	N/A	N/A	GLYCINE N-METHYLTRANSFERASE	FLAT	no
C_s_at	710	0.00962581	0.139515	N/A	N/A	13.2287	N/A	N/A	ALDOLASE A, FRUCTOSE-BISPHOSPHATE	FLAT	no
SRV_02500_at	711	0.00963937	0.139613	N/A	N/A	6.65787	N/A	N/A	HISTONE 1, H1B	FLAT	no
SRV_03341_at	712	0.00965293	0.139617	N/A	N/A	9.68402	N/A	N/A	TRANSLOCASE OF INNER MITOCHONDRIAL MEMBRANE 13 HOMOLOG (YEAST)	FLAT	no
SRV_00421_a_at	713	0.00966649	0.139676	N/A	N/A	13.616	N/A	N/A	0	FLAT	no
SRV_03969_at	714	0.00968004	0.140078	N/A	N/A	7.92702	N/A	N/A	ZINC FINGER, C3HC-TYPE CONTAINING 1	FLAT	no
SRV_01087_at	715	0.0096936	0.140217	N/A	N/A	6.57445	N/A	N/A	ACTIN, BETA	FLAT	no
SRV_08432_at	716	0.00970716	0.140413	N/A	N/A	7.7588	N/A	N/A	0	FLAT	no
SRV_03151_at	717	0.00972072	0.140621	N/A	N/A	7.90636	N/A	N/A	clathrin, light polypeptide (Lca)	FLAT	no
SRV_05319_copy3_at	718	0.00973427	0.140634	N/A	N/A	11.7681	N/A	N/A	TYROSINE 3-MONOOXYGENASE/TRYPTOPHAN 5-MONOOXYGENASE ACTIVATION PROTEIN, ZETA POLYPEPTIDE	FLAT	no
SRV_10474_at	719	0.00974783	0.140765	N/A	N/A	6.08807	N/A	N/A	0	FLAT	no
SRV_08080_at	720	0.00976139	0.140808	N/A	N/A	6.59213	N/A	N/A	0	FLAT	no
SRV_02359_a_at	721	0.00977495	0.140987	N/A	N/A	10.7803	N/A	N/A	TRANSMEMBRANE PROTEIN 59	FLAT	no
SRV_03717_a_at	722	0.0097885	0.141116	N/A	N/A	6.80307	N/A	N/A	CHROMOSOME 1 OPEN READING FRAME 43	FLAT	no
SRV_04552_at	723	0.00980206	0.141206	N/A	N/A	7.41708	N/A	N/A	GC-RICH PROMOTER BINDING PROTEIN 1-LIKE 1	FLAT	no
SRV_09437_at	724	0.00981562	0.141479	N/A	N/A	11.8428	N/A	N/A	0	FLAT	no
SRV_05319_copy4_at	725	0.00982918	0.141518	N/A	N/A	11.7988	N/A	N/A	TYROSINE 3-MONOOXYGENASE/TRYPTOPHAN 5-MONOOXYGENASE ACTIVATION PROTEIN, ZETA POLYPEPTIDE	FLAT	no
SRV_02753_at	726	0.00984273	0.141539	N/A	N/A	11.6027	N/A	N/A	TUBULIN, ALPHA, UBIQUITOUS	FLAT	no
SRV_01307_a_at	727	0.00985629	0.141843	N/A	N/A	10.3295	N/A	N/A	GLUTAMATE-AMMONIA LIGASE (GLUTAMINE SYNTHETASE)	FLAT	no
SRV_02446_a_at	728	0.00986985	0.142067	N/A	N/A	8.01239	N/A	N/A	CHROMOSOME X OPEN READING FRAME 23	FLAT	no
SRV_01859_a_at	729	0.00988341	0.142089	N/A	N/A	13.2385	N/A	N/A	VIMENTIN	FLAT	no
SRV_05455_a_at	730	0.00989696	0.14221	N/A	N/A	9.87458	N/A	N/A	CHROMOSOME 11 OPEN READING FRAME 31	FLAT	no
SRV_02392_at	731	0.00991052	0.142413	N/A	N/A	9.18045	N/A	N/A	HISTONE DEACETYLASE 1	FLAT	no
SRV_10445_at	732	0.00992408	0.142523	N/A	N/A	9.26454	N/A	N/A	0	FLAT	no
SRV_04622_a_at	733	0.00993764	0.142844	N/A	N/A	14.4045	N/A	N/A	RIBOSOMAL PROTEIN S18	FLAT	no
SRV_00301_a_at	734	0.00995119	0.143375	N/A	N/A	10.0109	N/A	N/A	QUINOID DIHYDROPTERIDINE REDUCTASE	FLAT	no
SRV_00936_a_at	735	0.00996475	0.143595	N/A	N/A	9.72959	N/A	N/A	EUKARYOTIC TRANSLATION INITIATION FACTOR 4 GAMMA, 2	FLAT	no
SRV_06014_at	736	0.00997831	0.143639	N/A	N/A	7.67659	N/A	N/A	KIAA0179	FLAT	no
SRV_08910_at	737	0.00999187	0.143682	N/A	N/A	8.32258	N/A	N/A	0	FLAT	no
SRV_05741_at	738	0.0100054	0.143716	N/A	N/A	7.27147	N/A	N/A	0	FLAT	no
SRV_04912_a_at	739	0.010019	0.143838	N/A	N/A	10.0384	N/A	N/A	MAF1 HOMOLOG (S. CEREVISIAE)	FLAT	no
SRV_10396_at	740	0.0100325	0.144076	N/A	N/A	7.67129	N/A	N/A	0	FLAT	no
SRV_05798_a_at	741	0.0100461	0.144595	N/A	N/A	8.83058	N/A	N/A	0	FLAT	no
SRV_03247_at	742	0.0100597	0.144749	N/A	N/A	13.4561	N/A	N/A	PEROXIREDOXIN 5	FLAT	no
SRV_02609_a_at	743	0.0100732	0.144757	N/A	N/A	9.81853	N/A	N/A	SPLICING FACTOR, ARGININE/SERINE-RICH 4	FLAT	no
SRV_10042_at	744	0.0100868	0.145493	N/A	N/A	9.22267	N/A	N/A	0	FLAT	no
SRV_01559_a_at	745	0.0101003	0.145658	N/A	N/A	11.8621	N/A	N/A	prosaposin (variant Gaucher disease and variant metachromatic leukodystrophy)	FLAT	no
SRV_10049_at	746	0.0101139	0.145868	N/A	N/A	11.849	N/A	N/A	0	FLAT	no
SRV_07719_a_at	747	0.0101274	0.146074	N/A	N/A	8.23227	N/A	N/A	0	FLAT	no
SRV_07119_s_at	748	0.010141	0.146203	N/A	N/A	7.33587	N/A	N/A	0	FLAT	no
SRV_02170_a_at	749	0.0101546	0.146961	N/A	N/A	7.82129	N/A	N/A	0	FLAT	no
SRV_10210_at	750	0.0101681	0.146962	N/A	N/A	7.71662	N/A	N/A	0	FLAT	no
SRV_04669_a_at	751	0.0101817	0.147	N/A	N/A	7.03346	N/A	N/A	TRANSMEMBRANE PROTEIN 38A	FLAT	no
SRV_04576_a_at	752	0.0101952	0.147065	N/A	N/A	10.9338	N/A	N/A	JUNCTION PLAKOGLOBIN	FLAT	no
SRV_03421_a_at	753	0.0102088	0.147161	N/A	N/A	10.8119	N/A	N/A	LR8 PROTEIN	FLAT	no
SRV_01556_at	754	0.0102223	0.147517	N/A	N/A	11.5543	N/A	N/A	phosphoribosyl pyrophosphate synthetase 2	FLAT	no
SRV_02133_a_at	755	0.0102359	0.147943	N/A	N/A	7.7304	N/A	N/A	GOLGI SNAP RECEPTOR COMPLEX MEMBER 2	FLAT	no
SRV_07080_at	756	0.0102495	0.147977	N/A	N/A	8.2675	N/A	N/A	0	FLAT	no
SRV_00723_a_at	757	0.010263	0.148369	N/A	N/A	8.41861	N/A	N/A	ACONITASE 2, MITOCHONDRIAL	FLAT	no
SRV_07976_a_at	758	0.0102766	0.148414	N/A	N/A	10.1082	N/A	N/A	0	FLAT	no
SRV_05716_at	759	0.0102901	0.148441	N/A	N/A	6.24334	N/A	N/A	0	FLAT	no
SRV_07738_at	760	0.0103037	0.14847	N/A	N/A	10.8918	N/A	N/A	0	FLAT	no
SRV_01583_at	761	0.0103172	0.149043	N/A	N/A	11.8139	N/A	N/A	PROTEASOME (PROSOME, MACROPAIN) 26S SUBUNIT, ATPASE, 2	FLAT	no
SRV_04367_a_at	762	0.0103308	0.14911	N/A	N/A	11.9919	N/A	N/A	IMMUNOGLOBULIN LAMBDA-LIKE POLYPEPTIDE 1	FLAT	no
SRV_00561_at	763	0.0103444	0.149284	N/A	N/A	7.80106	N/A	N/A	PROSTAGLANDIN D2 SYNTHASE 21KDA (BRAIN)	FLAT	no
SRV_05049_at	764	0.0103579	0.149534	N/A	N/A	11.3746	N/A	N/A	SURFEIT 4	FLAT	no
SRV_03847_a_at	765	0.0103715	0.149565	N/A	N/A	8.78391	N/A	N/A	FISSION 1 (MITOCHONDRIAL OUTER MEMBRANE) HOMOLOG (YEAST)	FLAT	no
SRV_02331_at	766	0.010385	0.149575	N/A	N/A	7.10684	N/A	N/A	PEPTIDYLPROLYL ISOMERASE G (CYCLOPHILIN G)	FLAT	no
SRV_02916_a_at	767	0.0103986	0.149582	N/A	N/A	9.52019	N/A	N/A	0	FLAT	no
SRV_01707_a_at	768	0.0104121	0.150329	N/A	N/A	7.96155	N/A	N/A	SMALL GLUTAMINE-RICH TETRATRICOPEPTIDE REPEAT (TPR)-CONTAINING, ALPHA	FLAT	no
SRV_09217_at	769	0.0104257	0.150549	N/A	N/A	9.21524	N/A	N/A	0	FLAT	no
SRV_04957_at	770	0.0104393	0.150698	N/A	N/A	8.71381	N/A	N/A	ADAPTOR-RELATED PROTEIN COMPLEX 1, MU 1 SUBUNIT	FLAT	no
SRV_10573_at	771	0.0104528	0.151087	N/A	N/A	6.79546	N/A	N/A	cytochrome P450, family 2, subfamily D,	FLAT	no
SRV_02141_at	772	0.0104664	0.151192	N/A	N/A	9.19763	N/A	N/A	N-ACYLSPHINGOSINE AMIDOHYDROLASE (ACID CERAMIDASE) 1	FLAT	no
SRV_02535_at	773	0.0104799	0.152299	N/A	N/A	10.2292	N/A	N/A	MAL, T-CELL DIFFERENTIATION PROTEIN-LIKE	FLAT	no
SRV_05341_a_at	774	0.0104935	0.152412	N/A	N/A	6.79477	N/A	N/A	CHROMOSOME 8 OPEN READING FRAME 72	FLAT	no
SRV_04297_at	775	0.010507	0.152566	N/A	N/A	12.0014	N/A	N/A	0	FLAT	no
SRV_09836_at	776	0.0105206	0.152727	N/A	N/A	13.8656	N/A	N/A	0	FLAT	no
SRV_07232_at	777	0.0105342	0.152917	N/A	N/A	13.3071	N/A	N/A	0	FLAT	no
SRV_00682_a_at	778	0.0105477	0.153038	N/A	N/A	14.1414	N/A	N/A	RIBOSOMAL PROTEIN S17	FLAT	no
SRV_05147_a_at	779	0.0105613	0.153043	N/A	N/A	8.93448	N/A	N/A	SYNDECAN BINDING PROTEIN (SYNTENIN)	FLAT	no
SRV_07984_at	780	0.0105748	0.15344	N/A	N/A	9.30464	N/A	N/A	0	FLAT	no
SRV_03821_s_at	781	0.0105884	0.153528	N/A	N/A	10.0245	N/A	N/A	OTU DOMAIN CONTAINING 6B	FLAT	no
SRV_09433_at	782	0.010602	0.154383	N/A	N/A	8.48506	N/A	N/A	0	FLAT	no
SRV_09248_at	783	0.0106155	0.15464	N/A	N/A	8.41128	N/A	N/A	0	FLAT	no
SRV_04405_at	784	0.0106291	0.155002	N/A	N/A	10.9034	N/A	N/A	TRANSLOCASE OF OUTER MITOCHONDRIAL MEMBRANE 22 HOMOLOG (YEAST)	FLAT	no
SRV_04278_at	785	0.0106426	0.15558	N/A	N/A	10.708	N/A	N/A	NUCLEOLAR PROTEIN FAMILY A, MEMBER 3 (H/ACA SMALL NUCLEOLAR RNPS)	FLAT	no
SRV_05676_at	786	0.0106562	0.155762	N/A	N/A	8.28975	N/A	N/A	0	FLAT	no
SRV_03360_at	787	0.0106697	0.156084	N/A	N/A	8.20192	N/A	N/A	UBIQUITIN-LIKE, CONTAINING PHD AND RING FINGER DOMAINS, 1	FLAT	no
SRV_03380_at	788	0.0106833	0.156175	N/A	N/A	7.20428	N/A	N/A	CCR4-NOT TRANSCRIPTION COMPLEX, SUBUNIT 7	FLAT	no
SRV_04186_a_at	789	0.0106969	0.156388	N/A	N/A	9.08978	N/A	N/A	LEUCINE RICH REPEAT CONTAINING 1	FLAT	no
SRV_04823_at	790	0.0107104	0.156548	N/A	N/A	10.8696	N/A	N/A	ACTIN RELATED PROTEIN 2/3 COMPLEX, SUBUNIT 5-LIKE	FLAT	no
SRV_01481_at	791	0.010724	0.15674	N/A	N/A	8.97427	N/A	N/A	PHOSPHATIDYLETHANOLAMINE BINDING PROTEIN 1	FLAT	no
SRV_07895_at	792	0.0107375	0.156847	N/A	N/A	14.0626	N/A	N/A	0	FLAT	no
SRV_02536_at	793	0.0107511	0.157208	N/A	N/A	8.593	N/A	N/A	RHO GUANINE NUCLEOTIDE EXCHANGE FACTOR (GEF) 5	FLAT	no
SRV_08400_at	794	0.0107646	0.157345	N/A	N/A	6.95585	N/A	N/A	0	FLAT	no
SRV_02643_a_at	795	0.0107782	0.157486	N/A	N/A	12.2864	N/A	N/A	ACTIN RELATED PROTEIN 2/3 COMPLEX, SUBUNIT 3, 21KDA	FLAT	no
SRV_00974_a_at	796	0.0107918	0.15753	N/A	N/A	11.8271	N/A	N/A	GLUTATHIONE S-TRANSFERASE A1	FLAT	no
SRV_08502_at	797	0.0108053	0.157671	N/A	N/A	13.6753	N/A	N/A	0	FLAT	no
Z_s_at	798	0.0108189	0.157781	N/A	N/A	13.0289	N/A	N/A	NUCLEOPHOSMIN (NUCLEOLAR PHOSPHOPROTEIN B23, NUMATRIN)	FLAT	no
SRV_02321_at	799	0.0108324	0.157784	N/A	N/A	11.6781	N/A	N/A	SMALL INDUCIBLE CYTOKINE SUBFAMILY E, MEMBER 1 (ENDOTHELIAL MONOCYTE-ACTIVATING)	FLAT	no
SRV_00150_a_at	800	0.010846	0.158838	N/A	N/A	12.8549	N/A	N/A	CYSTATIN B (STEFIN B)	FLAT	no
SRV_06934_at	801	0.0108595	0.158961	N/A	N/A	9.82119	N/A	N/A	0	FLAT	no
SRV_00078_at	802	0.0108731	0.159253	N/A	N/A	11.5033	N/A	N/A	immunoglobulin lambda-like polypeptide 1	FLAT	no
SRV_10509_at	803	0.0108867	0.159272	N/A	N/A	10.6684	N/A	N/A	0	FLAT	no
SRV_00868_at	804	0.0109002	0.159514	N/A	N/A	10.263	N/A	N/A	ASPARTYL-TRNA SYNTHETASE	FLAT	no
SRV_05765_at	805	0.0109138	0.159532	N/A	N/A	7.24123	N/A	N/A	SIMILAR TO RIKEN CDNA 2410129H14	FLAT	no
SRV_07612_x_at	806	0.0109273	0.159553	N/A	N/A	11.8357	N/A	N/A	0	FLAT	no
SRV_02346_a_at	807	0.0109409	0.159649	N/A	N/A	9.99662	N/A	N/A	GLUTATHIONE S-TRANSFERASE OMEGA 1	FLAT	no
SRV_05348_at	808	0.0109544	0.159799	N/A	N/A	8.43919	N/A	N/A	SORTING NEXIN 6	FLAT	no
SRV_10171_s_at	809	0.010968	0.160013	N/A	N/A	11.4791	N/A	N/A	0	FLAT	no
SRV_00461_a_at	810	0.0109816	0.160268	N/A	N/A	9.68095	N/A	N/A	ALCOHOL DEHYDROGENASE 4 (CLASS II), PI POLYPEPTIDE	FLAT	no
SRV_10113_at	811	0.0109951	0.160274	N/A	N/A	7.67457	N/A	N/A	0	FLAT	no
SRV_06910_a_at	812	0.0110087	0.160917	N/A	N/A	9.00006	N/A	N/A	0	FLAT	no
SRV_01675_s_at	813	0.0110222	0.161055	N/A	N/A	9.69889	N/A	N/A	SCAFFOLD ATTACHMENT FACTOR B2	FLAT	no
SRV_05856_at	814	0.0110358	0.161116	N/A	N/A	10.6324	N/A	N/A	0	FLAT	no
SRV_03782_at	815	0.0110493	0.161155	N/A	N/A	8.11742	N/A	N/A	PROCESSING OF PRECURSOR 5, RIBONUCLEASE P/MRP SUBUNIT (S. CEREVISIAE)	FLAT	no
SRV_05250_at	816	0.0110629	0.161387	N/A	N/A	8.26922	N/A	N/A	KCCR13L	FLAT	no
SRV_00477_x_at	817	0.0110765	0.161421	N/A	N/A	13.0754	N/A	N/A	ANNEXIN A1	FLAT	no
SRV_01045_a_at	818	0.01109	0.161605	N/A	N/A	10.4019	N/A	N/A	ACTIN, ALPHA 2, SMOOTH MUSCLE, AORTA	FLAT	no
SRV_07782_a_at	819	0.0111036	0.161949	N/A	N/A	7.80235	N/A	N/A	0	FLAT	no
SRV_07860_s_at	820	0.0111171	0.162222	N/A	N/A	8.25051	N/A	N/A	0	FLAT	no
SRV_02661_at	821	0.0111307	0.162423	N/A	N/A	10.92	N/A	N/A	RAS-GTPASE-ACTIVATING PROTEIN SH3-DOMAIN-BINDING PROTEIN	FLAT	no
SRV_02558_at	822	0.0111443	0.162847	N/A	N/A	8.52878	N/A	N/A	SUMO-1 ACTIVATING ENZYME SUBUNIT 2	FLAT	no
SRV_03549_at	823	0.0111578	0.163388	N/A	N/A	9.11323	N/A	N/A	MOLYBDENUM COFACTOR SYNTHESIS 3	FLAT	no
SRV_07634_at	824	0.0111714	0.163515	N/A	N/A	8.35519	N/A	N/A	0	FLAT	no
SRV_07878_at	825	0.0111849	0.163826	N/A	N/A	8.42515	N/A	N/A	0	FLAT	no
SRV_00135_at	826	0.0111985	0.163932	N/A	N/A	7.50904	N/A	N/A	ASPARTOACYLASE (CANAVAN DISEASE)	FLAT	no
SRV_00463_a_at	827	0.011212	0.16398	N/A	N/A	12.8762	N/A	N/A	S-ADENOSYLHOMOCYSTEINE HYDROLASE	FLAT	no
SRV_04255_a_at	828	0.0112256	0.164036	N/A	N/A	7.54623	N/A	N/A	ELL ASSOCIATED FACTOR 2	FLAT	no
SRV_00627_a_at	829	0.0112392	0.164047	N/A	N/A	12.7994	N/A	N/A	0	FLAT	no
SRV_07021_a_at	830	0.0112527	0.164213	N/A	N/A	9.87303	N/A	N/A	0	FLAT	no
SRV_01760_at	831	0.0112663	0.164484	N/A	N/A	7.68877	N/A	N/A	SUPPRESSOR OF TY 5 HOMOLOG (S. CEREVISIAE)	FLAT	no
SRV_02182_at	832	0.0112798	0.165569	N/A	N/A	8.27036	N/A	N/A	DEAD (ASP-GLU-ALA-ASP) BOX POLYPEPTIDE 5	FLAT	no
SRV_00867_a_at	833	0.0112934	0.165827	N/A	N/A	12.3621	N/A	N/A	DEFENDER AGAINST CELL DEATH 1	FLAT	no
SRV_02168_a_at	834	0.0113069	0.165869	N/A	N/A	12.676	N/A	N/A	CYTOCHROME C OXIDASE SUBUNIT VIC	FLAT	no
SRV_08267_a_at	835	0.0113205	0.166209	N/A	N/A	10.3058	N/A	N/A	0	FLAT	no
SRV_04411_a_at	836	0.0113341	0.166897	N/A	N/A	6.567	N/A	N/A	LEUCINE ZIPPER TRANSCRIPTION FACTOR-LIKE 1	FLAT	no
SRV_07927_at	837	0.0113476	0.167751	N/A	N/A	9.96998	N/A	N/A	0	FLAT	no
SRV_02811_a_at	838	0.0113612	0.168077	N/A	N/A	12.8275	N/A	N/A	CAPPING PROTEIN (ACTIN FILAMENT) MUSCLE Z-LINE, ALPHA 1	FLAT	no
SRV_01309_s_at	839	0.0113747	0.168374	N/A	N/A	8.58753	N/A	N/A	GUANINE NUCLEOTIDE BINDING PROTEIN (G PROTEIN), BETA POLYPEPTIDE 1	FLAT	no
L_copy4_s_at	840	0.0113883	0.168512	N/A	N/A	14.4008	N/A	N/A	EUKARYOTIC TRANSLATION ELONGATION FACTOR 1 ALPHA 1	FLAT	no
SRV_04348_at	841	0.0114018	0.168533	N/A	N/A	8.67743	N/A	N/A	ASPARAGINE-LINKED GLYCOSYLATION 1 HOMOLOG (YEAST, BETA-1,4-MANNOSYLTRANSFERASE)	FLAT	no
SRV_03870_a_at	842	0.0114154	0.168607	N/A	N/A	7.06441	N/A	N/A	tripartite motif-containing 17	FLAT	no
SRV_03242_at	843	0.011429	0.16871	N/A	N/A	7.74281	N/A	N/A	ACTIVATING TRANSCRIPTION FACTOR 5	FLAT	no
SRV_02396_a_at	844	0.0114425	0.16889	N/A	N/A	11.154	N/A	N/A	v-Ha-ras Harvey rat sarcoma viral oncogene homolog	FLAT	no
SRV_01913_a_at	845	0.0114561	0.168948	N/A	N/A	7.24591	N/A	N/A	REGULATOR OF G-PROTEIN SIGNALLING 5	FLAT	no
SRV_04112_at	846	0.0114696	0.169243	N/A	N/A	7.38195	N/A	N/A	HYPOTHETICAL PROTEIN FLJ20699	FLAT	no
SRV_09055_s_at	847	0.0114832	0.169304	N/A	N/A	10.1168	N/A	N/A	0	FLAT	no
SRV_04234_a_at	848	0.0114967	0.169885	N/A	N/A	8.16481	N/A	N/A	SYNAPTOJANIN 2 BINDING PROTEIN	FLAT	no
SRV_00278_at	849	0.0115103	0.170323	N/A	N/A	9.10936	N/A	N/A	NIEMANN-PICK DISEASE, TYPE C1	FLAT	no
SRV_01234_a_at	850	0.0115239	0.170373	N/A	N/A	10.4184	N/A	N/A	CATENIN (CADHERIN-ASSOCIATED PROTEIN), ALPHA 1, 102KDA	FLAT	no
SRV_02744_a_at	851	0.0115374	0.170598	N/A	N/A	14.1252	N/A	N/A	S100 CALCIUM BINDING PROTEIN P	FLAT	no
SRV_05575_at	852	0.011551	0.170945	N/A	N/A	7.71024	N/A	N/A	WAP FOUR-DISULFIDE CORE DOMAIN 5	FLAT	no
SRV_00647_at	853	0.0115645	0.171373	N/A	N/A	10.5618	N/A	N/A	RIBOSOMAL PROTEIN L38	FLAT	no
SRV_09791_s_at	854	0.0115781	0.171386	N/A	N/A	8.82442	N/A	N/A	0	FLAT	no
SRV_07966_at	855	0.0115916	0.171402	N/A	N/A	10.4615	N/A	N/A	0	FLAT	no
SRV_02707_a_at	856	0.0116052	0.171593	N/A	N/A	12.0167	N/A	N/A	EUKARYOTIC TRANSLATION INITIATION FACTOR 1B	FLAT	no
SRV_06045_at	857	0.0116188	0.171611	N/A	N/A	7.10608	N/A	N/A	0	FLAT	no
SRV_04341_at	858	0.0116323	0.171661	N/A	N/A	7.43616	N/A	N/A	PAF1, RNA POLYMERASE II ASSOCIATED FACTOR, HOMOLOG (S. CEREVISIAE)	FLAT	no
SRV_00910_a_at	859	0.0116459	0.171785	N/A	N/A	11.4834	N/A	N/A	EUKARYOTIC TRANSLATION INITIATION FACTOR 2, SUBUNIT 3 GAMMA, 52KDA	FLAT	no
SRV_00653_at	860	0.0116594	0.172506	N/A	N/A	14.1546	N/A	N/A	RIBOSOMAL PROTEIN, LARGE, P2	FLAT	no
SRV_00027_s_at	861	0.011673	0.172816	N/A	N/A	9.84893	N/A	N/A	guanine nucleotide binding protein (G protein), beta polypeptide 1	FLAT	no
SRV_03889_at	862	0.0116866	0.17308	N/A	N/A	9.48959	N/A	N/A	PTD008 PROTEIN	FLAT	no
SRV_10111_at	863	0.0117001	0.173442	N/A	N/A	7.04105	N/A	N/A	0	FLAT	no
SRV_02600_a_at	864	0.0117137	0.173581	N/A	N/A	9.75097	N/A	N/A	LEGUMAIN	FLAT	no
SRV_04123_a_at	865	0.0117272	0.173654	N/A	N/A	8.67015	N/A	N/A	HYPOTHETICAL PROTEIN FLJ10099	FLAT	no
SRV_11341_at	866	0.0117408	0.173881	N/A	N/A	9.77229	N/A	N/A	GLUTAMATE-AMMONIA LIGASE (GLUTAMINE SYNTHETASE)	FLAT	no
SRV_03498_at	867	0.0117543	0.174111	N/A	N/A	10.2626	N/A	N/A	NIFU-LIKE N-TERMINAL DOMAIN CONTAINING	FLAT	no
SRV_00914_x_at	868	0.0117679	0.174335	N/A	N/A	11.6981	N/A	N/A	0	FLAT	no
SRV_01716_a_at	869	0.0117815	0.174369	N/A	N/A	10.0398	N/A	N/A	0	FLAT	no
SRV_03536_at	870	0.011795	0.174529	N/A	N/A	10.2266	N/A	N/A	CALCYCLIN BINDING PROTEIN	FLAT	no
SRV_03124_at	871	0.0118086	0.174588	N/A	N/A	8.6026	N/A	N/A	UROPLAKIN 3A	FLAT	no
SRV_06753_a_at	872	0.0118221	0.174675	N/A	N/A	7.15361	N/A	N/A	0	FLAT	no
SRV_00796_at	873	0.0118357	0.175375	N/A	N/A	8.22392	N/A	N/A	SERPIN PEPTIDASE INHIBITOR, CLADE H (HEAT SHOCK PROTEIN 47), MEMBER 1, (COLLAGEN BINDING PROTEIN 1)	FLAT	no
SRV_04875_at	874	0.0118492	0.175793	N/A	N/A	10.3425	N/A	N/A	KERATIN ASSOCIATED PROTEIN 9-2	FLAT	no
SRV_04394_at	875	0.0118628	0.17597	N/A	N/A	8.0731	N/A	N/A	CHROMOSOME 14 OPEN READING FRAME 124	FLAT	no
SRV_06684_at	876	0.0118764	0.176126	N/A	N/A	9.60676	N/A	N/A	0	FLAT	no
SRV_02862_a_at	877	0.0118899	0.17634	N/A	N/A	13.8479	N/A	N/A	SIGNAL SEQUENCE RECEPTOR, DELTA (TRANSLOCON-ASSOCIATED PROTEIN DELTA)	FLAT	no
SRV_00172_a_at	878	0.0119035	0.176811	N/A	N/A	8.2662	N/A	N/A	GLUTARYL-COENZYME A DEHYDROGENASE	FLAT	no
SRV_05149_at	879	0.011917	0.177374	N/A	N/A	8.8074	N/A	N/A	0	FLAT	no
SRV_09861_at	880	0.0119306	0.177793	N/A	N/A	10.3052	N/A	N/A	0	FLAT	no
SRV_07711_at	881	0.0119441	0.178055	N/A	N/A	6.10853	N/A	N/A	0	FLAT	no
SRV_10194_at	882	0.0119577	0.178263	N/A	N/A	9.72232	N/A	N/A	0	FLAT	no
SRV_01767_at	883	0.0119713	0.178463	N/A	N/A	6.44256	N/A	N/A	TRANSGELIN	FLAT	no
SRV_02314_at	884	0.0119848	0.178748	N/A	N/A	7.41875	N/A	N/A	VAMP (VESICLE-ASSOCIATED MEMBRANE PROTEIN)-ASSOCIATED PROTEIN B AND C	FLAT	no
SRV_07250_at	885	0.0119984	0.178772	N/A	N/A	11.7177	N/A	N/A	0	FLAT	no
SRV_04807_at	886	0.0120119	0.179038	N/A	N/A	7.99133	N/A	N/A	POLIOVIRUS RECEPTOR-RELATED 4	FLAT	no
SRV_06823_a_at	887	0.0120255	0.179251	N/A	N/A	9.74166	N/A	N/A	0	FLAT	no
SRV_02283_a_at	888	0.012039	0.179447	N/A	N/A	7.43132	N/A	N/A	HLA-B ASSOCIATED TRANSCRIPT 1	FLAT	no
SRV_09494_at	889	0.0120526	0.179619	N/A	N/A	7.60842	N/A	N/A	0	FLAT	no
SRV_03070_at	890	0.0120662	0.179826	N/A	N/A	11.277	N/A	N/A	STRESS-INDUCED-PHOSPHOPROTEIN 1 (HSP70/HSP90-ORGANIZING PROTEIN)	FLAT	no
SRV_00777_a_at	891	0.0120797	0.180122	N/A	N/A	10.6842	N/A	N/A	RHO GDP DISSOCIATION INHIBITOR (GDI) BETA	FLAT	no
SRV_01830_a_at	892	0.0120933	0.181065	N/A	N/A	7.49499	N/A	N/A	UBIQUITIN-CONJUGATING ENZYME E2I (UBC9 HOMOLOG, YEAST)	FLAT	no
SRV_04016_at	893	0.0121068	0.181302	N/A	N/A	6.59165	N/A	N/A	CHROMATIN ACCESSIBILITY COMPLEX 1	FLAT	no
SRV_09730_at	894	0.0121204	0.181465	N/A	N/A	7.63818	N/A	N/A	0	FLAT	no
SRV_05645_at	895	0.0121339	0.181663	N/A	N/A	9.75242	N/A	N/A	UBIQUITIN-CONJUGATING ENZYME E2D 2 (UBC4/5 HOMOLOG, YEAST)	FLAT	no
SRV_07378_at	896	0.0121475	0.181688	N/A	N/A	7.56755	N/A	N/A	SIMILAR TO CG9804-PA	FLAT	no
SRV_01219_a_at	897	0.0121611	0.181775	N/A	N/A	12.8638	N/A	N/A	CYTOCHROME C OXIDASE SUBUNIT VIB POLYPEPTIDE 1 (UBIQUITOUS)	FLAT	no
SRV_01458_s_at	898	0.0121746	0.182464	N/A	N/A	11.6627	N/A	N/A	NADH DEHYDROGENASE (UBIQUINONE) 1, SUBCOMPLEX UNKNOWN, 1, 6KDA	FLAT	no
SRV_02725_a_at	899	0.0121882	0.18252	N/A	N/A	8.53582	N/A	N/A	MCM6 MINICHROMOSOME MAINTENANCE DEFICIENT 6 (MIS5 HOMOLOG, S. POMBE) (S. CEREVISIAE)	FLAT	no
SRV_04296_at	900	0.0122017	0.182775	N/A	N/A	8.66864	N/A	N/A	0	FLAT	no
SRV_01936_at	901	0.0122153	0.182818	N/A	N/A	7.90841	N/A	N/A	DEGENERATIVE SPERMATOCYTE HOMOLOG 1, LIPID DESATURASE (DROSOPHILA)	FLAT	no
SRV_02647_a_at	902	0.0122289	0.182937	N/A	N/A	8.42729	N/A	N/A	ARP2 ACTIN-RELATED PROTEIN 2 HOMOLOG (YEAST)	FLAT	no
SRV_03980_at	903	0.0122424	0.183272	N/A	N/A	9.6092	N/A	N/A	CHROMOSOME X OPEN READING FRAME 26	FLAT	no
SRV_03588_at	904	0.012256	0.183323	N/A	N/A	8.63982	N/A	N/A	KIAA0101	FLAT	no
SRV_09607_at	905	0.0122695	0.183441	N/A	N/A	7.70807	N/A	N/A	0	FLAT	no
SRV_03968_at	906	0.0122831	0.18351	N/A	N/A	7.24348	N/A	N/A	CHROMOSOME 3 OPEN READING FRAME 19	FLAT	no
SRV_01775_at	907	0.0122966	0.183727	N/A	N/A	7.28589	N/A	N/A	TEA DOMAIN FAMILY MEMBER 4	FLAT	no
SRV_03637_at	908	0.0123102	0.184068	N/A	N/A	9.37131	N/A	N/A	SEC31-LIKE 1 (S. CEREVISIAE)	FLAT	no
SRV_00958_at	909	0.0123238	0.18419	N/A	N/A	8.26052	N/A	N/A	FILAMIN B, BETA (ACTIN BINDING PROTEIN 278)	FLAT	no
SRV_01956_a_at	910	0.0123373	0.184495	N/A	N/A	10.1519	N/A	N/A	RIBONUCLEASE T2	FLAT	no
SRV_10213_at	911	0.0123509	0.184885	N/A	N/A	7.1634	N/A	N/A	0	FLAT	no
SRV_04414_a_at	912	0.0123644	0.185033	N/A	N/A	8.9445	N/A	N/A	CHROMOSOME 12 OPEN READING FRAME 4	FLAT	no
SRV_05434_a_at	913	0.012378	0.185081	N/A	N/A	12.3753	N/A	N/A	TROPOMYOSIN 3	FLAT	no
SRV_10297_at	914	0.0123915	0.185127	N/A	N/A	7.89004	N/A	N/A	0	FLAT	no
SRV_11423_at	915	0.0124051	0.186697	N/A	N/A	7.17522	N/A	N/A	MATRIX METALLOPEPTIDASE 13 (COLLAGENASE 3)	FLAT	no
SRV_02393_a_at	916	0.0124187	0.187102	N/A	N/A	8.36004	N/A	N/A	HISTONE DEACETYLASE 1	FLAT	no
SRV_00956_x_at	917	0.0124322	0.188333	N/A	N/A	9.48013	N/A	N/A	FILAMIN B, BETA (ACTIN BINDING PROTEIN 278)	FLAT	no
SRV_07840_a_at	918	0.0124458	0.188444	N/A	N/A	10.5965	N/A	N/A	0	FLAT	no
SRV_01488_at	919	0.0124593	0.188536	N/A	N/A	6.77685	N/A	N/A	P21/CDC42/RAC1-ACTIVATED KINASE 1 (STE20 HOMOLOG, YEAST)	FLAT	no
SRV_05200_at	920	0.0124729	0.188718	N/A	N/A	9.4841	N/A	N/A	PYGOPUS HOMOLOG 2 (DROSOPHILA)	FLAT	no
SRV_09819_at	921	0.0124864	0.188906	N/A	N/A	8.389	N/A	N/A	0	FLAT	no
SRV_03820_at	922	0.0125	0.18892	N/A	N/A	8.26007	N/A	N/A	ANTERIOR PHARYNX DEFECTIVE 1 HOMOLOG A (C. ELEGANS)	FLAT	no
J_s_at	923	0.0125136	0.189316	N/A	N/A	13.9128	N/A	N/A	EUKARYOTIC TRANSLATION ELONGATION FACTOR 1 ALPHA 1	FLAT	no
SRV_06894_a_at	924	0.0125271	0.189429	N/A	N/A	10.4286	N/A	N/A	0	FLAT	no
SRV_01694_a_at	925	0.0125407	0.18948	N/A	N/A	13.2557	N/A	N/A	SET TRANSLOCATION (MYELOID LEUKEMIA-ASSOCIATED)	FLAT	no
SRV_09114_at	926	0.0125542	0.189609	N/A	N/A	9.83172	N/A	N/A	0	FLAT	no
SRV_03400_a_at	927	0.0125678	0.190772	N/A	N/A	8.58792	N/A	N/A	UBIQUILIN 1	FLAT	no
SRV_06770_at	928	0.0125813	0.190808	N/A	N/A	7.84611	N/A	N/A	0	FLAT	no
SRV_02522_a_at	929	0.0125949	0.190932	N/A	N/A	7.80751	N/A	N/A	MYOSIN IB	FLAT	no
SRV_08683_a_at	930	0.0126085	0.190997	N/A	N/A	7.48586	N/A	N/A	0	FLAT	no
SRV_00888_at	931	0.012622	0.191058	N/A	N/A	9.40136	N/A	N/A	DNA (CYTOSINE-5-)-METHYLTRANSFERASE 1	FLAT	no
SRV_07007_a_at	932	0.0126356	0.191145	N/A	N/A	7.31362	N/A	N/A	CYCLIN-DEPENDENT KINASE 4	FLAT	no
SRV_05391_a_at	933	0.0126491	0.191186	N/A	N/A	12.4525	N/A	N/A	STT3, SUBUNIT OF THE OLIGOSACCHARYLTRANSFERASE COMPLEX, HOMOLOG A (S. CEREVISIAE)	FLAT	no
SRV_09790_at	934	0.0126627	0.191315	N/A	N/A	10.4227	N/A	N/A	SIMILAR TO CG32736-PA	FLAT	no
SRV_02216_a_at	935	0.0126762	0.191455	N/A	N/A	13.8676	N/A	N/A	S100 CALCIUM BINDING PROTEIN A2	FLAT	no
SRV_07817_a_at	936	0.0126898	0.191494	N/A	N/A	7.46006	N/A	N/A	0	FLAT	no
SRV_03955_a_at	937	0.0127034	0.191524	N/A	N/A	11.4442	N/A	N/A	UBIQUITIN-FOLD MODIFIER CONJUGATING ENZYME 1	FLAT	no
SRV_05583_a_at	938	0.0127169	0.192123	N/A	N/A	13.7442	N/A	N/A	PEROXIREDOXIN 1	FLAT	no
SRV_01306_at	939	0.0127305	0.192174	N/A	N/A	9.57182	N/A	N/A	GLUTAREDOXIN (THIOLTRANSFERASE)	FLAT	no
SRV_03906_at	940	0.012744	0.192355	N/A	N/A	8.36491	N/A	N/A	HEMATOPOIETIC STEM/PROGENITOR CELLS 176	FLAT	no
SRV_09853_at	941	0.0127576	0.192813	N/A	N/A	11.6441	N/A	N/A	0	FLAT	no
SRV_10473_at	942	0.0127711	0.192871	N/A	N/A	9.74926	N/A	N/A	0	FLAT	no
SRV_05546_at	943	0.0127847	0.192959	N/A	N/A	7.31829	N/A	N/A	PROTEIN PHOSPHATASE 1G (FORMERLY 2C), MAGNESIUM-DEPENDENT, GAMMA ISOFORM	FLAT	no
SRV_05752_at	944	0.0127983	0.192988	N/A	N/A	6.9202	N/A	N/A	0	FLAT	no
SRV_10101_at	945	0.0128118	0.193105	N/A	N/A	8.554	N/A	N/A	0	FLAT	no
SRV_04960_at	946	0.0128254	0.193669	N/A	N/A	10.152	N/A	N/A	MICROTUBULE-ASSOCIATED PROTEIN 1 LIGHT CHAIN 3 ALPHA	FLAT	no
SRV_05736_s_at	947	0.0128389	0.194068	N/A	N/A	10.9533	N/A	N/A	0	FLAT	no
SRV_03942_at	948	0.0128525	0.194113	N/A	N/A	9.65117	N/A	N/A	SERINE/ARGININE REPETITIVE MATRIX 2	FLAT	no
SRV_02051_at	949	0.0128661	0.194192	N/A	N/A	7.3496	N/A	N/A	RAS HOMOLOG GENE FAMILY, MEMBER B	FLAT	no
SRV_00941_at	950	0.0128796	0.19423	N/A	N/A	8.87656	N/A	N/A	ELAV (EMBRYONIC LETHAL, ABNORMAL VISION, DROSOPHILA)-LIKE 1 (HU ANTIGEN R)	FLAT	no
SRV_00038_at	951	0.0128932	0.194537	N/A	N/A	9.57455	N/A	N/A	KIT ligand	FLAT	no
SRV_09605_at	952	0.0129067	0.194757	N/A	N/A	9.196	N/A	N/A	0	FLAT	no
SRV_09986_at	953	0.0129203	0.194888	N/A	N/A	8.83671	N/A	N/A	0	FLAT	no
SRV_10508_a_at	954	0.0129338	0.195113	N/A	N/A	7.29557	N/A	N/A	0	FLAT	no
SRV_04710_at	955	0.0129474	0.195479	N/A	N/A	7.82718	N/A	N/A	NEI ENDONUCLEASE VIII-LIKE 1 (E. COLI)	FLAT	no
SRV_00564_a_at	956	0.012961	0.19553	N/A	N/A	13.9782	N/A	N/A	ribosomal protein L3	FLAT	no
SRV_09913_at	957	0.0129745	0.19565	N/A	N/A	9.75142	N/A	N/A	0	FLAT	no
SRV_02884_at	958	0.0129881	0.195918	N/A	N/A	7.48084	N/A	N/A	COMPONENT OF OLIGOMERIC GOLGI COMPLEX 5	FLAT	no
SRV_00731_x_at	959	0.0130016	0.195938	N/A	N/A	14.2638	N/A	N/A	ACTIN, BETA	FLAT	no
SRV_02858_a_at	960	0.0130152	0.19596	N/A	N/A	10.6897	N/A	N/A	SPLICING FACTOR, ARGININE/SERINE-RICH 6	FLAT	no
SRV_03046_at	961	0.0130287	0.196052	N/A	N/A	9.16133	N/A	N/A	U2(RNU2) small nuclear RNA auxiliary factor 1	FLAT	no
SRV_01898_at	962	0.0130423	0.196105	N/A	N/A	9.22808	N/A	N/A	DUAL SPECIFICITY PHOSPHATASE 11 (RNA/RNP COMPLEX 1-INTERACTING)	FLAT	no
SRV_00677_a_at	963	0.0130559	0.196125	N/A	N/A	14.194	N/A	N/A	RIBOSOMAL PROTEIN S15	FLAT	no
SRV_03353_a_at	964	0.0130694	0.196152	N/A	N/A	8.26298	N/A	N/A	GENE TRAP LOCUS 3 (MOUSE)	FLAT	no
SRV_01344_a_at	965	0.013083	0.196272	N/A	N/A	7.04087	N/A	N/A	INTERFERON REGULATORY FACTOR 2	FLAT	no
SRV_04817_at	966	0.0130965	0.196565	N/A	N/A	8.2177	N/A	N/A	CHROMOSOME 1 OPEN READING FRAME 25	FLAT	no
SRV_02072_at	967	0.0131101	0.197303	N/A	N/A	8.59152	N/A	N/A	CATHEPSIN S	FLAT	no
S_at	968	0.0131236	0.19761	N/A	N/A	8.29196	N/A	N/A	GLYCERALDEHYDE-3-PHOSPHATE DEHYDROGENASE	FLAT	no
SRV_10252_at	969	0.0131372	0.197665	N/A	N/A	7.95673	N/A	N/A	0	FLAT	no
SRV_00636_x_at	970	0.0131508	0.197966	N/A	N/A	13.7277	N/A	N/A	SIMILAR TO 60S RIBOSOMAL PROTEIN L29 (CELL SURFACE HEPARIN BINDING PROTEIN HIP)	FLAT	no
SRV_01542_at	971	0.0131643	0.198248	N/A	N/A	9.15265	N/A	N/A	PROTEIN PHOSPHATASE 4 (FORMERLY X), CATALYTIC SUBUNIT	FLAT	no
SRV_10238_at	972	0.0131779	0.198305	N/A	N/A	9.34448	N/A	N/A	0	FLAT	no
SRV_09829_s_at	973	0.0131914	0.198395	N/A	N/A	12.2486	N/A	N/A	0	FLAT	no
SRV_02727_at	974	0.013205	0.198407	N/A	N/A	8.53241	N/A	N/A	MCM7 MINICHROMOSOME MAINTENANCE DEFICIENT 7 (S. CEREVISIAE)	FLAT	no
SRV_05367_a_at	975	0.0132185	0.198519	N/A	N/A	11.5955	N/A	N/A	PQ LOOP REPEAT CONTAINING 3	FLAT	no
SRV_02737_at	976	0.0132321	0.199072	N/A	N/A	9.73451	N/A	N/A	NUCLEOSOME ASSEMBLY PROTEIN 1-LIKE 4	FLAT	no
SRV_07472_at	977	0.0132457	0.199277	N/A	N/A	11.9728	N/A	N/A	0	FLAT	no
SRV_03739_a_at	978	0.0132592	0.199357	N/A	N/A	7.19588	N/A	N/A	CHROMOSOME 1 OPEN READING FRAME 77	FLAT	no
SRV_04954_at	979	0.0132728	0.199446	N/A	N/A	9.96486	N/A	N/A	MITOCHONDRIAL RIBOSOMAL PROTEIN L36	FLAT	no
SRV_02989_at	980	0.0132863	0.19954	N/A	N/A	7.3025	N/A	N/A	HEAT SHOCK 70KDA PROTEIN 8	FLAT	no
SRV_02414_a_at	981	0.0132999	0.199853	N/A	N/A	9.99345	N/A	N/A	POLY(RC) BINDING PROTEIN 2	FLAT	no
SRV_10622_at	982	0.0133134	0.200197	N/A	N/A	10.9598	N/A	N/A	KERATIN 12 (MEESMANN CORNEAL DYSTROPHY)	FLAT	no
SRV_05736_at	983	0.013327	0.200364	N/A	N/A	11.0843	N/A	N/A	0	FLAT	no
SRV_00813_at	984	0.0133406	0.20079	N/A	N/A	8.86052	N/A	N/A	CHROMODOMAIN HELICASE DNA BINDING PROTEIN 4	FLAT	no
SRV_05867_a_at	985	0.0133541	0.201128	N/A	N/A	8.52133	N/A	N/A	0	FLAT	no
SRV_00872_a_at	986	0.0133677	0.201433	N/A	N/A	6.95636	N/A	N/A	DEAH (ASP-GLU-ALA-HIS) BOX POLYPEPTIDE 9	FLAT	no
SRV_11767_a_at	987	0.0133812	0.201717	N/A	N/A	9.32052	N/A	N/A	INTERFERON INDUCED TRANSMEMBRANE PROTEIN 5	FLAT	no
SRV_10188_s_at	988	0.0133948	0.202059	N/A	N/A	8.07165	N/A	N/A	0	FLAT	no
SRV_06256_at	989	0.0134084	0.202384	N/A	N/A	13.1132	N/A	N/A	SIMILAR TO CG33774-PA	FLAT	no
SRV_00438_at	990	0.0134219	0.202497	N/A	N/A	11.6475	N/A	N/A	GLUTATHIONE S-TRANSFERASE M1	FLAT	no
SRV_05303_a_at	991	0.0134355	0.202804	N/A	N/A	10.2071	N/A	N/A	MITOCHONDRIAL RIBOSOMAL PROTEIN L30	FLAT	no
SRV_01638_at	992	0.013449	0.202806	N/A	N/A	10.2079	N/A	N/A	RAN BINDING PROTEIN 1	FLAT	no
SRV_01598_a_at	993	0.0134626	0.20313	N/A	N/A	9.32372	N/A	N/A	PROTEASOME (PROSOME, MACROPAIN) 26S SUBUNIT, NON-ATPASE, 9	FLAT	no
SRV_03213_a_at	994	0.0134761	0.203359	N/A	N/A	11.1115	N/A	N/A	GABA(A) RECEPTOR-ASSOCIATED PROTEIN	FLAT	no
SRV_09765_at	995	0.0134897	0.203663	N/A	N/A	8.8715	N/A	N/A	0	FLAT	no
SRV_11957_at	996	0.0135033	0.203923	N/A	N/A	7.6769	N/A	N/A	CYCLIN G2	FLAT	no
SRV_06712_a_at	997	0.0135168	0.204803	N/A	N/A	14.3489	N/A	N/A	0	FLAT	no
SRV_05669_at	998	0.0135304	0.204974	N/A	N/A	10.2656	N/A	N/A	0	FLAT	no
SRV_02912_at	999	0.0135439	0.205321	N/A	N/A	13.2977	N/A	N/A	ANTERIOR GRADIENT 2 HOMOLOG (XENOPUS LAEVIS)	FLAT	no
SRV_02063_at	1000	0.0135575	0.206011	N/A	N/A	7.53085	N/A	N/A	CYCLIN-DEPENDENT KINASE INHIBITOR 1B (P27, KIP1)	FLAT	no
SRV_01532_at	1001	0.013571	0.206234	N/A	N/A	6.93069	N/A	N/A	PHOSPHORIBOSYL PYROPHOSPHATE AMIDOTRANSFERASE	FLAT	no
SRV_02605_a_at	1002	0.0135846	0.206286	N/A	N/A	14.4126	N/A	N/A	RIBOSOMAL PROTEIN S14	FLAT	no
SRV_03255_a_at	1003	0.0135982	0.206771	N/A	N/A	6.41472	N/A	N/A	AHA1, ACTIVATOR OF HEAT SHOCK 90KDA PROTEIN ATPASE HOMOLOG 1 (YEAST)	FLAT	no
SRV_10064_at	1004	0.0136117	0.207163	N/A	N/A	12.4885	N/A	N/A	0	FLAT	no
SRV_01971_a_at	1005	0.0136253	0.207465	N/A	N/A	11.1995	N/A	N/A	EUKARYOTIC TRANSLATION INITIATION FACTOR 3, SUBUNIT 2 BETA, 36KDA	FLAT	no
SRV_03244_a_at	1006	0.0136388	0.208584	N/A	N/A	6.76044	N/A	N/A	FREQUENTLY REARRANGED IN ADVANCED T-CELL LYMPHOMAS 2	FLAT	no
SRV_06723_a_at	1007	0.0136524	0.208803	N/A	N/A	8.37662	N/A	N/A	0	FLAT	no
SRV_01595_a_at	1008	0.0136659	0.208859	N/A	N/A	10.0677	N/A	N/A	PROTEASOME (PROSOME, MACROPAIN) 26S SUBUNIT, NON-ATPASE, 7 (MOV34 HOMOLOG)	FLAT	no
SRV_01280_at	1009	0.0136795	0.208864	N/A	N/A	6.99567	N/A	N/A	FARNESYL DIPHOSPHATE SYNTHASE (FARNESYL PYROPHOSPHATE SYNTHETASE, DIMETHYLALLYLTRANSTRANSFERASE, GERANYLTRANSTRANSFERASE)	FLAT	no
SRV_02940_a_at	1010	0.0136931	0.209209	N/A	N/A	6.51046	N/A	N/A	POLYMERASE (RNA) III (DNA DIRECTED) POLYPEPTIDE F, 39 KDA	FLAT	no
SRV_04413_at	1011	0.0137066	0.209629	N/A	N/A	9.45913	N/A	N/A	PEST-CONTAINING NUCLEAR PROTEIN	FLAT	no
SRV_04604_at	1012	0.0137202	0.209963	N/A	N/A	9.12987	N/A	N/A	INTERFERON INDUCED WITH HELICASE C DOMAIN 1	FLAT	no
SRV_05020_at	1013	0.0137337	0.210162	N/A	N/A	10.0448	N/A	N/A	SYNAPTOTAGMIN-LIKE 2	FLAT	no
SRV_02958_a_at	1014	0.0137473	0.210241	N/A	N/A	9.19082	N/A	N/A	SERYL-TRNA SYNTHETASE	FLAT	no
SRV_06956_at	1015	0.0137608	0.210608	N/A	N/A	8.56887	N/A	N/A	0	FLAT	no
SRV_02800_a_at	1016	0.0137744	0.210656	N/A	N/A	13.7772	N/A	N/A	GUANINE NUCLEOTIDE BINDING PROTEIN (G PROTEIN), BETA POLYPEPTIDE 2-LIKE 1	FLAT	no
SRV_10999_at	1017	0.013788	0.210714	N/A	N/A	7.14099	N/A	N/A	SOLUTE CARRIER FAMILY 12 (SODIUM/POTASSIUM/CHLORIDE TRANSPORTERS), MEMBER 2	FLAT	no
SRV_01731_at	1018	0.0138015	0.210908	N/A	N/A	8.89724	N/A	N/A	0	FLAT	no
SRV_06622_at	1019	0.0138151	0.211012	N/A	N/A	10.0204	N/A	N/A	0	FLAT	no
SRV_02344_at	1020	0.0138286	0.211396	N/A	N/A	8.13622	N/A	N/A	SYMPLEKIN	FLAT	no
SRV_09762_at	1021	0.0138422	0.211559	N/A	N/A	7.41281	N/A	N/A	0	FLAT	no
SRV_03835_at	1022	0.0138557	0.211834	N/A	N/A	7.56191	N/A	N/A	EXOSOME COMPONENT 3	FLAT	no
SRV_02608_at	1023	0.0138693	0.212094	N/A	N/A	7.84761	N/A	N/A	SYNDECAN BINDING PROTEIN (SYNTENIN)	FLAT	no
SRV_03405_at	1024	0.0138829	0.212162	N/A	N/A	7.79337	N/A	N/A	BROMODOMAIN ADJACENT TO ZINC FINGER DOMAIN, 1A	FLAT	no
SRV_03540_at	1025	0.0138964	0.212777	N/A	N/A	10.417	N/A	N/A	programmed cell death 4 (neoplastic transformation inhibitor)	FLAT	no
SRV_05139_a_at	1026	0.01391	0.213186	N/A	N/A	7.86136	N/A	N/A	TM2 DOMAIN CONTAINING 2	FLAT	no
SRV_03471_at	1027	0.0139235	0.213659	N/A	N/A	9.24279	N/A	N/A	RING FINGER PROTEIN 7	FLAT	no
SRV_02164_at	1028	0.0139371	0.213683	N/A	N/A	9.98508	N/A	N/A	COATOMER PROTEIN COMPLEX, SUBUNIT ALPHA	FLAT	no
SRV_05162_a_at	1029	0.0139507	0.213691	N/A	N/A	8.59391	N/A	N/A	collagen, type XII, alpha 1	FLAT	no
SRV_03531_a_at	1030	0.0139642	0.213893	N/A	N/A	9.53736	N/A	N/A	STAPHYLOCOCCAL NUCLEASE DOMAIN CONTAINING 1	FLAT	no
SRV_05763_at	1031	0.0139778	0.213973	N/A	N/A	7.43282	N/A	N/A	0	FLAT	no
SRV_02326_a_at	1032	0.0139913	0.214261	N/A	N/A	9.22269	N/A	N/A	VESICLE-ASSOCIATED MEMBRANE PROTEIN 3 (CELLUBREVIN)	FLAT	no
SRV_05681_a_at	1033	0.0140049	0.214553	N/A	N/A	9.21014	N/A	N/A	0	FLAT	no
SRV_05386_a_at	1034	0.0140184	0.214638	N/A	N/A	7.72902	N/A	N/A	DCP1 DECAPPING ENZYME HOMOLOG B (S. CEREVISIAE)	FLAT	no
SRV_07882_at	1035	0.014032	0.214854	N/A	N/A	8.68371	N/A	N/A	0	FLAT	no
SRV_09258_at	1036	0.0140456	0.214937	N/A	N/A	10.5207	N/A	N/A	0	FLAT	no
SRV_10354_at	1037	0.0140591	0.215081	N/A	N/A	7.94246	N/A	N/A	0	FLAT	no
SRV_04514_at	1038	0.0140727	0.21517	N/A	N/A	10.3563	N/A	N/A	POLYMERASE (RNA) II (DNA DIRECTED) POLYPEPTIDE L, 7.6KDA	FLAT	no
SRV_05072_a_at	1039	0.0140862	0.215222	N/A	N/A	8.4791	N/A	N/A	WD REPEAT DOMAIN 5	FLAT	no
SRV_04019_a_at	1040	0.0140998	0.215657	N/A	N/A	11.2445	N/A	N/A	MAJOR VAULT PROTEIN	FLAT	no
SRV_01353_a_at	1041	0.0141133	0.215758	N/A	N/A	9.85334	N/A	N/A	KARYOPHERIN (IMPORTIN) BETA 1	FLAT	no
SRV_02519_a_at	1042	0.0141269	0.215833	N/A	N/A	8.2531	N/A	N/A	RAB8A, MEMBER RAS ONCOGENE FAMILY	FLAT	no
SRV_09727_at	1043	0.0141405	0.215965	N/A	N/A	9.39457	N/A	N/A	0	FLAT	no
SRV_05215_at	1044	0.014154	0.216121	N/A	N/A	8.83295	N/A	N/A	RETINOL DEHYDROGENASE 11 (ALL-TRANS AND 9-CIS)	FLAT	no
SRV_08086_at	1045	0.0141676	0.21618	N/A	N/A	11.7913	N/A	N/A	0	FLAT	no
SRV_00169_a_at	1046	0.0141811	0.216814	N/A	N/A	8.78262	N/A	N/A	GUANIDINOACETATE N-METHYLTRANSFERASE	FLAT	no
AT_s_at	1047	0.0141947	0.216819	N/A	N/A	12.635	N/A	N/A	RING FINGER PROTEIN 36	FLAT	no
SRV_04038_a_at	1048	0.0142082	0.216826	N/A	N/A	7.60782	N/A	N/A	ZINC FINGER, CCHC DOMAIN CONTAINING 8	FLAT	no
SRV_09967_at	1049	0.0142218	0.216985	N/A	N/A	11.1107	N/A	N/A	0	FLAT	no
SRV_02856_at	1050	0.0142354	0.217077	N/A	N/A	8.73248	N/A	N/A	0	FLAT	no
SRV_05316_a_at	1051	0.0142489	0.217083	N/A	N/A	7.1925	N/A	N/A	MITOGEN-ACTIVATED PROTEIN KINASE KINASE KINASE 7	FLAT	no
SRV_09882_at	1052	0.0142625	0.217409	N/A	N/A	9.40103	N/A	N/A	0	FLAT	no
SRV_00989_x_at	1053	0.014276	0.21759	N/A	N/A	12.1761	N/A	N/A	heterogeneous nuclear ribonucleoprotein L	FLAT	no
SRV_08960_at	1054	0.0142896	0.217599	N/A	N/A	6.65669	N/A	N/A	0	FLAT	no
SRV_09235_a_at	1055	0.0143031	0.218094	N/A	N/A	10.8986	N/A	N/A	0	FLAT	no
SRV_01101_a_at	1056	0.0143167	0.218808	N/A	N/A	7.15694	N/A	N/A	AMYLOID BETA (A4) PRECURSOR-LIKE PROTEIN 2	FLAT	no
SRV_05476_at	1057	0.0143303	0.219286	N/A	N/A	6.48486	N/A	N/A	LOC317671	FLAT	no
SRV_02673_a_at	1058	0.0143438	0.219676	N/A	N/A	9.15425	N/A	N/A	THO COMPLEX 4	FLAT	no
SRV_08823_at	1059	0.0143574	0.219846	N/A	N/A	7.98131	N/A	N/A	0	FLAT	no
SRV_09482_s_at	1060	0.0143709	0.219874	N/A	N/A	10.345	N/A	N/A	0	FLAT	no
SRV_07816_a_at	1061	0.0143845	0.220088	N/A	N/A	9.74046	N/A	N/A	0	FLAT	no
SRV_07830_at	1062	0.014398	0.220499	N/A	N/A	6.835	N/A	N/A	0	FLAT	no
SRV_04532_a_at	1063	0.0144116	0.220561	N/A	N/A	8.34174	N/A	N/A	PHOSPHATIDYLCHOLINE TRANSFER PROTEIN	FLAT	no
SRV_04587_at	1064	0.0144252	0.220657	N/A	N/A	9.23452	N/A	N/A	MANNOSIDASE, BETA A, LYSOSOMAL-LIKE	FLAT	no
SRV_02891_at	1065	0.0144387	0.220824	N/A	N/A	12.9588	N/A	N/A	DENDRITIC CELL PROTEIN	FLAT	no
SRV_06965_at	1066	0.0144523	0.221442	N/A	N/A	7.43356	N/A	N/A	0	FLAT	no
SRV_01806_a_at	1067	0.0144658	0.221521	N/A	N/A	11.0726	N/A	N/A	TROPOMYOSIN 4	FLAT	no
SRV_10198_at	1068	0.0144794	0.221545	N/A	N/A	10.6377	N/A	N/A	0	FLAT	no
SRV_07487_a_at	1069	0.014493	0.222205	N/A	N/A	8.63286	N/A	N/A	0	FLAT	no
SRV_08190_a_at	1070	0.0145065	0.222417	N/A	N/A	9.95356	N/A	N/A	0	FLAT	no
SRV_02085_at	1071	0.0145201	0.222435	N/A	N/A	10.5186	N/A	N/A	FK506 BINDING PROTEIN 1B, 12.6 KDA	FLAT	no
SRV_00060_s_at	1072	0.0145336	0.223023	N/A	N/A	12.3842	N/A	N/A	major histocompatibility complex, class I-related	FLAT	no
SRV_04656_x_at	1073	0.0145472	0.223196	N/A	N/A	8.47063	N/A	N/A	HYPOTHETICAL PROTEIN MGC2803	FLAT	no
SRV_04574_at	1074	0.0145607	0.223342	N/A	N/A	6.41874	N/A	N/A	SUPPRESSION OF TUMORIGENICITY 14 (COLON CARCINOMA)	FLAT	no
SRV_09721_at	1075	0.0145743	0.223473	N/A	N/A	7.22796	N/A	N/A	0	FLAT	no
SRV_01466_at	1076	0.0145879	0.223529	N/A	N/A	11.3411	N/A	N/A	GLYCOPROTEIN (TRANSMEMBRANE) NMB	FLAT	no
SRV_05168_at	1077	0.0146014	0.223706	N/A	N/A	11.3136	N/A	N/A	SIMILAR TO RIKEN CDNA A430101B06 GENE	FLAT	no
SRV_00536_at	1078	0.014615	0.223885	N/A	N/A	7.53898	N/A	N/A	IMP (INOSINE MONOPHOSPHATE) DEHYDROGENASE 1	FLAT	no
SRV_06890_at	1079	0.0146285	0.224105	N/A	N/A	8.96368	N/A	N/A	0	FLAT	no
SRV_01134_at	1080	0.0146421	0.224386	N/A	N/A	7.36816	N/A	N/A	ATPASE, H+ TRANSPORTING, LYSOSOMAL 56/58KDA, V1 SUBUNIT B2	FLAT	no
SRV_04830_at	1081	0.0146556	0.224444	N/A	N/A	12.4705	N/A	N/A	heterogeneous nuclear ribonucleoprotein K	FLAT	no
SRV_05685_at	1082	0.0146692	0.224621	N/A	N/A	8.53099	N/A	N/A	0	FLAT	no
SRV_07810_a_at	1083	0.0146828	0.225954	N/A	N/A	8.14529	N/A	N/A	0	FLAT	no
SRV_10475_at	1084	0.0146963	0.225966	N/A	N/A	13.6024	N/A	N/A	0	FLAT	no
SRV_05395_a_at	1085	0.0147099	0.226639	N/A	N/A	8.45502	N/A	N/A	SORTING NEXIN 5	FLAT	no
SRV_10027_at	1086	0.0147234	0.226724	N/A	N/A	13.2053	N/A	N/A	0	FLAT	no
SRV_03119_at	1087	0.014737	0.227009	N/A	N/A	13.3869	N/A	N/A	SMALL NUCLEAR RIBONUCLEOPROTEIN D1 POLYPEPTIDE 16KDA	FLAT	no
SRV_05722_at	1088	0.0147505	0.227598	N/A	N/A	7.30291	N/A	N/A	0	FLAT	no
SRV_02384_at	1089	0.0147641	0.228426	N/A	N/A	10.0537	N/A	N/A	DEAD (ASP-GLU-ALA-ASP) BOX POLYPEPTIDE 1	FLAT	no
SRV_00783_at	1090	0.0147777	0.228503	N/A	N/A	13.2586	N/A	N/A	BASIC TRANSCRIPTION FACTOR 3	FLAT	no
SRV_04070_a_at	1091	0.0147912	0.228606	N/A	N/A	8.17734	N/A	N/A	LEUCINE RICH REPEAT CONTAINING 59	FLAT	no
SRV_05573_at	1092	0.0148048	0.22879	N/A	N/A	10.8691	N/A	N/A	INTEGRIN BETA 4 BINDING PROTEIN	FLAT	no
SRV_01356_at	1093	0.0148183	0.22934	N/A	N/A	7.42384	N/A	N/A	KARYOPHERIN ALPHA 4 (IMPORTIN ALPHA 3)	FLAT	no
SRV_04851_at	1094	0.0148319	0.229514	N/A	N/A	12.417	N/A	N/A	HETEROGENEOUS NUCLEAR RIBONUCLEOPROTEIN D-LIKE	FLAT	no
SRV_10246_at	1095	0.0148454	0.229866	N/A	N/A	8.07304	N/A	N/A	HYPOTHETICAL PROTEIN MGC5309	FLAT	no
SRV_10160_s_at	1096	0.014859	0.230469	N/A	N/A	12.9672	N/A	N/A	0	FLAT	no
SRV_04509_a_at	1097	0.0148726	0.230497	N/A	N/A	14.2785	N/A	N/A	THYMOSIN, BETA 4, X-LINKED	FLAT	no
SRV_07601_at	1098	0.0148861	0.231108	N/A	N/A	8.78456	N/A	N/A	0	FLAT	no
SRV_06957_at	1099	0.0148997	0.231528	N/A	N/A	7.10807	N/A	N/A	0	FLAT	no
SRV_02341_a_at	1100	0.0149132	0.232428	N/A	N/A	6.60409	N/A	N/A	WD REPEAT DOMAIN 57 (U5 SNRNP SPECIFIC)	FLAT	no
SRV_01321_x_at	1101	0.0149268	0.232565	N/A	N/A	9.12014	N/A	N/A	SIMILAR TO HLA CLASS I HISTOCOMPATIBILITY ANTIGEN, A-29 ALPHA CHAIN PRECURSOR (MHC CLASS I ANTIGEN A*29) (AW-19)	FLAT	no
SRV_00882_a_at	1102	0.0149403	0.232593	N/A	N/A	7.85573	N/A	N/A	DYSKERATOSIS CONGENITA 1, DYSKERIN	FLAT	no
SRV_01972_a_at	1103	0.0149539	0.232912	N/A	N/A	9.31425	N/A	N/A	EUKARYOTIC TRANSLATION INITIATION FACTOR 3, SUBUNIT 1 ALPHA, 35KDA	FLAT	no
SRV_02829_at	1104	0.0149675	0.233355	N/A	N/A	11.6111	N/A	N/A	PROLIFERATION-ASSOCIATED 2G4, 38KDA	FLAT	no
SRV_02284_at	1105	0.014981	0.233381	N/A	N/A	9.95919	N/A	N/A	POLY(A) BINDING PROTEIN, NUCLEAR 1	FLAT	no
SRV_10033_at	1106	0.0149946	0.233664	N/A	N/A	11.0247	N/A	N/A	0	FLAT	no
SRV_01462_at	1107	0.0150081	0.2337	N/A	N/A	7.94322	N/A	N/A	NUCLEAR FACTOR OF KAPPA LIGHT POLYPEPTIDE GENE ENHANCER IN B-CELLS 2 (P49/P100)	FLAT	no
SRV_07925_at	1108	0.0150217	0.233721	N/A	N/A	8.3258	N/A	N/A	0	FLAT	no
SRV_00718_at	1109	0.0150352	0.233777	N/A	N/A	8.1798	N/A	N/A	THYMIDYLATE SYNTHETASE	FLAT	no
SRV_01467_a_at	1110	0.0150488	0.233831	N/A	N/A	9.45092	N/A	N/A	GLYCOPROTEIN (TRANSMEMBRANE) NMB	FLAT	no
SRV_10190_at	1111	0.0150624	0.234422	N/A	N/A	5.72378	N/A	N/A	0	FLAT	no
SRV_00569_x_at	1112	0.0150759	0.235172	N/A	N/A	13.7866	N/A	N/A	ribosomal protein L3	FLAT	no
SRV_07537_at	1113	0.0150895	0.235472	N/A	N/A	7.73203	N/A	N/A	0	FLAT	no
SRV_02904_at	1114	0.015103	0.235907	N/A	N/A	10.395	N/A	N/A	NUCLEOLAR PROTEIN 5A (56KDA WITH KKE/D REPEAT)	FLAT	no
SRV_03134_at	1115	0.0151166	0.23607	N/A	N/A	8.06795	N/A	N/A	TRANSMEMBRANE PROTEIN 115	FLAT	no
SRV_03329_at	1116	0.0151302	0.236473	N/A	N/A	7.25713	N/A	N/A	INTERFERON-INDUCED PROTEIN WITH TETRATRICOPEPTIDE REPEATS 5	FLAT	no
SRV_10336_at	1117	0.0151437	0.23655	N/A	N/A	8.50013	N/A	N/A	0	FLAT	no
SRV_01345_at	1118	0.0151573	0.23701	N/A	N/A	8.03599	N/A	N/A	INOSITOL 1,4,5-TRIPHOSPHATE RECEPTOR, TYPE 3	FLAT	no
SRV_01239_x_at	1119	0.0151708	0.237201	N/A	N/A	8.6415	N/A	N/A	CTP SYNTHASE	FLAT	no
SRV_03144_at	1120	0.0151844	0.237363	N/A	N/A	11.5522	N/A	N/A	PWP1 HOMOLOG (S. CEREVISIAE)	FLAT	no
SRV_08617_at	1121	0.0151979	0.237511	N/A	N/A	7.6809	N/A	N/A	0	FLAT	no
SRV_14146_at	1122	0.0152115	0.237677	N/A	N/A	7.6788	N/A	N/A	ASPARTOACYLASE (AMINOCYCLASE) 3	FLAT	no
SRV_10370_at	1123	0.0152251	0.237719	N/A	N/A	10.561	N/A	N/A	0	FLAT	no
SRV_00527_at	1124	0.0152386	0.237725	N/A	N/A	11.8296	N/A	N/A	GLUTATHIONE S-TRANSFERASE M4	FLAT	no
SRV_03823_at	1125	0.0152522	0.237747	N/A	N/A	6.88614	N/A	N/A	RNA BINDING MOTIF PROTEIN, X-LINKED 2	FLAT	no
SRV_03407_at	1126	0.0152657	0.237834	N/A	N/A	10.7608	N/A	N/A	FER-1-LIKE 3, MYOFERLIN (C. ELEGANS)	FLAT	no
SRV_06670_a_at	1127	0.0152793	0.237989	N/A	N/A	8.28473	N/A	N/A	0	FLAT	no
SRV_01495_at	1128	0.0152928	0.237997	N/A	N/A	8.0129	N/A	N/A	PYRUVATE DEHYDROGENASE KINASE, ISOZYME 2	FLAT	no
SRV_03943_at	1129	0.0153064	0.238179	N/A	N/A	7.2834	N/A	N/A	SERINE/ARGININE REPETITIVE MATRIX 2	FLAT	no
SRV_07965_at	1130	0.01532	0.23867	N/A	N/A	10.3554	N/A	N/A	0	FLAT	no
SRV_09055_at	1131	0.0153335	0.238723	N/A	N/A	9.38691	N/A	N/A	0	FLAT	no
SRV_01313_a_at	1132	0.0153471	0.238957	N/A	N/A	8.93533	N/A	N/A	GRANULIN	FLAT	no
SRV_10624_at	1133	0.0153606	0.239314	N/A	N/A	10.4474	N/A	N/A	HYPOTHETICAL PROTEIN FLJ20261	FLAT	no
SRV_05090_at	1134	0.0153742	0.239527	N/A	N/A	9.50332	N/A	N/A	CHROMOSOME 20 OPEN READING FRAME 92	FLAT	no
SRV_02689_at	1135	0.0153877	0.239545	N/A	N/A	9.19677	N/A	N/A	HETEROGENEOUS NUCLEAR RIBONUCLEOPROTEIN R	FLAT	no
SRV_05514_at	1136	0.0154013	0.23956	N/A	N/A	8.72426	N/A	N/A	ZONA PELLUCIDA-LIKE DOMAIN CONTAINING 1	FLAT	no
SRV_04421_at	1137	0.0154149	0.239637	N/A	N/A	8.35554	N/A	N/A	BCL2-LIKE 10 (APOPTOSIS FACILITATOR)	FLAT	no
SRV_01384_a_at	1138	0.0154284	0.239669	N/A	N/A	10.5781	N/A	N/A	LACTATE DEHYDROGENASE B	FLAT	no
SRV_02036_at	1139	0.015442	0.239703	N/A	N/A	7.01924	N/A	N/A	RIBOSOMAL PROTEIN S6 KINASE, 70KDA, POLYPEPTIDE 2	FLAT	no
SRV_10179_s_at	1140	0.0154555	0.239973	N/A	N/A	8.88296	N/A	N/A	0	FLAT	no
SRV_00614_a_at	1141	0.0154691	0.240492	N/A	N/A	14.3024	N/A	N/A	SIMILAR TO RIBOSOMAL PROTEIN L21 ISOFORM 1	FLAT	no
SRV_09346_at	1142	0.0154826	0.240574	N/A	N/A	13.3631	N/A	N/A	0	FLAT	no
SRV_02860_at	1143	0.0154962	0.240595	N/A	N/A	11.4641	N/A	N/A	SPLICING FACTOR, ARGININE/SERINE-RICH 7, 35KDA	FLAT	no
SRV_07213_a_at	1144	0.0155098	0.240773	N/A	N/A	7.66587	N/A	N/A	MESODERM DEVELOPMENT CANDIDATE 2	FLAT	no
SRV_05658_a_at	1145	0.0155233	0.241205	N/A	N/A	8.72736	N/A	N/A	0	FLAT	no
SRV_04183_at	1146	0.0155369	0.241649	N/A	N/A	7.40755	N/A	N/A	LEUCINE RICH REPEAT CONTAINING 20	FLAT	no
SRV_04380_at	1147	0.0155504	0.241808	N/A	N/A	9.84135	N/A	N/A	CHROMOSOME 15 OPEN READING FRAME 24	FLAT	no
SRV_01599_a_at	1148	0.015564	0.242571	N/A	N/A	8.89528	N/A	N/A	PROTEASOME (PROSOME, MACROPAIN) 26S SUBUNIT, NON-ATPASE, 10	FLAT	no
SRV_04242_at	1149	0.0155775	0.243157	N/A	N/A	9.38568	N/A	N/A	SOLUTE CARRIER FAMILY 35, MEMBER C1	FLAT	no
SRV_00800_at	1150	0.0155911	0.243492	N/A	N/A	6.87763	N/A	N/A	CYCLIN E1	FLAT	no
SRV_07624_x_at	1151	0.0156047	0.24356	N/A	N/A	10.2241	N/A	N/A	0	FLAT	no
SRV_07800_a_at	1152	0.0156182	0.244142	N/A	N/A	9.88274	N/A	N/A	0	FLAT	no
SRV_03249_at	1153	0.0156318	0.244162	N/A	N/A	6.82224	N/A	N/A	ADP-RIBOSYLATION FACTOR-LIKE 5A	FLAT	no
SRV_04572_a_at	1154	0.0156453	0.244532	N/A	N/A	8.46042	N/A	N/A	MITOGEN-ACTIVATED PROTEIN KINASE KINASE 1 INTERACTING PROTEIN 1	FLAT	no
SRV_10009_at	1155	0.0156589	0.244564	N/A	N/A	10.8136	N/A	N/A	0	FLAT	no
SRV_01557_a_at	1156	0.0156725	0.245367	N/A	N/A	8.55335	N/A	N/A	PHOSPHORIBOSYL PYROPHOSPHATE SYNTHETASE-ASSOCIATED PROTEIN 1	FLAT	no
B_s_at	1157	0.015686	0.245659	N/A	N/A	12.0399	N/A	N/A	ALDOLASE A, FRUCTOSE-BISPHOSPHATE	FLAT	no
SRV_08083_at	1158	0.0156996	0.24607	N/A	N/A	9.61406	N/A	N/A	0	FLAT	no
SRV_04942_a_at	1159	0.0157131	0.246486	N/A	N/A	13.4667	N/A	N/A	EUKARYOTIC TRANSLATION ELONGATION FACTOR 1 DELTA (GUANINE NUCLEOTIDE EXCHANGE PROTEIN)	FLAT	no
SRV_04218_at	1160	0.0157267	0.247172	N/A	N/A	7.52682	N/A	N/A	CWF19-LIKE 1, CELL CYCLE CONTROL (S. POMBE)	FLAT	no
SRV_03842_a_at	1161	0.0157402	0.247289	N/A	N/A	8.44401	N/A	N/A	PEPTIDYLPROLYL ISOMERASE (CYCLOPHILIN)-LIKE 1	FLAT	no
SRV_09909_at	1162	0.0157538	0.24732	N/A	N/A	7.98839	N/A	N/A	0	FLAT	no
SRV_00812_a_at	1163	0.0157674	0.248304	N/A	N/A	7.1444	N/A	N/A	REGULATOR OF CHROMOSOME CONDENSATION 1	FLAT	no
SRV_10450_at	1164	0.0157809	0.248766	N/A	N/A	5.85604	N/A	N/A	0	FLAT	no
SRV_02255_a_at	1165	0.0157945	0.248846	N/A	N/A	9.49368	N/A	N/A	NADH DEHYDROGENASE (UBIQUINONE) FE-S PROTEIN 3, 30KDA (NADH-COENZYME Q REDUCTASE)	FLAT	no
SRV_05706_at	1166	0.015808	0.249207	N/A	N/A	8.97708	N/A	N/A	0	FLAT	no
SRV_03218_a_at	1167	0.0158216	0.249976	N/A	N/A	9.34678	N/A	N/A	GABA(A) RECEPTOR-ASSOCIATED PROTEIN-LIKE 2	FLAT	no
SRV_01489_at	1168	0.0158351	0.250095	N/A	N/A	7.05193	N/A	N/A	PRKC, APOPTOSIS, WT1, REGULATOR	FLAT	no
SRV_08912_a_at	1169	0.0158487	0.250352	N/A	N/A	7.69336	N/A	N/A	0	FLAT	no
SRV_09301_at	1170	0.0158623	0.2504	N/A	N/A	11.0027	N/A	N/A	0	FLAT	no
SRV_07239_at	1171	0.0158758	0.250898	N/A	N/A	9.75964	N/A	N/A	0	FLAT	no
SRV_02062_at	1172	0.0158894	0.250974	N/A	N/A	10.8803	N/A	N/A	CYCLIN G1	FLAT	no
SRV_02603_at	1173	0.0159029	0.251205	N/A	N/A	8.16711	N/A	N/A	RETINOBLASTOMA BINDING PROTEIN 4	FLAT	no
SRV_04765_a_at	1174	0.0159165	0.251893	N/A	N/A	10.7836	N/A	N/A	MAK3 HOMOLOG (S. CEREVISIAE)	FLAT	no
SRV_04330_a_at	1175	0.01593	0.252013	N/A	N/A	10.7839	N/A	N/A	NADH DEHYDROGENASE (UBIQUINONE) 1 BETA SUBCOMPLEX, 11, 17.3KDA	FLAT	no
SRV_00845_at	1176	0.0159436	0.252288	N/A	N/A	10.3162	N/A	N/A	CHLORIDE CHANNEL, NUCLEOTIDE-SENSITIVE, 1A	FLAT	no
SRV_05450_a_at	1177	0.0159572	0.252622	N/A	N/A	11.6157	N/A	N/A	INTEGRIN BETA 1 BINDING PROTEIN 3	FLAT	no
SRV_01300_a_at	1178	0.0159707	0.253039	N/A	N/A	10.1313	N/A	N/A	GLYCYL-TRNA SYNTHETASE	FLAT	no
SRV_10112_at	1179	0.0159843	0.253162	N/A	N/A	11.0321	N/A	N/A	0	FLAT	no
SRV_13634_a_at	1180	0.0159978	0.253281	N/A	N/A	11.7092	N/A	N/A	MYOSIN, LIGHT POLYPEPTIDE 6, ALKALI, SMOOTH MUSCLE AND NON-MUSCLE	FLAT	no
SRV_01163_at	1181	0.0160114	0.253346	N/A	N/A	13.6358	N/A	N/A	0	FLAT	no
SRV_09701_at	1182	0.0160249	0.253356	N/A	N/A	5.78257	N/A	N/A	0	FLAT	no
SRV_09539_s_at	1183	0.0160385	0.253391	N/A	N/A	8.21319	N/A	N/A	0	FLAT	no
SRV_08163_a_at	1184	0.0160521	0.253441	N/A	N/A	7.96831	N/A	N/A	MAJOR FACILITATOR SUPERFAMILY DOMAIN CONTAINING 1	FLAT	no
SRV_08793_a_at	1185	0.0160656	0.25387	N/A	N/A	9.26351	N/A	N/A	0	FLAT	no
SRV_00905_a_at	1186	0.0160792	0.254174	N/A	N/A	14.1263	N/A	N/A	EUKARYOTIC TRANSLATION ELONGATION FACTOR 1 GAMMA	FLAT	no
SRV_01531_at	1187	0.0160927	0.254294	N/A	N/A	9.7619	N/A	N/A	POLYMERASE (RNA) II (DNA DIRECTED) POLYPEPTIDE G	FLAT	no
SRV_10183_at	1188	0.0161063	0.254332	N/A	N/A	8.45498	N/A	N/A	0	FLAT	no
SRV_09462_at	1189	0.0161198	0.25463	N/A	N/A	7.43544	N/A	N/A	0	FLAT	no
SRV_10164_x_at	1190	0.0161334	0.25488	N/A	N/A	9.74549	N/A	N/A	0	FLAT	no
SRV_04305_a_at	1191	0.016147	0.254958	N/A	N/A	8.59703	N/A	N/A	GLYCINE N-METHYLTRANSFERASE	FLAT	no
SRV_03336_at	1192	0.0161605	0.255136	N/A	N/A	9.0397	N/A	N/A	SPLICING FACTOR 3B, SUBUNIT 1, 155KDA	FLAT	no
SRV_00537_at	1193	0.0161741	0.255172	N/A	N/A	7.39176	N/A	N/A	IMP (INOSINE MONOPHOSPHATE) DEHYDROGENASE 2	FLAT	no
SRV_00672_a_at	1194	0.0161876	0.256073	N/A	N/A	14.3641	N/A	N/A	RIBOSOMAL PROTEIN S11	FLAT	no
SRV_05772_at	1195	0.0162012	0.256219	N/A	N/A	10.7511	N/A	N/A	0	FLAT	no
SRV_08388_at	1196	0.0162148	0.256741	N/A	N/A	7.50116	N/A	N/A	0	FLAT	no
SRV_14170_a_at	1197	0.0162283	0.256761	N/A	N/A	12.511	N/A	N/A	DECORIN	FLAT	no
SRV_01616_at	1198	0.0162419	0.257228	N/A	N/A	9.10592	N/A	N/A	PROTEIN TYROSINE PHOSPHATASE, RECEPTOR-TYPE, Z POLYPEPTIDE 1	FLAT	no
SRV_10306_at	1199	0.0162554	0.257329	N/A	N/A	9.78961	N/A	N/A	0	FLAT	no
SRV_11961_at	1200	0.016269	0.2576	N/A	N/A	8.69208	N/A	N/A	CADHERIN 1, TYPE 1, E-CADHERIN (EPITHELIAL)	FLAT	no
SRV_10400_at	1201	0.0162825	0.257688	N/A	N/A	10.5282	N/A	N/A	0	FLAT	no
SRV_07240_at	1202	0.0162961	0.258163	N/A	N/A	10.1755	N/A	N/A	0	FLAT	no
SRV_01847_a_at	1203	0.0163097	0.258184	N/A	N/A	8.24806	N/A	N/A	0	FLAT	no
SRV_07157_at	1204	0.0163232	0.258407	N/A	N/A	7.5446	N/A	N/A	0	FLAT	no
SRV_09887_at	1205	0.0163368	0.25866	N/A	N/A	9.44287	N/A	N/A	0	FLAT	no
SRV_01329_at	1206	0.0163503	0.258842	N/A	N/A	10.8758	N/A	N/A	HYDROXYSTEROID (17-BETA) DEHYDROGENASE 2	FLAT	no
SRV_10022_at	1207	0.0163639	0.258871	N/A	N/A	7.18103	N/A	N/A	0	FLAT	no
SRV_07026_at	1208	0.0163774	0.259141	N/A	N/A	8.00889	N/A	N/A	0	FLAT	no
SRV_06996_at	1209	0.016391	0.259445	N/A	N/A	8.01129	N/A	N/A	0	FLAT	no
SRV_03653_at	1210	0.0164046	0.259681	N/A	N/A	9.75756	N/A	N/A	SPEN HOMOLOG, TRANSCRIPTIONAL REGULATOR (DROSOPHILA)	FLAT	no
SRV_09606_at	1211	0.0164181	0.259778	N/A	N/A	10.0821	N/A	N/A	0	FLAT	no
SRV_01521_at	1212	0.0164317	0.259792	N/A	N/A	10.106	N/A	N/A	PLASMINOGEN ACTIVATOR, UROKINASE RECEPTOR	FLAT	no
SRV_02836_at	1213	0.0164452	0.259818	N/A	N/A	8.09847	N/A	N/A	PROTEIN (PEPTIDYLPROLYL CIS/TRANS ISOMERASE) NIMA-INTERACTING 1	FLAT	no
SRV_07577_at	1214	0.0164588	0.260322	N/A	N/A	11.1757	N/A	N/A	0	FLAT	no
SRV_01498_at	1215	0.0164723	0.260894	N/A	N/A	10.8945	N/A	N/A	PREFOLDIN SUBUNIT 5	FLAT	no
SRV_10357_at	1216	0.0164859	0.261711	N/A	N/A	10.759	N/A	N/A	0	FLAT	no
SRV_10058_at	1217	0.0164995	0.261875	N/A	N/A	9.40825	N/A	N/A	0	FLAT	no
SRV_10500_at	1218	0.016513	0.261971	N/A	N/A	9.46278	N/A	N/A	0	FLAT	no
SRV_05611_a_at	1219	0.0165266	0.262964	N/A	N/A	10.1408	N/A	N/A	UBIQUITIN-CONJUGATING ENZYME E2E 3 (UBC4/5 HOMOLOG, YEAST)	FLAT	no
SRV_06043_a_at	1220	0.0165401	0.262981	N/A	N/A	11.7389	N/A	N/A	0	FLAT	no
SRV_07480_at	1221	0.0165537	0.263223	N/A	N/A	10.2352	N/A	N/A	0	FLAT	no
SRV_09363_at	1222	0.0165672	0.26326	N/A	N/A	10.8538	N/A	N/A	0	FLAT	no
SRV_01060_x_at	1223	0.0165808	0.263281	N/A	N/A	14.1186	N/A	N/A	ACTIN, BETA	FLAT	no
SRV_04753_a_at	1224	0.0165944	0.263628	N/A	N/A	8.46622	N/A	N/A	NEFA-INTERACTING NUCLEAR PROTEIN NIP30	FLAT	no
SRV_03871_a_at	1225	0.0166079	0.263695	N/A	N/A	8.56739	N/A	N/A	SAR1 GENE HOMOLOG B (S. CEREVISIAE)	FLAT	no
SRV_10153_at	1226	0.0166215	0.263791	N/A	N/A	10.7694	N/A	N/A	0	FLAT	no
SRV_00512_at	1227	0.016635	0.263948	N/A	N/A	8.94709	N/A	N/A	CYTOCHROME P450, FAMILY 2, SUBFAMILY C, POLYPEPTIDE 8	FLAT	no
SRV_07905_at	1228	0.0166486	0.264008	N/A	N/A	7.99352	N/A	N/A	0	FLAT	no
SRV_02686_a_at	1229	0.0166621	0.264607	N/A	N/A	9.81683	N/A	N/A	GLYCOPROTEIN A33 (TRANSMEMBRANE)	FLAT	no
SRV_00332_a_at	1230	0.0166757	0.264803	N/A	N/A	9.31543	N/A	N/A	glucose-6-phosphate dehydrogenase	FLAT	no
SRV_08844_a_at	1231	0.0166893	0.264959	N/A	N/A	6.44367	N/A	N/A	0	FLAT	no
SRV_09687_at	1232	0.0167028	0.265415	N/A	N/A	9.20148	N/A	N/A	0	FLAT	no
SRV_02198_a_at	1233	0.0167164	0.26553	N/A	N/A	11.0307	N/A	N/A	GLUTAMYL-PROLYL-TRNA SYNTHETASE	FLAT	no
SRV_01857_a_at	1234	0.0167299	0.265713	N/A	N/A	8.5704	N/A	N/A	VOLTAGE-DEPENDENT ANION CHANNEL 2	FLAT	no
SRV_03479_at	1235	0.0167435	0.265809	N/A	N/A	10.4618	N/A	N/A	PREFOLDIN SUBUNIT 6	FLAT	no
SRV_01582_a_at	1236	0.016757	0.265998	N/A	N/A	9.859	N/A	N/A	PROTEASOME (PROSOME, MACROPAIN) 26S SUBUNIT, ATPASE, 2	FLAT	no
SRV_02512_at	1237	0.0167706	0.266133	N/A	N/A	6.89368	N/A	N/A	HIGH DENSITY LIPOPROTEIN BINDING PROTEIN (VIGILIN)	FLAT	no
SRV_07501_at	1238	0.0167842	0.266144	N/A	N/A	8.8496	N/A	N/A	0	FLAT	no
SRV_03305_at	1239	0.0167977	0.266599	N/A	N/A	9.24503	N/A	N/A	KARYOPHERIN ALPHA 6 (IMPORTIN ALPHA 7)	FLAT	no
SRV_04378_at	1240	0.0168113	0.266661	N/A	N/A	10.9656	N/A	N/A	PUTATATIVE 28 KDA PROTEIN	FLAT	no
SRV_04233_at	1241	0.0168248	0.266712	N/A	N/A	7.96677	N/A	N/A	PHYTOCERAMIDASE, ALKALINE	FLAT	no
SRV_02372_a_at	1242	0.0168384	0.266798	N/A	N/A	7.75277	N/A	N/A	RNA-BINDING REGION (RNP1, RRM) CONTAINING 2	FLAT	no
SRV_10393_at	1243	0.016852	0.266989	N/A	N/A	7.57205	N/A	N/A	0	FLAT	no
SRV_10157_at	1244	0.0168655	0.267087	N/A	N/A	7.94039	N/A	N/A	0	FLAT	no
SRV_07259_at	1245	0.0168791	0.267484	N/A	N/A	9.57069	N/A	N/A	0	FLAT	no
SRV_10151_at	1246	0.0168926	0.267784	N/A	N/A	6.76398	N/A	N/A	0	FLAT	no
SRV_03921_at	1247	0.0169062	0.267799	N/A	N/A	10.1194	N/A	N/A	SELENOPROTEIN T	FLAT	no
SRV_04299_a_at	1248	0.0169197	0.267836	N/A	N/A	8.29599	N/A	N/A	N-ACETYLNEURAMINIC ACID SYNTHASE (SIALIC ACID SYNTHASE)	FLAT	no
SRV_07751_a_at	1249	0.0169333	0.268556	N/A	N/A	10.0702	N/A	N/A	0	FLAT	no
SRV_05670_at	1250	0.0169469	0.268671	N/A	N/A	13.8575	N/A	N/A	0	FLAT	no
SRV_04517_a_at	1251	0.0169604	0.269091	N/A	N/A	8.71815	N/A	N/A	PROTEIN PHOSPHATASE 2A, REGULATORY SUBUNIT B' (PR 53)	FLAT	no
SRV_04298_at	1252	0.016974	0.269587	N/A	N/A	9.8163	N/A	N/A	N-ACETYLNEURAMINIC ACID SYNTHASE (SIALIC ACID SYNTHASE)	FLAT	no
SRV_03572_at	1253	0.0169875	0.269764	N/A	N/A	10.6856	N/A	N/A	LOSS OF HETEROZYGOSITY, 11, CHROMOSOMAL REGION 2, GENE A	FLAT	no
SRV_05387_a_at	1254	0.0170011	0.269856	N/A	N/A	8.94134	N/A	N/A	RWD DOMAIN CONTAINING 4A	FLAT	no
SRV_07699_at	1255	0.0170146	0.270605	N/A	N/A	9.60518	N/A	N/A	0	FLAT	no
SRV_01149_at	1256	0.0170282	0.270782	N/A	N/A	11.6191	N/A	N/A	BETAINE-HOMOCYSTEINE METHYLTRANSFERASE	FLAT	no
SRV_03978_a_at	1257	0.0170418	0.271934	N/A	N/A	8.77483	N/A	N/A	HYPOTHETICAL PROTEIN LOC51255	FLAT	no
SRV_10069_at	1258	0.0170553	0.272488	N/A	N/A	7.35674	N/A	N/A	0	FLAT	no
SRV_05011_a_at	1259	0.0170689	0.272509	N/A	N/A	9.63121	N/A	N/A	MAJOR FACILITATOR SUPERFAMILY DOMAIN CONTAINING 5	FLAT	no
SRV_00840_a_at	1260	0.0170824	0.272801	N/A	N/A	7.73741	N/A	N/A	COLD INDUCIBLE RNA BINDING PROTEIN	FLAT	no
SRV_02412_at	1261	0.017096	0.272965	N/A	N/A	9.54421	N/A	N/A	OXIDASE (CYTOCHROME C) ASSEMBLY 1-LIKE	FLAT	no
SRV_02461_at	1262	0.0171095	0.273416	N/A	N/A	9.10896	N/A	N/A	UBIQUITIN SPECIFIC PEPTIDASE 10	FLAT	no
SRV_05487_a_at	1263	0.0171231	0.273661	N/A	N/A	7.98396	N/A	N/A	NODAL MODULATOR 2	FLAT	no
SRV_01277_a_at	1264	0.0171367	0.273959	N/A	N/A	14.0348	N/A	N/A	FINKEL-BISKIS-REILLY MURINE SARCOMA VIRUS (FBR-MUSV) UBIQUITOUSLY EXPRESSED (FOX DERIVED); RIBOSOMAL PROTEIN S30	FLAT	no
SRV_01024_a_at	1265	0.0171502	0.274233	N/A	N/A	13.5473	N/A	N/A	PROTEIN ARGININE METHYLTRANSFERASE 1	FLAT	no
SRV_00392_at	1266	0.0171638	0.274255	N/A	N/A	6.75411	N/A	N/A	KERATIN 14 (EPIDERMOLYSIS BULLOSA SIMPLEX, DOWLING-MEARA, KOEBNER)	FLAT	no
SRV_00490_a_at	1267	0.0171773	0.27497	N/A	N/A	13.7913	N/A	N/A	ANNEXIN A1	FLAT	no
SRV_04168_at	1268	0.0171909	0.275011	N/A	N/A	6.64123	N/A	N/A	CHROMOSOME 8 OPEN READING FRAME 35	FLAT	no
SRV_10143_a_at	1269	0.0172044	0.275091	N/A	N/A	10.8244	N/A	N/A	0	FLAT	no
SRV_11882_s_at	1270	0.017218	0.275205	N/A	N/A	7.63935	N/A	N/A	RAS HOMOLOG GENE FAMILY, MEMBER B	FLAT	no
SRV_07680_a_at	1271	0.0172316	0.275382	N/A	N/A	6.93917	N/A	N/A	0	FLAT	no
SRV_08845_at	1272	0.0172451	0.275432	N/A	N/A	7.61857	N/A	N/A	0	FLAT	no
SRV_01246_a_at	1273	0.0172587	0.276593	N/A	N/A	10.0264	N/A	N/A	CYTOCHROME C-1	FLAT	no
SRV_04738_at	1274	0.0172722	0.276865	N/A	N/A	8.82995	N/A	N/A	CHROMOSOME 10 OPEN READING FRAME 119	FLAT	no
SRV_04662_at	1275	0.0172858	0.277235	N/A	N/A	7.66953	N/A	N/A	CHROMOSOME 7 OPEN READING FRAME 25	FLAT	no
SRV_00851_a_at	1276	0.0172993	0.277468	N/A	N/A	11.3388	N/A	N/A	CYSTEINE-RICH PROTEIN 1 (INTESTINAL)	FLAT	no
SRV_05016_at	1277	0.0173129	0.277571	N/A	N/A	9.19149	N/A	N/A	PHOSPHATIDYLINOSITOL GLYCAN, CLASS Y	FLAT	no
AC_s_at	1278	0.0173265	0.277659	N/A	N/A	12.1153	N/A	N/A	HETEROGENEOUS NUCLEAR RIBONUCLEOPROTEIN A/B	FLAT	no
SRV_07928_at	1279	0.01734	0.277675	N/A	N/A	7.04752	N/A	N/A	0	FLAT	no
SRV_01217_a_at	1280	0.0173536	0.277738	N/A	N/A	12.7336	N/A	N/A	CYTOCHROME C OXIDASE SUBUNIT IV ISOFORM 1	FLAT	no
SRV_00154_at	1281	0.0173671	0.277744	N/A	N/A	8.66354	N/A	N/A	EXOSTOSES (MULTIPLE) 1	FLAT	no
SRV_03274_a_at	1282	0.0173807	0.277749	N/A	N/A	8.85267	N/A	N/A	LEUKOTRIENE B4 12-HYDROXYDEHYDROGENASE	FLAT	no
SRV_02688_at	1283	0.0173943	0.277875	N/A	N/A	9.46547	N/A	N/A	MESOTHELIN	FLAT	no
SRV_00694_s_at	1284	0.0174078	0.278046	N/A	N/A	14.2204	N/A	N/A	RIBOSOMAL PROTEIN S24	FLAT	no
SRV_02646_at	1285	0.0174214	0.278316	N/A	N/A	10.556	N/A	N/A	ARP3 ACTIN-RELATED PROTEIN 3 HOMOLOG (YEAST)	FLAT	no
SRV_02421_at	1286	0.0174349	0.278417	N/A	N/A	9.63723	N/A	N/A	PLASTIN 3 (T ISOFORM)	FLAT	no
SRV_08547_at	1287	0.0174485	0.278997	N/A	N/A	7.61449	N/A	N/A	0	FLAT	no
SRV_04648_at	1288	0.017462	0.279088	N/A	N/A	8.27643	N/A	N/A	FIBROBLAST GROWTH FACTOR RECEPTOR 2 (BACTERIA-EXPRESSED KINASE, KERATINOCYTE GROWTH FACTOR RECEPTOR, CRANIOFACIAL DYSOSTOSIS 1, CROUZON SYNDROME, PFEIFFER SYNDROME, JACKSON-WEISS SYNDROME)	FLAT	no
SRV_01942_a_at	1289	0.0174756	0.279285	N/A	N/A	10.2694	N/A	N/A	KH-TYPE SPLICING REGULATORY PROTEIN (FUSE BINDING PROTEIN 2)	FLAT	no
SRV_07773_at	1290	0.0174892	0.279735	N/A	N/A	9.67461	N/A	N/A	0	FLAT	no
SRV_02317_at	1291	0.0175027	0.279737	N/A	N/A	7.39146	N/A	N/A	METASTASIS ASSOCIATED 1 FAMILY, MEMBER 2	FLAT	no
SRV_01028_a_at	1292	0.0175163	0.279907	N/A	N/A	12.1365	N/A	N/A	DNAJ (HSP40) HOMOLOG, SUBFAMILY A, MEMBER 1	FLAT	no
SRV_02479_at	1293	0.0175298	0.280099	N/A	N/A	6.78278	N/A	N/A	EPIDERMAL GROWTH FACTOR RECEPTOR (ERYTHROBLASTIC LEUKEMIA VIRAL (V-ERB-B) ONCOGENE HOMOLOG, AVIAN)	FLAT	no
SRV_02258_x_at	1294	0.0175434	0.280536	N/A	N/A	9.628	N/A	N/A	NADH DEHYDROGENASE (UBIQUINONE) FE-S PROTEIN 6, 13KDA (NADH-COENZYME Q REDUCTASE)	FLAT	no
SRV_02991_a_at	1295	0.0175569	0.280701	N/A	N/A	7.73474	N/A	N/A	NUCLEAR DISTRIBUTION GENE C HOMOLOG (A. NIDULANS)	FLAT	no
SRV_08889_a_at	1296	0.0175705	0.281373	N/A	N/A	7.5852	N/A	N/A	0	FLAT	no
SRV_01240_a_at	1297	0.0175841	0.28168	N/A	N/A	7.39961	N/A	N/A	CTP SYNTHASE	FLAT	no
SRV_04608_at	1298	0.0175976	0.281744	N/A	N/A	9.0985	N/A	N/A	zuotin related factor 1	FLAT	no
SRV_10191_at	1299	0.0176112	0.281783	N/A	N/A	10.1208	N/A	N/A	0	FLAT	no
SRV_04275_at	1300	0.0176247	0.281904	N/A	N/A	9.25976	N/A	N/A	CHROMOSOME 4 OPEN READING FRAME 16	FLAT	no
SRV_09869_at	1301	0.0176383	0.28227	N/A	N/A	11.6845	N/A	N/A	0	FLAT	no
SRV_04466_a_at	1302	0.0176518	0.282287	N/A	N/A	7.30247	N/A	N/A	LEUCINE RICH REPEAT NEURONAL 1	FLAT	no
SRV_01987_a_at	1303	0.0176654	0.282507	N/A	N/A	8.1505	N/A	N/A	POLY(A) BINDING PROTEIN, CYTOPLASMIC 4 (INDUCIBLE FORM)	FLAT	no
SRV_03893_at	1304	0.017679	0.283356	N/A	N/A	9.40431	N/A	N/A	ALPHA-1,4-N-ACETYLGLUCOSAMINYLTRANSFERASE	FLAT	no
SRV_01459_at	1305	0.0176925	0.283551	N/A	N/A	11.3979	N/A	N/A	NADH DEHYDROGENASE (UBIQUINONE) FE-S PROTEIN 4, 18KDA (NADH-COENZYME Q REDUCTASE)	FLAT	no
SRV_02778_a_at	1306	0.0177061	0.283555	N/A	N/A	10.4352	N/A	N/A	RETICULON 3	FLAT	no
SRV_10118_at	1307	0.0177196	0.284256	N/A	N/A	6.56024	N/A	N/A	0	FLAT	no
SRV_02660_a_at	1308	0.0177332	0.284433	N/A	N/A	10.0863	N/A	N/A	RAS-GTPASE-ACTIVATING PROTEIN SH3-DOMAIN-BINDING PROTEIN	FLAT	no
SRV_02807_a_at	1309	0.0177467	0.284455	N/A	N/A	7.04946	N/A	N/A	TRANSLOCASE OF OUTER MITOCHONDRIAL MEMBRANE 40 HOMOLOG (YEAST)	FLAT	no
SRV_00543_a_at	1310	0.0177603	0.284822	N/A	N/A	12.6409	N/A	N/A	PROCOLLAGEN-PROLINE, 2-OXOGLUTARATE 4-DIOXYGENASE (PROLINE 4-HYDROXYLASE), BETA POLYPEPTIDE	FLAT	no
SRV_01930_at	1311	0.0177739	0.285151	N/A	N/A	7.74955	N/A	N/A	ALKYLGLYCERONE PHOSPHATE SYNTHASE	FLAT	no
SRV_04534_at	1312	0.0177874	0.285387	N/A	N/A	6.843	N/A	N/A	ZINC FINGER PROTEIN 462	FLAT	no
SRV_02776_at	1313	0.017801	0.285395	N/A	N/A	8.3794	N/A	N/A	SMALL NUCLEAR RNA ACTIVATING COMPLEX, POLYPEPTIDE 5, 19KDA	FLAT	no
SRV_04595_at	1314	0.0178145	0.285783	N/A	N/A	12.4461	N/A	N/A	PERP, TP53 APOPTOSIS EFFECTOR	FLAT	no
SRV_05045_at	1315	0.0178281	0.285846	N/A	N/A	8.61953	N/A	N/A	caldesmon 1	FLAT	no
SRV_02269_a_at	1316	0.0178416	0.286605	N/A	N/A	9.51036	N/A	N/A	RIBOSOME BINDING PROTEIN 1 HOMOLOG 180KDA (DOG)	FLAT	no
SRV_09484_at	1317	0.0178552	0.286866	N/A	N/A	7.04656	N/A	N/A	0	FLAT	no
SRV_07931_at	1318	0.0178688	0.286971	N/A	N/A	8.69196	N/A	N/A	0	FLAT	no
SRV_05520_at	1319	0.0178823	0.287841	N/A	N/A	9.72261	N/A	N/A	ADHESION REGULATING MOLECULE 1	FLAT	no
SRV_02337_a_at	1320	0.0178959	0.288259	N/A	N/A	8.88008	N/A	N/A	POLYMERASE (RNA) II (DNA DIRECTED) POLYPEPTIDE D	FLAT	no
SRV_01635_a_at	1321	0.0179094	0.28841	N/A	N/A	7.28599	N/A	N/A	RAD23 HOMOLOG B (S. CEREVISIAE)	FLAT	no
SRV_04165_at	1322	0.017923	0.28856	N/A	N/A	8.35052	N/A	N/A	MITOCHONDRIAL RIBOSOMAL PROTEIN S18A	FLAT	no
SRV_01790_a_at	1323	0.0179366	0.288865	N/A	N/A	10.0863	N/A	N/A	THIMET OLIGOPEPTIDASE 1	FLAT	no
SRV_04014_at	1324	0.0179501	0.289165	N/A	N/A	10.0266	N/A	N/A	CLEAVAGE AND POLYADENYLATION SPECIFIC FACTOR 2, 100KDA	FLAT	no
SRV_01341_at	1325	0.0179637	0.289698	N/A	N/A	10.035	N/A	N/A	ACONITASE 1, SOLUBLE	FLAT	no
SRV_04809_at	1326	0.0179772	0.289859	N/A	N/A	8.2478	N/A	N/A	FIP1 LIKE 1 (S. CEREVISIAE)	FLAT	no
A_s_at	1327	0.0179908	0.290509	N/A	N/A	12.2677	N/A	N/A	ALDOLASE A, FRUCTOSE-BISPHOSPHATE	FLAT	no
SRV_10430_at	1328	0.0180043	0.291006	N/A	N/A	8.49066	N/A	N/A	0	FLAT	no
SRV_00472_a_at	1329	0.0180179	0.291406	N/A	N/A	10.0113	N/A	N/A	ALDEHYDE DEHYDROGENASE 9 FAMILY, MEMBER A1	FLAT	no
SRV_03798_a_at	1330	0.0180315	0.291652	N/A	N/A	11.0539	N/A	N/A	NADH DEHYDROGENASE (UBIQUINONE) 1 ALPHA SUBCOMPLEX, 13	FLAT	no
SRV_02520_at	1331	0.018045	0.291912	N/A	N/A	8.25283	N/A	N/A	METHYLTRANSFERASE LIKE 1	FLAT	no
SRV_03709_at	1332	0.0180586	0.291945	N/A	N/A	7.33583	N/A	N/A	ABHYDROLASE DOMAIN CONTAINING 14A	FLAT	no
SRV_05356_at	1333	0.0180721	0.291957	N/A	N/A	6.78555	N/A	N/A	FAMILY WITH SEQUENCE SIMILARITY 58, MEMBER A	FLAT	no
SRV_03500_at	1334	0.0180857	0.291987	N/A	N/A	8.49688	N/A	N/A	PESCADILLO HOMOLOG 1, CONTAINING BRCT DOMAIN (ZEBRAFISH)	FLAT	no
SRV_11746_at	1335	0.0180992	0.292094	N/A	N/A	7.23927	N/A	N/A	ACYL-COENZYME A OXIDASE 3, PRISTANOYL	FLAT	no
SRV_11177_a_at	1336	0.0181128	0.292118	N/A	N/A	12.2355	N/A	N/A	RAS HOMOLOG GENE FAMILY, MEMBER A	FLAT	no
SRV_10141_at	1337	0.0181264	0.292204	N/A	N/A	8.41309	N/A	N/A	0	FLAT	no
SRV_10138_at	1338	0.0181399	0.292305	N/A	N/A	9.04825	N/A	N/A	0	FLAT	no
SRV_05921_at	1339	0.0181535	0.292501	N/A	N/A	8.20954	N/A	N/A	LIPOPOLYSACCHARIDE-INDUCED TNF FACTOR	FLAT	no
SRV_07258_at	1340	0.018167	0.292741	N/A	N/A	10.1679	N/A	N/A	0	FLAT	no
SRV_03600_at	1341	0.0181806	0.292868	N/A	N/A	12.8368	N/A	N/A	TRANSLOCASE OF OUTER MITOCHONDRIAL MEMBRANE 20 HOMOLOG (YEAST)	FLAT	no
SRV_05339_at	1342	0.0181941	0.293129	N/A	N/A	8.7062	N/A	N/A	TRANSMEMBRANE PROTEIN 23	FLAT	no
SRV_04565_a_at	1343	0.0182077	0.293524	N/A	N/A	9.81147	N/A	N/A	STROMAL MEMBRANE-ASSOCIATED PROTEIN 1	FLAT	no
SRV_03865_at	1344	0.0182213	0.294306	N/A	N/A	10.8108	N/A	N/A	BRAIN PROTEIN 44-LIKE	FLAT	no
SRV_10442_at	1345	0.0182348	0.294348	N/A	N/A	8.11645	N/A	N/A	0	FLAT	no
SRV_09981_at	1346	0.0182484	0.294412	N/A	N/A	9.08499	N/A	N/A	INTERSEX-LIKE (DROSOPHILA)	FLAT	no
SRV_00701_at	1347	0.0182619	0.294463	N/A	N/A	13.9921	N/A	N/A	SIMILAR TO 40S RIBOSOMAL PROTEIN S28	FLAT	no
SRV_09665_at	1348	0.0182755	0.294684	N/A	N/A	8.56923	N/A	N/A	0	FLAT	no
SRV_02595_a_at	1349	0.018289	0.295167	N/A	N/A	8.99223	N/A	N/A	ALDEHYDE DEHYDROGENASE 6 FAMILY, MEMBER A1	FLAT	no
SRV_05158_a_at	1350	0.0183026	0.295483	N/A	N/A	7.20698	N/A	N/A	COLLAGEN, TYPE XI, ALPHA 1	FLAT	no
SRV_10295_at	1351	0.0183162	0.295844	N/A	N/A	12.8608	N/A	N/A	0	FLAT	no
SRV_04829_a_at	1352	0.0183297	0.29603	N/A	N/A	11.5482	N/A	N/A	heterogeneous nuclear ribonucleoprotein K	FLAT	no
SRV_01645_at	1353	0.0183433	0.296874	N/A	N/A	11.7835	N/A	N/A	RNA BINDING MOTIF PROTEIN 14	FLAT	no
SRV_09901_at	1354	0.0183568	0.297355	N/A	N/A	8.34784	N/A	N/A	0	FLAT	no
SRV_11745_at	1355	0.0183704	0.297391	N/A	N/A	6.91432	N/A	N/A	ACYL-COENZYME A OXIDASE 3, PRISTANOYL	FLAT	no
SRV_10417_at	1356	0.0183839	0.29754	N/A	N/A	11.4106	N/A	N/A	0	FLAT	no
SRV_01683_a_at	1357	0.0183975	0.297955	N/A	N/A	10.1206	N/A	N/A	SPERMIDINE/SPERMINE N1-ACETYLTRANSFERASE	FLAT	no
SRV_07405_at	1358	0.0184111	0.298039	N/A	N/A	9.63838	N/A	N/A	0	FLAT	no
SRV_03655_at	1359	0.0184246	0.298128	N/A	N/A	6.80675	N/A	N/A	SPEN HOMOLOG, TRANSCRIPTIONAL REGULATOR (DROSOPHILA)	FLAT	no
SRV_04213_at	1360	0.0184382	0.298176	N/A	N/A	7.81162	N/A	N/A	RHO GTPASE ACTIVATING PROTEIN 27	FLAT	no
SRV_04464_a_at	1361	0.0184517	0.298345	N/A	N/A	6.7702	N/A	N/A	RHO GTPASE ACTIVATING PROTEIN 21	FLAT	no
SRV_00931_a_at	1362	0.0184653	0.29838	N/A	N/A	11.2457	N/A	N/A	EUKARYOTIC TRANSLATION INITIATION FACTOR 4 GAMMA, 2	FLAT	no
SRV_05757_a_at	1363	0.0184789	0.298908	N/A	N/A	9.91988	N/A	N/A	0	FLAT	no
SRV_05543_at	1364	0.0184924	0.299028	N/A	N/A	9.08511	N/A	N/A	PROTEIN PHOSPHATASE 1A (FORMERLY 2C), MAGNESIUM-DEPENDENT, ALPHA ISOFORM	FLAT	no
SRV_06278_at	1365	0.018506	0.299134	N/A	N/A	13.1065	N/A	N/A	0	FLAT	no
SRV_02332_a_at	1366	0.0185195	0.299225	N/A	N/A	7.13995	N/A	N/A	PROTEASE, SERINE, 15	FLAT	no
SRV_05536_a_at	1367	0.0185331	0.299381	N/A	N/A	8.34755	N/A	N/A	HYPOTHETICAL PROTEIN MGC3123	FLAT	no
SRV_03258_a_at	1368	0.0185466	0.299806	N/A	N/A	9.01355	N/A	N/A	COATOMER PROTEIN COMPLEX, SUBUNIT GAMMA 2	FLAT	no
SRV_01794_at	1369	0.0185602	0.300026	N/A	N/A	9.56115	N/A	N/A	TETRASPANIN 6	FLAT	no
SRV_03596_a_at	1370	0.0185738	0.300091	N/A	N/A	10.8664	N/A	N/A	SIMILAR TO SIGNAL PEPTIDASE COMPLEX SUBUNIT 2 (MICROSOMAL SIGNAL PEPTIDASE 25 KDA SUBUNIT) (SPASE 25 KDA SUBUNIT)	FLAT	no
SRV_03417_at	1371	0.0185873	0.300102	N/A	N/A	8.71174	N/A	N/A	MITOCHONDRIAL RIBOSOMAL PROTEIN S28	FLAT	no
SRV_00110_copy1_at	1372	0.0186009	0.300327	N/A	N/A	11.9117	N/A	N/A	NogoB	FLAT	no
SRV_04638_a_at	1373	0.0186144	0.300642	N/A	N/A	8.42803	N/A	N/A	MEMBRANE-ASSOCIATED RING FINGER (C3HC4) 7	FLAT	no
SRV_05680_a_at	1374	0.018628	0.30123	N/A	N/A	8.85962	N/A	N/A	0	FLAT	no
SRV_00773_at	1375	0.0186415	0.301386	N/A	N/A	11.4555	N/A	N/A	ANNEXIN A5	FLAT	no
SRV_04978_a_at	1376	0.0186551	0.301497	N/A	N/A	7.2009	N/A	N/A	CARNOSINE DIPEPTIDASE 1 (METALLOPEPTIDASE M20 FAMILY)	FLAT	no
SRV_06767_a_at	1377	0.0186687	0.301661	N/A	N/A	9.81633	N/A	N/A	0	FLAT	no
SRV_07107_at	1378	0.0186822	0.302019	N/A	N/A	7.38734	N/A	N/A	0	FLAT	no
SRV_09896_at	1379	0.0186958	0.302552	N/A	N/A	10.7175	N/A	N/A	0	FLAT	no
SRV_03100_a_at	1380	0.0187093	0.302919	N/A	N/A	9.26713	N/A	N/A	CALMODULIN 1 (PHOSPHORYLASE KINASE, DELTA)	FLAT	no
SRV_05333_at	1381	0.0187229	0.302945	N/A	N/A	9.71977	N/A	N/A	RIO kinase 3 (yeast)	FLAT	no
SRV_03429_a_at	1382	0.0187364	0.303185	N/A	N/A	11.4174	N/A	N/A	TRANSMEMBRANE PROTEIN 14A	FLAT	no
SRV_03165_at	1383	0.01875	0.303403	N/A	N/A	10.0547	N/A	N/A	VALOSIN-CONTAINING PROTEIN	FLAT	no
SRV_00818_at	1384	0.0187636	0.303601	N/A	N/A	7.4564	N/A	N/A	INHIBITOR OF KAPPA LIGHT POLYPEPTIDE GENE ENHANCER IN B-CELLS, KINASE BETA	FLAT	no
SRV_01824_at	1385	0.0187771	0.304041	N/A	N/A	10.5522	N/A	N/A	UBIQUITIN-ACTIVATING ENZYME E1 (A1S9T AND BN75 TEMPERATURE SENSITIVITY COMPLEMENTING)	FLAT	no
SRV_07770_at	1386	0.0187907	0.30408	N/A	N/A	7.68864	N/A	N/A	0	FLAT	no
SRV_07490_at	1387	0.0188042	0.304332	N/A	N/A	8.99481	N/A	N/A	0	FLAT	no
SRV_02483_at	1388	0.0188178	0.304387	N/A	N/A	8.69789	N/A	N/A	EWING SARCOMA BREAKPOINT REGION 1	FLAT	no
SRV_02066_x_at	1389	0.0188313	0.304617	N/A	N/A	11.1884	N/A	N/A	CDC-LIKE KINASE 4	FLAT	no
SRV_03073_at	1390	0.0188449	0.304657	N/A	N/A	11.3618	N/A	N/A	INTERFERON-INDUCED PROTEIN 44	FLAT	no
SRV_08381_a_at	1391	0.0188585	0.305393	N/A	N/A	7.29115	N/A	N/A	0	FLAT	no
SRV_08721_a_at	1392	0.018872	0.305642	N/A	N/A	7.88597	N/A	N/A	0	FLAT	no
SRV_01982_a_at	1393	0.0188856	0.306009	N/A	N/A	10.2488	N/A	N/A	SORTING NEXIN 3	FLAT	no
SRV_03878_a_at	1394	0.0188991	0.306186	N/A	N/A	10.4745	N/A	N/A	0	FLAT	no
SRV_00160_s_at	1395	0.0189127	0.306584	N/A	N/A	8.38118	N/A	N/A	FUMARYLACETOACETATE HYDROLASE (FUMARYLACETOACETASE)	FLAT	no
SRV_07528_at	1396	0.0189262	0.306613	N/A	N/A	10.995	N/A	N/A	0	FLAT	no
SRV_08470_a_at	1397	0.0189398	0.306775	N/A	N/A	8.33381	N/A	N/A	CHROMOSOME 14 OPEN READING FRAME 46	FLAT	no
SRV_03168_at	1398	0.0189534	0.306866	N/A	N/A	9.29477	N/A	N/A	COLD SHOCK DOMAIN CONTAINING E1, RNA-BINDING	FLAT	no
SRV_03828_at	1399	0.0189669	0.307463	N/A	N/A	8.20694	N/A	N/A	MITOCHONDRIAL RIBOSOMAL PROTEIN S2	FLAT	no
SRV_12057_at	1400	0.0189805	0.307536	N/A	N/A	5.6345	N/A	N/A	keratin 4	FLAT	no
SRV_05232_a_at	1401	0.018994	0.30754	N/A	N/A	8.69408	N/A	N/A	TRANSMEMBRANE PROTEIN 45B	FLAT	no
SRV_00149_a_at	1402	0.0190076	0.307712	N/A	N/A	9.6686	N/A	N/A	CYSTATIN C (AMYLOID ANGIOPATHY AND CEREBRAL HEMORRHAGE)	FLAT	no
SRV_01546_at	1403	0.0190211	0.308483	N/A	N/A	9.83978	N/A	N/A	PROTEIN KINASE, CAMP-DEPENDENT, REGULATORY, TYPE I, ALPHA (TISSUE SPECIFIC EXTINGUISHER 1)	FLAT	no
SRV_03442_at	1404	0.0190347	0.308556	N/A	N/A	8.10034	N/A	N/A	PROTEIN PHOSPHATASE 1, REGULATORY (INHIBITOR) SUBUNIT 8	FLAT	no
SRV_10165_at	1405	0.0190483	0.308586	N/A	N/A	9.73932	N/A	N/A	0	FLAT	no
SRV_00003_at	1406	0.0190618	0.308786	N/A	N/A	6.80661	N/A	N/A	AmU1 snRNA gene	FLAT	no
SRV_03538_at	1407	0.0190754	0.308845	N/A	N/A	10.3009	N/A	N/A	STRESS-ASSOCIATED ENDOPLASMIC RETICULUM PROTEIN 1	FLAT	no
SRV_07272_at	1408	0.0190889	0.308966	N/A	N/A	10.7381	N/A	N/A	0	FLAT	no
SRV_00221_x_at	1409	0.0191025	0.310371	N/A	N/A	14.127	N/A	N/A	KERATIN 12 (MEESMANN CORNEAL DYSTROPHY)	FLAT	no
SRV_00556_at	1410	0.0191161	0.31041	N/A	N/A	13.1501	N/A	N/A	PEPTIDYLPROLYL ISOMERASE B (CYCLOPHILIN B)	FLAT	no
SRV_02734_at	1411	0.0191296	0.311458	N/A	N/A	8.85062	N/A	N/A	METHYLENETETRAHYDROFOLATE DEHYDROGENASE (NADP+ DEPENDENT) 1, METHENYLTETRAHYDROFOLATE CYCLOHYDROLASE, FORMYLTETRAHYDROFOLATE SYNTHETASE	FLAT	no
SRV_08958_a_at	1412	0.0191432	0.311476	N/A	N/A	8.3619	N/A	N/A	0	FLAT	no
SRV_02129_at	1413	0.0191567	0.311865	N/A	N/A	12.6848	N/A	N/A	CYTOCHROME C OXIDASE SUBUNIT VA	FLAT	no
SRV_10316_s_at	1414	0.0191703	0.312126	N/A	N/A	9.52369	N/A	N/A	0	FLAT	no
SRV_00720_at	1415	0.0191838	0.312692	N/A	N/A	8.21276	N/A	N/A	ATP-BINDING CASSETTE, SUB-FAMILY F (GCN20), MEMBER 1	FLAT	no
SRV_09165_at	1416	0.0191974	0.312707	N/A	N/A	7.04782	N/A	N/A	0	FLAT	no
SRV_02249_at	1417	0.019211	0.313079	N/A	N/A	12.1925	N/A	N/A	NADH DEHYDROGENASE (UBIQUINONE) 1 ALPHA SUBCOMPLEX, 3, 9KDA	FLAT	no
SRV_04578_a_at	1418	0.0192245	0.31352	N/A	N/A	14.0811	N/A	N/A	THYMOSIN-LIKE 8	FLAT	no
SRV_09381_at	1419	0.0192381	0.313602	N/A	N/A	9.82071	N/A	N/A	0	FLAT	no
SRV_01945_a_at	1420	0.0192516	0.313603	N/A	N/A	14.0867	N/A	N/A	PHOSPHOLIPASE A2, GROUP IVC (CYTOSOLIC, CALCIUM-INDEPENDENT)	FLAT	no
SRV_07241_at	1421	0.0192652	0.31421	N/A	N/A	8.14115	N/A	N/A	0	FLAT	no
SRV_09891_at	1422	0.0192787	0.314375	N/A	N/A	7.77989	N/A	N/A	0	FLAT	no
SRV_01235_at	1423	0.0192923	0.314748	N/A	N/A	7.92273	N/A	N/A	CATENIN (CADHERIN-ASSOCIATED PROTEIN), ALPHA 1, 102KDA	FLAT	no
SRV_09223_a_at	1424	0.0193059	0.314794	N/A	N/A	11.3854	N/A	N/A	0	FLAT	no
SRV_05010_at	1425	0.0193194	0.314801	N/A	N/A	9.56345	N/A	N/A	LSM10, U7 SMALL NUCLEAR RNA ASSOCIATED	FLAT	no
SRV_04445_at	1426	0.019333	0.315221	N/A	N/A	12.0956	N/A	N/A	CDC-LIKE KINASE 4	FLAT	no
SRV_03864_a_at	1427	0.0193465	0.315388	N/A	N/A	11.1879	N/A	N/A	ZINC FINGER PROTEIN 706	FLAT	no
SRV_02657_at	1428	0.0193601	0.316105	N/A	N/A	8.84391	N/A	N/A	PRE-B-CELL COLONY ENHANCING FACTOR 1	FLAT	no
SRV_05556_at	1429	0.0193736	0.31631	N/A	N/A	7.51037	N/A	N/A	PHOSPHATIDYLINOSITOL GLYCAN, CLASS W	FLAT	no
SRV_07301_at	1430	0.0193872	0.316388	N/A	N/A	7.05186	N/A	N/A	0	FLAT	no
SRV_01361_a_at	1431	0.0194008	0.316546	N/A	N/A	12.0891	N/A	N/A	RAN BINDING PROTEIN 5	FLAT	no
SRV_02071_a_at	1432	0.0194143	0.316668	N/A	N/A	7.98573	N/A	N/A	CATHEPSIN S	FLAT	no
SRV_03927_at	1433	0.0194279	0.316697	N/A	N/A	8.08666	N/A	N/A	TNF RECEPTOR-ASSOCIATED PROTEIN 1	FLAT	no
SRV_01834_at	1434	0.0194414	0.31671	N/A	N/A	11.3125	N/A	N/A	UBIQUITIN-CONJUGATING ENZYME E2N (UBC13 HOMOLOG, YEAST)	FLAT	no
SRV_02946_at	1435	0.019455	0.317275	N/A	N/A	12.4576	N/A	N/A	ATP SYNTHASE, H+ TRANSPORTING, MITOCHONDRIAL F0 COMPLEX, SUBUNIT G	FLAT	no
SRV_01254_a_at	1436	0.0194685	0.317663	N/A	N/A	9.94949	N/A	N/A	DERMATOPONTIN	FLAT	no
SRV_09326_s_at	1437	0.0194821	0.318424	N/A	N/A	7.99453	N/A	N/A	0	FLAT	no
SRV_01455_a_at	1438	0.0194957	0.318629	N/A	N/A	10.964	N/A	N/A	NADH DEHYDROGENASE (UBIQUINONE) 1 BETA SUBCOMPLEX, 3, 12KDA	FLAT	no
SRV_07512_at	1439	0.0195092	0.318971	N/A	N/A	8.60534	N/A	N/A	0	FLAT	no
SRV_10329_at	1440	0.0195228	0.319261	N/A	N/A	8.63086	N/A	N/A	0	FLAT	no
SRV_00049_at	1441	0.0195363	0.319352	N/A	N/A	6.76013	N/A	N/A	nuclear receptor subfamily 2, group C, member 1	FLAT	no
SRV_01287_at	1442	0.0195499	0.319933	N/A	N/A	7.99053	N/A	N/A	FYN-RELATED KINASE	FLAT	no
SRV_02126_at	1443	0.0195634	0.320197	N/A	N/A	6.91516	N/A	N/A	ELONGATION FACTOR TU GTP BINDING DOMAIN CONTAINING 2	FLAT	no
SRV_01795_at	1444	0.019577	0.320416	N/A	N/A	7.40834	N/A	N/A	THYMOPOIETIN	FLAT	no
SRV_01751_at	1445	0.0195906	0.320613	N/A	N/A	10.0364	N/A	N/A	SJOGREN SYNDROME ANTIGEN B (AUTOANTIGEN LA)	FLAT	no
SRV_08922_at	1446	0.0196041	0.320778	N/A	N/A	9.63205	N/A	N/A	0	FLAT	no
SRV_02422_at	1447	0.0196177	0.320835	N/A	N/A	11.184	N/A	N/A	PLASTIN 3 (T ISOFORM)	FLAT	no
SRV_02577_at	1448	0.0196312	0.321391	N/A	N/A	11.7639	N/A	N/A	LYSYL-TRNA SYNTHETASE	FLAT	no
SRV_03615_at	1449	0.0196448	0.321534	N/A	N/A	8.26686	N/A	N/A	DEAD (ASP-GLU-ALA-ASP) BOX POLYPEPTIDE 46	FLAT	no
SRV_10214_at	1450	0.0196584	0.321535	N/A	N/A	8.60657	N/A	N/A	0	FLAT	no
SRV_04848_a_at	1451	0.0196719	0.322322	N/A	N/A	8.81343	N/A	N/A	HETEROGENEOUS NUCLEAR RIBONUCLEOPROTEIN D (AU-RICH ELEMENT RNA BINDING PROTEIN 1, 37KDA)	FLAT	no
SRV_10206_at	1452	0.0196855	0.322673	N/A	N/A	12.9181	N/A	N/A	0	FLAT	no
SRV_00844_a_at	1453	0.019699	0.32289	N/A	N/A	9.72741	N/A	N/A	CHLORIDE INTRACELLULAR CHANNEL 1	FLAT	no
SRV_10564_at	1454	0.0197126	0.32289	N/A	N/A	7.10003	N/A	N/A	0	FLAT	no
SRV_00829_x_at	1455	0.0197261	0.322955	N/A	N/A	14.2867	N/A	N/A	0	FLAT	no
SRV_05832_at	1456	0.0197397	0.323458	N/A	N/A	8.0399	N/A	N/A	0	FLAT	no
SRV_03800_a_at	1457	0.0197533	0.324354	N/A	N/A	9.35659	N/A	N/A	MITOCHONDRIAL RIBOSOMAL PROTEIN S7	FLAT	no
SRV_05005_at	1458	0.0197668	0.32451	N/A	N/A	7.61272	N/A	N/A	LTV1 HOMOLOG (S. CEREVISIAE)	FLAT	no
SRV_03505_a_at	1459	0.0197804	0.325155	N/A	N/A	6.83992	N/A	N/A	PRENYL (DECAPRENYL) DIPHOSPHATE SYNTHASE, SUBUNIT 1	FLAT	no
SRV_02675_at	1460	0.0197939	0.325257	N/A	N/A	8.33038	N/A	N/A	ASPARAGINE-LINKED GLYCOSYLATION 3 HOMOLOG (YEAST, ALPHA-1,3-MANNOSYLTRANSFERASE)	FLAT	no
SRV_04711_at	1461	0.0198075	0.325726	N/A	N/A	9.9342	N/A	N/A	0	FLAT	no
SRV_06127_a_at	1462	0.019821	0.325743	N/A	N/A	12.9596	N/A	N/A	CHROMOSOME 14 OPEN READING FRAME 2	FLAT	no
SRV_06096_at	1463	0.0198346	0.326086	N/A	N/A	8.35754	N/A	N/A	0	FLAT	no
SRV_09555_at	1464	0.0198482	0.326158	N/A	N/A	11.4644	N/A	N/A	0	FLAT	no
SRV_02645_at	1465	0.0198617	0.326228	N/A	N/A	12.0209	N/A	N/A	ARP3 ACTIN-RELATED PROTEIN 3 HOMOLOG (YEAST)	FLAT	no
SRV_02816_a_at	1466	0.0198753	0.326302	N/A	N/A	13.6098	N/A	N/A	LECTIN, GALACTOSIDE-BINDING, SOLUBLE, 4 (GALECTIN 4)	FLAT	no
SRV_09279_at	1467	0.0198888	0.326703	N/A	N/A	7.50947	N/A	N/A	RNA BINDING MOTIF PROTEIN 25	FLAT	no
SRV_06235_at	1468	0.0199024	0.326719	N/A	N/A	10.0884	N/A	N/A	0	FLAT	no
SRV_03740_at	1469	0.0199159	0.3268	N/A	N/A	9.16352	N/A	N/A	CHROMOSOME 1 OPEN READING FRAME 144	FLAT	no
SRV_10141_s_at	1470	0.0199295	0.327133	N/A	N/A	9.05165	N/A	N/A	0	FLAT	no
SRV_09527_at	1471	0.0199431	0.327337	N/A	N/A	8.57156	N/A	N/A	0	FLAT	no
SRV_04457_at	1472	0.0199566	0.327419	N/A	N/A	9.17577	N/A	N/A	ZINC FINGER, UBR1 TYPE 1	FLAT	no
SRV_07742_at	1473	0.0199702	0.327469	N/A	N/A	13.2024	N/A	N/A	0	FLAT	no
SRV_01846_at	1474	0.0199837	0.327539	N/A	N/A	8.53219	N/A	N/A	UROMODULIN (UROMUCOID, TAMM-HORSFALL GLYCOPROTEIN)	FLAT	no
SRV_07917_at	1475	0.0199973	0.327549	N/A	N/A	7.38827	N/A	N/A	0	FLAT	no
SRV_04699_at	1476	0.0200108	0.327804	N/A	N/A	10.0328	N/A	N/A	DELETED IN LEUKEMIA 8 PROTEIN	FLAT	no
SRV_03139_at	1477	0.0200244	0.327881	N/A	N/A	8.11566	N/A	N/A	ARGINYLTRANSFERASE 1	FLAT	no
SRV_10414_s_at	1478	0.020038	0.328587	N/A	N/A	9.17811	N/A	N/A	HYPOTHETICAL PROTEIN LOC651076	FLAT	no
SRV_04989_at	1479	0.0200515	0.329238	N/A	N/A	7.70294	N/A	N/A	LAMIN B2	FLAT	no
SRV_01038_a_at	1480	0.0200651	0.329244	N/A	N/A	11.9328	N/A	N/A	EUKARYOTIC TRANSLATION INITIATION FACTOR 3, SUBUNIT 6 48KDA	FLAT	no
SRV_04678_at	1481	0.0200786	0.329496	N/A	N/A	8.32273	N/A	N/A	WD REPEAT DOMAIN 77	FLAT	no
SRV_03649_at	1482	0.0200922	0.329626	N/A	N/A	7.15496	N/A	N/A	SPEN HOMOLOG, TRANSCRIPTIONAL REGULATOR (DROSOPHILA)	FLAT	no
SRV_02219_a_at	1483	0.0201057	0.329702	N/A	N/A	11.4299	N/A	N/A	0	FLAT	no
SRV_02662_a_at	1484	0.0201193	0.329846	N/A	N/A	13.8277	N/A	N/A	HETEROGENEOUS NUCLEAR RIBONUCLEOPROTEIN A3	FLAT	no
AO_x_at	1485	0.0201329	0.329953	N/A	N/A	12.4745	N/A	N/A	similar to RNA binding motif protein, X-linked	FLAT	no
SRV_04906_at	1486	0.0201464	0.330206	N/A	N/A	7.3359	N/A	N/A	ANKYRIN REPEAT DOMAIN 17	FLAT	no
SRV_03898_at	1487	0.02016	0.330603	N/A	N/A	8.94057	N/A	N/A	CHROMOSOME 1 OPEN READING FRAME 33	FLAT	no
SRV_01456_a_at	1488	0.0201735	0.330663	N/A	N/A	10.7657	N/A	N/A	NADH DEHYDROGENASE (UBIQUINONE) 1 BETA SUBCOMPLEX, 5, 16KDA	FLAT	no
SRV_00691_a_at	1489	0.0201871	0.331189	N/A	N/A	14.1969	N/A	N/A	RIBOSOMAL PROTEIN S21	FLAT	no
SRV_02527_at	1490	0.0202007	0.33154	N/A	N/A	8.22143	N/A	N/A	SERINE HYDROXYMETHYLTRANSFERASE 2 (MITOCHONDRIAL)	FLAT	no
SRV_01499_at	1491	0.0202142	0.332124	N/A	N/A	8.29687	N/A	N/A	6-PHOSPHOFRUCTO-2-KINASE/FRUCTOSE-2,6-BIPHOSPHATASE 1	FLAT	no
SRV_10339_at	1492	0.0202278	0.332359	N/A	N/A	10.9023	N/A	N/A	0	FLAT	no
SRV_04494_at	1493	0.0202413	0.332614	N/A	N/A	13.4286	N/A	N/A	HISTONE 1, H2BJ	FLAT	no
SRV_07462_a_at	1494	0.0202549	0.332805	N/A	N/A	11.5065	N/A	N/A	0	FLAT	no
SRV_07786_at	1495	0.0202684	0.333514	N/A	N/A	10.4336	N/A	N/A	0	FLAT	no
SRV_04390_a_at	1496	0.020282	0.333869	N/A	N/A	7.76245	N/A	N/A	DUAL SPECIFICITY PHOSPHATASE 22	FLAT	no
SRV_03408_a_at	1497	0.0202956	0.334649	N/A	N/A	6.5941	N/A	N/A	BCL2/ADENOVIRUS E1B 19KDA INTERACTING PROTEIN 1	FLAT	no
SRV_04742_a_at	1498	0.0203091	0.335414	N/A	N/A	8.0337	N/A	N/A	HYPOTHETICAL PROTEIN FLJ22028	FLAT	no
L_copy1_s_at	1499	0.0203227	0.335488	N/A	N/A	14.4346	N/A	N/A	EUKARYOTIC TRANSLATION ELONGATION FACTOR 1 ALPHA 1	FLAT	no
SRV_07069_at	1500	0.0203362	0.335535	N/A	N/A	8.28317	N/A	N/A	0	FLAT	no
SRV_01791_at	1501	0.0203498	0.335644	N/A	N/A	8.70777	N/A	N/A	T-CELL LYMPHOMA INVASION AND METASTASIS 1	FLAT	no
SRV_05744_x_at	1502	0.0203633	0.336209	N/A	N/A	8.56675	N/A	N/A	0	FLAT	no
SRV_03382_a_at	1503	0.0203769	0.336411	N/A	N/A	7.13926	N/A	N/A	PROCOLLAGEN C-ENDOPEPTIDASE ENHANCER 2	FLAT	no
SRV_10505_s_at	1504	0.0203905	0.336446	N/A	N/A	12.587	N/A	N/A	0	FLAT	no
SRV_10247_at	1505	0.020404	0.336499	N/A	N/A	11.3609	N/A	N/A	0	FLAT	no
SRV_00294_s_at	1506	0.0204176	0.336523	N/A	N/A	8.96751	N/A	N/A	PROTECTIVE PROTEIN FOR BETA-GALACTOSIDASE (GALACTOSIALIDOSIS)	FLAT	no
SRV_03963_at	1507	0.0204311	0.336726	N/A	N/A	7.61507	N/A	N/A	PROTEIN KINASE D2	FLAT	no
SRV_04604_s_at	1508	0.0204447	0.336778	N/A	N/A	8.36322	N/A	N/A	INTERFERON INDUCED WITH HELICASE C DOMAIN 1	FLAT	no
SRV_09392_at	1509	0.0204582	0.336915	N/A	N/A	10.6567	N/A	N/A	0	FLAT	no
SRV_09581_at	1510	0.0204718	0.337223	N/A	N/A	8.46819	N/A	N/A	0	FLAT	no
SRV_01500_a_at	1511	0.0204854	0.337338	N/A	N/A	7.69735	N/A	N/A	PROFILIN 2	FLAT	no
SRV_01099_at	1512	0.0204989	0.337594	N/A	N/A	10.5942	N/A	N/A	SOLUTE CARRIER FAMILY 25 (MITOCHONDRIAL CARRIER; ADENINE NUCLEOTIDE TRANSLOCATOR), MEMBER 6	FLAT	no
SRV_10185_at	1513	0.0205125	0.337903	N/A	N/A	9.3943	N/A	N/A	0	FLAT	no
SRV_10068_at	1514	0.020526	0.338113	N/A	N/A	8.39875	N/A	N/A	hypothetical protein DKFZp667G2110	FLAT	no
SRV_03094_at	1515	0.0205396	0.338252	N/A	N/A	7.69215	N/A	N/A	LIPOIC ACID SYNTHETASE	FLAT	no
SRV_04478_at	1516	0.0205531	0.338914	N/A	N/A	8.93313	N/A	N/A	0	FLAT	no
SRV_05368_a_at	1517	0.0205667	0.338982	N/A	N/A	7.8773	N/A	N/A	HYPOTHETICAL PROTEIN FLJ37562	FLAT	no
SRV_03521_at	1518	0.0205803	0.339115	N/A	N/A	12.2261	N/A	N/A	CHROMSOME 3 OPEN READING FRAME 28	FLAT	no
SRV_10899_at	1519	0.0205938	0.339315	N/A	N/A	6.74679	N/A	N/A	CYTOCHROME P450, FAMILY 2, SUBFAMILY F, POLYPEPTIDE 1	FLAT	no
SRV_01789_at	1520	0.0206074	0.339714	N/A	N/A	10.432	N/A	N/A	THIMET OLIGOPEPTIDASE 1	FLAT	no
SRV_07683_at	1521	0.0206209	0.339732	N/A	N/A	8.92322	N/A	N/A	0	FLAT	no
SRV_07991_at	1522	0.0206345	0.339828	N/A	N/A	6.5098	N/A	N/A	0	FLAT	no
SRV_04160_at	1523	0.020648	0.340408	N/A	N/A	10.0136	N/A	N/A	SDA1 DOMAIN CONTAINING 1	FLAT	no
SRV_10891_at	1524	0.0206616	0.340734	N/A	N/A	6.10521	N/A	N/A	CYTOCHROME P450, FAMILY 2, SUBFAMILY A, POLYPEPTIDE 13	FLAT	no
SRV_05529_at	1525	0.0206752	0.3411	N/A	N/A	7.97404	N/A	N/A	POTASSIUM CHANNEL TETRAMERISATION DOMAIN CONTAINING 18	FLAT	no
SRV_10163_at	1526	0.0206887	0.341556	N/A	N/A	6.99081	N/A	N/A	0	FLAT	no
SRV_06674_a_at	1527	0.0207023	0.342103	N/A	N/A	10.9344	N/A	N/A	0	FLAT	no
SRV_05140_at	1528	0.0207158	0.342147	N/A	N/A	9.10211	N/A	N/A	FUSE-BINDING PROTEIN-INTERACTING REPRESSOR	FLAT	no
SRV_07610_at	1529	0.0207294	0.342367	N/A	N/A	9.8834	N/A	N/A	0	FLAT	no
SRV_09160_a_at	1530	0.020743	0.342921	N/A	N/A	8.33997	N/A	N/A	0	FLAT	no
SRV_05081_a_at	1531	0.0207565	0.343087	N/A	N/A	6.77499	N/A	N/A	SORTING NEXIN ASSOCIATED GOLGI PROTEIN 1	FLAT	no
SRV_01948_a_at	1532	0.0207701	0.343166	N/A	N/A	6.6752	N/A	N/A	RUVB-LIKE 1 (E. COLI)	FLAT	no
SRV_01121_at	1533	0.0207836	0.3432	N/A	N/A	8.761	N/A	N/A	ATPase, Ca++ transporting, cardiac muscle, slow twitch 2	FLAT	no
SRV_03552_at	1534	0.0207972	0.343266	N/A	N/A	9.32846	N/A	N/A	ZINC FINGER PROTEIN 638	FLAT	no
SRV_05206_a_at	1535	0.0208107	0.343584	N/A	N/A	7.05751	N/A	N/A	HYPOTHETICAL PROTEIN BC011833	FLAT	no
SRV_00110_copy2_at	1536	0.0208243	0.343677	N/A	N/A	11.8632	N/A	N/A	NogoB	FLAT	no
SRV_00679_a_at	1537	0.0208379	0.344864	N/A	N/A	14.0406	N/A	N/A	RIBOSOMAL PROTEIN S15A	FLAT	no
SRV_02769_a_at	1538	0.0208514	0.345032	N/A	N/A	8.33572	N/A	N/A	TSC22 DOMAIN FAMILY, MEMBER 3	FLAT	no
SRV_05721_at	1539	0.020865	0.345131	N/A	N/A	7.95821	N/A	N/A	0	FLAT	no
SRV_10043_at	1540	0.0208785	0.345457	N/A	N/A	8.99795	N/A	N/A	0	FLAT	no
SRV_01227_a_at	1541	0.0208921	0.345473	N/A	N/A	11.4891	N/A	N/A	CASEIN KINASE 1, ALPHA 1	FLAT	no
SRV_07245_at	1542	0.0209056	0.345591	N/A	N/A	9.62419	N/A	N/A	0	FLAT	no
SRV_04842_a_at	1543	0.0209192	0.345968	N/A	N/A	8.35637	N/A	N/A	RAB33B, MEMBER RAS ONCOGENE FAMILY	FLAT	no
SRV_04760_at	1544	0.0209328	0.34627	N/A	N/A	7.44708	N/A	N/A	HYPOTHETICAL PROTEIN FLJ13949	FLAT	no
SRV_04127_a_at	1545	0.0209463	0.346621	N/A	N/A	9.69178	N/A	N/A	LUC7-LIKE (S. CEREVISIAE)	FLAT	no
SRV_02038_a_at	1546	0.0209599	0.346775	N/A	N/A	14.1509	N/A	N/A	RIBOSOMAL PROTEIN L14	FLAT	no
SRV_03568_a_at	1547	0.0209734	0.347484	N/A	N/A	8.30669	N/A	N/A	CHROMOSOME 9 OPEN READING FRAME 10	FLAT	no
SRV_09522_at	1548	0.020987	0.347719	N/A	N/A	6.53945	N/A	N/A	0	FLAT	no
SRV_06358_at	1549	0.0210005	0.348244	N/A	N/A	10.0142	N/A	N/A	0	FLAT	no
SRV_04964_a_at	1550	0.0210141	0.348416	N/A	N/A	7.69447	N/A	N/A	TUBULIN, BETA 6	FLAT	no
SRV_03628_at	1551	0.0210277	0.34892	N/A	N/A	12.1522	N/A	N/A	TGF BETA-INDUCIBLE NUCLEAR PROTEIN 1	FLAT	no
SRV_01890_a_at	1552	0.0210412	0.349119	N/A	N/A	6.55033	N/A	N/A	SPECKLE-TYPE POZ PROTEIN	FLAT	no
SRV_09459_at	1553	0.0210548	0.349137	N/A	N/A	8.34111	N/A	N/A	0	FLAT	no
SRV_10397_at	1554	0.0210683	0.349258	N/A	N/A	9.05406	N/A	N/A	0	FLAT	no
SRV_00588_a_at	1555	0.0210819	0.34951	N/A	N/A	14.1962	N/A	N/A	RIBOSOMAL PROTEIN L6	FLAT	no
SRV_03117_at	1556	0.0210954	0.349517	N/A	N/A	10.6361	N/A	N/A	SMT3 SUPPRESSOR OF MIF TWO 3 HOMOLOG 2 (YEAST)	FLAT	no
SRV_01670_at	1557	0.021109	0.349745	N/A	N/A	6.5046	N/A	N/A	SIMILAR TO RIBOSOMAL PROTEIN S2	FLAT	no
SRV_03736_at	1558	0.0211226	0.350324	N/A	N/A	9.7355	N/A	N/A	CHROMOSOME 20 OPEN READING FRAME 22	FLAT	no
SRV_12633_a_at	1559	0.0211361	0.350563	N/A	N/A	12.4863	N/A	N/A	CALMODULIN 1 (PHOSPHORYLASE KINASE, DELTA)	FLAT	no
SRV_05596_at	1560	0.0211497	0.350582	N/A	N/A	8.82608	N/A	N/A	CHROMOSOME 9 OPEN READING FRAME 85	FLAT	no
SRV_04175_at	1561	0.0211632	0.350601	N/A	N/A	8.56722	N/A	N/A	POLYBROMO 1	FLAT	no
SRV_10229_at	1562	0.0211768	0.350783	N/A	N/A	9.7653	N/A	N/A	0	FLAT	no
SRV_10299_at	1563	0.0211903	0.351313	N/A	N/A	12.4487	N/A	N/A	0	FLAT	no
SRV_03850_at	1564	0.0212039	0.3515	N/A	N/A	10.4958	N/A	N/A	BOLA-LIKE 2B (E. COLI)	FLAT	no
SRV_03256_at	1565	0.0212175	0.351542	N/A	N/A	6.50295	N/A	N/A	TPX2, MICROTUBULE-ASSOCIATED, HOMOLOG (XENOPUS LAEVIS)	FLAT	no
SRV_10095_at	1566	0.021231	0.35184	N/A	N/A	5.98569	N/A	N/A	0	FLAT	no
SRV_07829_at	1567	0.0212446	0.35243	N/A	N/A	8.10115	N/A	N/A	0	FLAT	no
SRV_08030_at	1568	0.0212581	0.352607	N/A	N/A	9.02237	N/A	N/A	0	FLAT	no
SRV_03904_at	1569	0.0212717	0.352803	N/A	N/A	9.8706	N/A	N/A	CLEAVAGE AND POLYADENYLATION SPECIFIC FACTOR 3, 73KDA	FLAT	no
SRV_03959_at	1570	0.0212852	0.353284	N/A	N/A	10.2376	N/A	N/A	PHOSPHATIDYLINOSITOL GLYCAN, CLASS P	FLAT	no
SRV_04558_at	1571	0.0212988	0.353386	N/A	N/A	8.39764	N/A	N/A	SALVADOR HOMOLOG 1 (DROSOPHILA)	FLAT	no
SRV_05283_a_at	1572	0.0213124	0.353724	N/A	N/A	8.26677	N/A	N/A	SEPTIN 10	FLAT	no
SRV_04065_at	1573	0.0213259	0.353887	N/A	N/A	8.77048	N/A	N/A	NOL1/NOP2/SUN DOMAIN FAMILY, MEMBER 2	FLAT	no
SRV_04360_at	1574	0.0213395	0.354658	N/A	N/A	7.6084	N/A	N/A	ATP-binding cassette, sub-family B (MDR/TAP), member 9	FLAT	no
SRV_05431_at	1575	0.021353	0.354726	N/A	N/A	7.84124	N/A	N/A	CYTOCHROME B, ASCORBATE DEPENDENT 3	FLAT	no
SRV_06246_at	1576	0.0213666	0.354945	N/A	N/A	11.9508	N/A	N/A	0	FLAT	no
SRV_02149_at	1577	0.0213802	0.354991	N/A	N/A	6.58339	N/A	N/A	caldesmon 1	FLAT	no
SRV_04607_at	1578	0.0213937	0.355124	N/A	N/A	7.25883	N/A	N/A	PEPTIDE DEFORMYLASE-LIKE PROTEIN	FLAT	no
SRV_02911_at	1579	0.0214073	0.355661	N/A	N/A	13.4608	N/A	N/A	ANTERIOR GRADIENT 2 HOMOLOG (XENOPUS LAEVIS)	FLAT	no
SRV_04276_at	1580	0.0214208	0.356418	N/A	N/A	8.8602	N/A	N/A	PRESENILIN ASSOCIATED, RHOMBOID-LIKE	FLAT	no
SRV_01939_a_at	1581	0.0214344	0.356443	N/A	N/A	8.39416	N/A	N/A	TYROSYL-TRNA SYNTHETASE	FLAT	no
SRV_03164_a_at	1582	0.0214479	0.356689	N/A	N/A	10.786	N/A	N/A	VALOSIN-CONTAINING PROTEIN	FLAT	no
SRV_11642_at	1583	0.0214615	0.356728	N/A	N/A	6.67798	N/A	N/A	TRANSGELIN	FLAT	no
SRV_07863_at	1584	0.0214751	0.356751	N/A	N/A	7.30275	N/A	N/A	0	FLAT	no
SRV_08899_at	1585	0.0214886	0.357256	N/A	N/A	8.66217	N/A	N/A	0	FLAT	no
SRV_10359_at	1586	0.0215022	0.357595	N/A	N/A	9.99551	N/A	N/A	0	FLAT	no
SRV_05574_at	1587	0.0215157	0.357609	N/A	N/A	8.19661	N/A	N/A	REPLICATION FACTOR C (ACTIVATOR 1) 2, 40KDA	FLAT	no
SRV_10722_at	1588	0.0215293	0.358129	N/A	N/A	4.83546	N/A	N/A	ATP-BINDING CASSETTE, SUB-FAMILY B (MDR/TAP), MEMBER 4	FLAT	no
SRV_04885_a_at	1589	0.0215428	0.35816	N/A	N/A	7.00405	N/A	N/A	CHROMOSOME 1 OPEN READING FRAME 124	FLAT	no
SRV_04076_at	1590	0.0215564	0.35862	N/A	N/A	7.51845	N/A	N/A	DIHYDROURIDINE SYNTHASE 2-LIKE, SMM1 HOMOLOG (S. CEREVISIAE)	FLAT	no
SRV_12195_at	1591	0.02157	0.358662	N/A	N/A	7.71942	N/A	N/A	EPH RECEPTOR A1	FLAT	no
AR_s_at	1592	0.0215835	0.358704	N/A	N/A	14.0744	N/A	N/A	RIBOSOMAL PROTEIN, LARGE, P0	FLAT	no
SRV_01662_a_at	1593	0.0215971	0.358855	N/A	N/A	13.9978	N/A	N/A	RIBOSOMAL PROTEIN L15	FLAT	no
SRV_02747_at	1594	0.0216106	0.359085	N/A	N/A	6.80041	N/A	N/A	VACUOLAR PROTEIN SORTING 72 (YEAST)	FLAT	no
SRV_11417_a_at	1595	0.0216242	0.359218	N/A	N/A	6.69019	N/A	N/A	MATRIX METALLOPEPTIDASE 1 (INTERSTITIAL COLLAGENASE)	FLAT	no
SRV_04373_at	1596	0.0216377	0.360313	N/A	N/A	6.93972	N/A	N/A	CHROMOSOME 8 OPEN READING FRAME 4	FLAT	no
SRV_09563_at	1597	0.0216513	0.3605	N/A	N/A	7.90358	N/A	N/A	0	FLAT	no
SRV_09503_at	1598	0.0216649	0.360549	N/A	N/A	9.80162	N/A	N/A	0	FLAT	no
SRV_02740_a_at	1599	0.0216784	0.360959	N/A	N/A	12.4967	N/A	N/A	FXYD DOMAIN CONTAINING ION TRANSPORT REGULATOR 3	FLAT	no
SRV_08033_at	1600	0.021692	0.360987	N/A	N/A	6.95598	N/A	N/A	0	FLAT	no
SRV_03159_at	1601	0.0217055	0.362122	N/A	N/A	10.8032	N/A	N/A	TRANSCRIPTION ELONGATION FACTOR B (SIII), POLYPEPTIDE 2 (18KDA, ELONGIN B)	FLAT	no
SRV_05493_at	1602	0.0217191	0.362279	N/A	N/A	10.6771	N/A	N/A	PAP ASSOCIATED DOMAIN CONTAINING 4	FLAT	no
SRV_04785_at	1603	0.0217326	0.362387	N/A	N/A	9.58502	N/A	N/A	CYTOCHROME B5 TYPE B (OUTER MITOCHONDRIAL MEMBRANE)	FLAT	no
SRV_02352_at	1604	0.0217462	0.362417	N/A	N/A	9.67872	N/A	N/A	CLATHRIN, HEAVY POLYPEPTIDE (HC)	FLAT	no
SRV_02704_at	1605	0.0217598	0.362428	N/A	N/A	10.8169	N/A	N/A	SIN3A-ASSOCIATED PROTEIN, 18KDA	FLAT	no
SRV_10169_at	1606	0.0217733	0.36329	N/A	N/A	8.76429	N/A	N/A	0	FLAT	no
SRV_09019_x_at	1607	0.0217869	0.363611	N/A	N/A	8.04144	N/A	N/A	0	FLAT	no
SRV_00082_at	1608	0.0218004	0.364214	N/A	N/A	8.16942	N/A	N/A	THRAP4_UTR	FLAT	no
SRV_10404_at	1609	0.021814	0.364319	N/A	N/A	8.35311	N/A	N/A	0	FLAT	no
SRV_02084_at	1610	0.0218275	0.364936	N/A	N/A	7.87496	N/A	N/A	FLAP STRUCTURE-SPECIFIC ENDONUCLEASE 1	FLAT	no
SRV_09942_at	1611	0.0218411	0.365398	N/A	N/A	9.86079	N/A	N/A	0	FLAT	no
SRV_10136_at	1612	0.0218547	0.366121	N/A	N/A	11.4565	N/A	N/A	0	FLAT	no
SRV_01537_s_at	1613	0.0218682	0.366215	N/A	N/A	8.45723	N/A	N/A	PROTEIN PHOSPHATASE 1, CATALYTIC SUBUNIT, GAMMA ISOFORM	FLAT	no
SRV_09750_at	1614	0.0218818	0.36646	N/A	N/A	12.3994	N/A	N/A	0	FLAT	no
SRV_00879_s_at	1615	0.0218953	0.366763	N/A	N/A	8.29154	N/A	N/A	7-DEHYDROCHOLESTEROL REDUCTASE	FLAT	no
SRV_07646_at	1616	0.0219089	0.367018	N/A	N/A	9.36706	N/A	N/A	0	FLAT	no
SRV_09636_at	1617	0.0219225	0.367094	N/A	N/A	9.82334	N/A	N/A	0	FLAT	no
SRV_05350_at	1618	0.021936	0.367414	N/A	N/A	7.27636	N/A	N/A	SORTING NEXIN FAMILY MEMBER 30	FLAT	no
SRV_01453_a_at	1619	0.0219496	0.368056	N/A	N/A	12.7406	N/A	N/A	NADH DEHYDROGENASE (UBIQUINONE) 1 ALPHA SUBCOMPLEX, 4, 9KDA	FLAT	no
SRV_02872_at	1620	0.0219631	0.368228	N/A	N/A	9.64409	N/A	N/A	SUSHI-REPEAT-CONTAINING PROTEIN, X-LINKED	FLAT	no
SRV_04736_at	1621	0.0219767	0.368613	N/A	N/A	8.39229	N/A	N/A	HYPOTHETICAL PROTEIN FLJ22662	FLAT	no
SRV_10236_at	1622	0.0219902	0.368623	N/A	N/A	11.1917	N/A	N/A	0	FLAT	no
SRV_02936_at	1623	0.0220038	0.36873	N/A	N/A	10.3355	N/A	N/A	PHOSPHORIBOSYLAMINOIMIDAZOLE CARBOXYLASE, PHOSPHORIBOSYLAMINOIMIDAZOLE SUCCINOCARBOXAMIDE SYNTHETASE	FLAT	no
SRV_07844_at	1624	0.0220174	0.369434	N/A	N/A	10.1696	N/A	N/A	0	FLAT	no
SRV_04158_at	1625	0.0220309	0.369487	N/A	N/A	9.24895	N/A	N/A	CHROMOSOME 14 OPEN READING FRAME 130	FLAT	no
SRV_00146_a_at	1626	0.0220445	0.369747	N/A	N/A	9.14719	N/A	N/A	COLLAGEN, TYPE V, ALPHA 1	FLAT	no
SRV_03229_at	1627	0.022058	0.369826	N/A	N/A	13.0412	N/A	N/A	0	FLAT	no
SRV_09626_at	1628	0.0220716	0.369851	N/A	N/A	8.42631	N/A	N/A	0	FLAT	no
SRV_01872_at	1629	0.0220851	0.370017	N/A	N/A	7.55772	N/A	N/A	ZINC FINGER PROTEIN 615	FLAT	no
SRV_02440_a_at	1630	0.0220987	0.370166	N/A	N/A	7.95754	N/A	N/A	FRAGILE X MENTAL RETARDATION, AUTOSOMAL HOMOLOG 1	FLAT	no
SRV_02286_at	1631	0.0221123	0.371172	N/A	N/A	9.45676	N/A	N/A	CHROMOSOME 21 OPEN READING FRAME 33	FLAT	no
SRV_02289_a_at	1632	0.0221258	0.371433	N/A	N/A	11.1727	N/A	N/A	RAB11A, MEMBER RAS ONCOGENE FAMILY	FLAT	no
SRV_10039_at	1633	0.0221394	0.371489	N/A	N/A	13.6865	N/A	N/A	0	FLAT	no
SRV_00131_a_at	1634	0.0221529	0.37162	N/A	N/A	12.4547	N/A	N/A	SECRETED PROTEIN, ACIDIC, CYSTEINE-RICH (OSTEONECTIN)	FLAT	no
SRV_10091_at	1635	0.0221665	0.371656	N/A	N/A	8.29263	N/A	N/A	0	FLAT	no
SRV_07958_at	1636	0.02218	0.37176	N/A	N/A	9.57876	N/A	N/A	0	FLAT	no
SRV_10320_a_at	1637	0.0221936	0.371763	N/A	N/A	10.2088	N/A	N/A	0	FLAT	no
SRV_02630_at	1638	0.0222072	0.371811	N/A	N/A	8.6035	N/A	N/A	DIGEORGE SYNDROME CRITICAL REGION GENE 6	FLAT	no
SRV_05457_a_at	1639	0.0222207	0.371843	N/A	N/A	10.0093	N/A	N/A	UBIQUITIN SPECIFIC PEPTIDASE 2	FLAT	no
SRV_08154_a_at	1640	0.0222343	0.371891	N/A	N/A	7.36606	N/A	N/A	HEAT SHOCK 70KDA PROTEIN 9B (MORTALIN-2)	FLAT	no
SRV_01777_a_at	1641	0.0222478	0.372324	N/A	N/A	9.19114	N/A	N/A	THYROTROPHIC EMBRYONIC FACTOR	FLAT	no
SRV_03598_at	1642	0.0222614	0.372458	N/A	N/A	9.0373	N/A	N/A	MITOCHONDRIAL RIBOSOMAL PROTEIN L19	FLAT	no
SRV_00657_at	1643	0.0222749	0.372919	N/A	N/A	6.89371	N/A	N/A	RIBOSOMAL PROTEIN S3	FLAT	no
SRV_03829_at	1644	0.0222885	0.373056	N/A	N/A	9.76888	N/A	N/A	UTP11-LIKE, U3 SMALL NUCLEOLAR RIBONUCLEOPROTEIN, (YEAST)	FLAT	no
SRV_07128_at	1645	0.0223021	0.373082	N/A	N/A	8.88785	N/A	N/A	0	FLAT	no
SRV_08071_a_at	1646	0.0223156	0.373616	N/A	N/A	9.06215	N/A	N/A	0	FLAT	no
SRV_05705_at	1647	0.0223292	0.373711	N/A	N/A	8.34526	N/A	N/A	0	FLAT	no
SRV_03292_at	1648	0.0223427	0.37383	N/A	N/A	7.48774	N/A	N/A	ZINC FINGER PROTEIN 346	FLAT	no
SRV_07071_at	1649	0.0223563	0.373919	N/A	N/A	11.4446	N/A	N/A	0	FLAT	no
SRV_04659_a_at	1650	0.0223698	0.374243	N/A	N/A	10.0332	N/A	N/A	NUDIX (NUCLEOSIDE DIPHOSPHATE LINKED MOIETY X)-TYPE MOTIF 9	FLAT	no
SRV_01524_at	1651	0.0223834	0.374358	N/A	N/A	8.37331	N/A	N/A	EXOSOME COMPONENT 10	FLAT	no
SRV_00541_at	1652	0.022397	0.374425	N/A	N/A	9.63213	N/A	N/A	NAD(P)H DEHYDROGENASE, QUINONE 1	FLAT	no
SRV_02031_a_at	1653	0.0224105	0.374769	N/A	N/A	10.1789	N/A	N/A	SUPPRESSION OF TUMORIGENICITY 13 (COLON CARCINOMA) (HSP70 INTERACTING PROTEIN)	FLAT	no
SRV_04891_at	1654	0.0224241	0.375099	N/A	N/A	7.46048	N/A	N/A	MITOCHONDRIAL RIBOSOMAL PROTEIN L14	FLAT	no
SRV_04718_a_at	1655	0.0224376	0.375218	N/A	N/A	7.70826	N/A	N/A	AMINOPEPTIDASE-LIKE 1	FLAT	no
SRV_10221_at	1656	0.0224512	0.375518	N/A	N/A	8.92953	N/A	N/A	0	FLAT	no
SRV_04292_at	1657	0.0224648	0.375667	N/A	N/A	11.2532	N/A	N/A	NADH DEHYDROGENASE (UBIQUINONE) 1 ALPHA SUBCOMPLEX, 12	FLAT	no
SRV_06225_at	1658	0.0224783	0.375767	N/A	N/A	8.96524	N/A	N/A	0	FLAT	no
SRV_02524_a_at	1659	0.0224919	0.375937	N/A	N/A	11.6905	N/A	N/A	PROTEIN-L-ISOASPARTATE (D-ASPARTATE) O-METHYLTRANSFERASE	FLAT	no
SRV_03506_at	1660	0.0225054	0.376003	N/A	N/A	9.99259	N/A	N/A	HEME BINDING PROTEIN 2	FLAT	no
SRV_00649_s_at	1661	0.022519	0.376634	N/A	N/A	14.1118	N/A	N/A	RIBOSOMAL PROTEIN L39	FLAT	no
SRV_06558_at	1662	0.0225325	0.37702	N/A	N/A	8.60396	N/A	N/A	COENZYME Q9 HOMOLOG (YEAST)	FLAT	no
SRV_05419_a_at	1663	0.0225461	0.377036	N/A	N/A	6.9089	N/A	N/A	0	FLAT	no
SRV_09739_at	1664	0.0225597	0.377104	N/A	N/A	12.6148	N/A	N/A	0	FLAT	no
SRV_07449_x_at	1665	0.0225732	0.377191	N/A	N/A	8.79239	N/A	N/A	0	FLAT	no
SRV_03437_a_at	1666	0.0225868	0.377611	N/A	N/A	9.25883	N/A	N/A	MITOCHONDRIAL RIBOSOMAL PROTEIN L13	FLAT	no
SRV_03304_a_at	1667	0.0226003	0.377679	N/A	N/A	8.01428	N/A	N/A	KIN, ANTIGENIC DETERMINANT OF RECA PROTEIN HOMOLOG (MOUSE)	FLAT	no
SRV_05340_at	1668	0.0226139	0.378807	N/A	N/A	8.42663	N/A	N/A	NUDIX (NUCLEOSIDE DIPHOSPHATE LINKED MOIETY X)-TYPE MOTIF 2	FLAT	no
SRV_00776_a_at	1669	0.0226274	0.378961	N/A	N/A	8.56702	N/A	N/A	RHO GTPASE ACTIVATING PROTEIN 5	FLAT	no
SRV_02343_at	1670	0.022641	0.379001	N/A	N/A	7.89558	N/A	N/A	DEAD (ASP-GLU-ALA-ASP) BOX POLYPEPTIDE 23	FLAT	no
SRV_03014_at	1671	0.0226546	0.379161	N/A	N/A	8.44072	N/A	N/A	UBIQUITIN SPECIFIC PEPTIDASE 39	FLAT	no
SRV_07717_at	1672	0.0226681	0.380186	N/A	N/A	8.31315	N/A	N/A	COILED-COIL DOMAIN CONTAINING 58	FLAT	no
SRV_02963_at	1673	0.0226817	0.380403	N/A	N/A	9.39588	N/A	N/A	STEM-LOOP (HISTONE) BINDING PROTEIN	FLAT	no
SRV_10244_s_at	1674	0.0226952	0.380494	N/A	N/A	9.56524	N/A	N/A	0	FLAT	no
SRV_05115_at	1675	0.0227088	0.380752	N/A	N/A	14.3099	N/A	N/A	KERATIN 6 IRS3	FLAT	no
SRV_07809_at	1676	0.0227223	0.380759	N/A	N/A	8.70757	N/A	N/A	0	FLAT	no
SRV_04721_at	1677	0.0227359	0.380838	N/A	N/A	8.8098	N/A	N/A	GEM (NUCLEAR ORGANELLE) ASSOCIATED PROTEIN 7	FLAT	no
SRV_00875_at	1678	0.0227495	0.381344	N/A	N/A	9.3827	N/A	N/A	DEAH (ASP-GLU-ALA-HIS) BOX POLYPEPTIDE 15	FLAT	no
SRV_04443_a_at	1679	0.022763	0.382553	N/A	N/A	8.76994	N/A	N/A	TMEM9 DOMAIN FAMILY, MEMBER B	FLAT	no
SRV_02516_at	1680	0.0227766	0.382569	N/A	N/A	8.45612	N/A	N/A	HEAT SHOCK 70KDA PROTEIN 5 (GLUCOSE-REGULATED PROTEIN, 78KDA)	FLAT	no
SRV_04226_a_at	1681	0.0227901	0.382967	N/A	N/A	9.26537	N/A	N/A	GTPASE, IMAP FAMILY MEMBER 5	FLAT	no
SRV_01294_at	1682	0.0228037	0.384429	N/A	N/A	12.6503	N/A	N/A	FERRITIN, HEAVY POLYPEPTIDE 1	FLAT	no
SRV_04077_a_at	1683	0.0228172	0.384936	N/A	N/A	7.69101	N/A	N/A	UBIQUITIN-CONJUGATING ENZYME E2R 2	FLAT	no
SRV_05579_at	1684	0.0228308	0.385109	N/A	N/A	8.46209	N/A	N/A	DIHYDROURIDINE SYNTHASE 4-LIKE (S. CEREVISIAE)	FLAT	no
SRV_02105_a_at	1685	0.0228444	0.385209	N/A	N/A	10.169	N/A	N/A	SERINE HYDROXYMETHYLTRANSFERASE 1 (SOLUBLE)	FLAT	no
AU_s_at	1686	0.0228579	0.386034	N/A	N/A	13.4041	N/A	N/A	RING FINGER PROTEIN 36	FLAT	no
SRV_03710_at	1687	0.0228715	0.386956	N/A	N/A	9.13879	N/A	N/A	BRAIN PROTEIN 44	FLAT	no
SRV_02237_at	1688	0.022885	0.386973	N/A	N/A	8.42267	N/A	N/A	LETHAL GIANT LARVAE HOMOLOG 2 (DROSOPHILA)	FLAT	no
SRV_00847_a_at	1689	0.0228986	0.387457	N/A	N/A	9.07239	N/A	N/A	CLAUDIN 3	FLAT	no
SRV_04575_a_at	1690	0.0229121	0.388301	N/A	N/A	8.90789	N/A	N/A	OPTINEURIN	FLAT	no
SRV_01671_at	1691	0.0229257	0.388706	N/A	N/A	7.68143	N/A	N/A	RIBOSOMAL PROTEIN S6 KINASE, 90KDA, POLYPEPTIDE 1	FLAT	no
SRV_04955_a_at	1692	0.0229393	0.388903	N/A	N/A	8.95383	N/A	N/A	DYNACTIN 5 (P25)	FLAT	no
SRV_00355_at	1693	0.0229528	0.388987	N/A	N/A	8.5393	N/A	N/A	SIALIDASE 1 (LYSOSOMAL SIALIDASE)	FLAT	no
SRV_06613_at	1694	0.0229664	0.389271	N/A	N/A	9.14775	N/A	N/A	0	FLAT	no
SRV_02096_a_at	1695	0.0229799	0.39014	N/A	N/A	9.86419	N/A	N/A	DEVELOPMENTALLY REGULATED GTP BINDING PROTEIN 1	FLAT	no
SRV_00849_a_at	1696	0.0229935	0.39069	N/A	N/A	11.5815	N/A	N/A	CLAUDIN 7	FLAT	no
SRV_10000_at	1697	0.023007	0.390776	N/A	N/A	12.2466	N/A	N/A	0	FLAT	no
SRV_05527_at	1698	0.0230206	0.390851	N/A	N/A	7.21887	N/A	N/A	HYPOTHETICAL PROTEIN FLJ36031	FLAT	no
SRV_02251_at	1699	0.0230342	0.390862	N/A	N/A	11.4197	N/A	N/A	SIMILAR TO NADH DEHYDROGENASE (UBIQUINONE) 1 BETA SUBCOMPLEX, 4, 15KDA	FLAT	no
SRV_01492_at	1700	0.0230477	0.391124	N/A	N/A	6.5204	N/A	N/A	PHOSPHOENOLPYRUVATE CARBOXYKINASE 1 (SOLUBLE)	FLAT	no
SRV_10195_a_at	1701	0.0230613	0.39166	N/A	N/A	11.9314	N/A	N/A	0	FLAT	no
SRV_06578_a_at	1702	0.0230748	0.392058	N/A	N/A	11.3201	N/A	N/A	0	FLAT	no
SRV_09045_at	1703	0.0230884	0.392877	N/A	N/A	6.84698	N/A	N/A	0	FLAT	no
SRV_02882_a_at	1704	0.023102	0.393011	N/A	N/A	9.4488	N/A	N/A	TRANSLOCASE OF INNER MITOCHONDRIAL MEMBRANE 23 HOMOLOG (YEAST)	FLAT	no
SRV_02256_at	1705	0.0231155	0.393596	N/A	N/A	11.0645	N/A	N/A	NADH DEHYDROGENASE (UBIQUINONE) FE-S PROTEIN 5, 15KDA (NADH-COENZYME Q REDUCTASE)	FLAT	no
SRV_09967_s_at	1706	0.0231291	0.393714	N/A	N/A	11.5469	N/A	N/A	0	FLAT	no
SRV_01256_a_at	1707	0.0231426	0.394635	N/A	N/A	6.78883	N/A	N/A	DUAL SPECIFICITY PHOSPHATASE 6	FLAT	no
SRV_07375_at	1708	0.0231562	0.3947	N/A	N/A	8.85332	N/A	N/A	RIBOSOMAL PROTEIN S19 BINDING PROTEIN 1	FLAT	no
SRV_04310_at	1709	0.0231697	0.394794	N/A	N/A	7.50526	N/A	N/A	SOLUTE CARRIER FAMILY 37 (GLYCEROL-3-PHOSPHATE TRANSPORTER), MEMBER 3	FLAT	no
SRV_09716_at	1710	0.0231833	0.395051	N/A	N/A	7.18636	N/A	N/A	0	FLAT	no
SRV_00274_at	1711	0.0231969	0.395209	N/A	N/A	10.4282	N/A	N/A	NON-METASTATIC CELLS 2, PROTEIN (NM23B) EXPRESSED IN	FLAT	no
SRV_07130_a_at	1712	0.0232104	0.395234	N/A	N/A	8.43091	N/A	N/A	0	FLAT	no
SRV_00865_a_at	1713	0.023224	0.39532	N/A	N/A	8.48312	N/A	N/A	CATHEPSIN S	FLAT	no
SRV_03003_a_at	1714	0.0232375	0.395614	N/A	N/A	8.30962	N/A	N/A	PHOSPHOGLYCERATE DEHYDROGENASE	FLAT	no
SRV_08824_at	1715	0.0232511	0.395623	N/A	N/A	6.87859	N/A	N/A	0	FLAT	no
SRV_04132_at	1716	0.0232646	0.395673	N/A	N/A	7.40934	N/A	N/A	FETAL HYPOTHETICAL PROTEIN	FLAT	no
SRV_04778_at	1717	0.0232782	0.396292	N/A	N/A	8.22695	N/A	N/A	RECEPTOR ACCESSORY PROTEIN 4	FLAT	no
SRV_07843_at	1718	0.0232918	0.39664	N/A	N/A	9.00079	N/A	N/A	0	FLAT	no
SRV_11901_at	1719	0.0233053	0.396976	N/A	N/A	8.11994	N/A	N/A	CATHEPSIN S	FLAT	no
SRV_07181_s_at	1720	0.0233189	0.397417	N/A	N/A	10.9757	N/A	N/A	0	FLAT	no
SRV_00562_a_at	1721	0.0233324	0.397479	N/A	N/A	6.82572	N/A	N/A	PROSTAGLANDIN-ENDOPEROXIDE SYNTHASE 1 (PROSTAGLANDIN G/H SYNTHASE AND CYCLOOXYGENASE)	FLAT	no
SRV_01168_at	1722	0.023346	0.398074	N/A	N/A	9.4554	N/A	N/A	CATALASE	FLAT	no
SRV_04111_at	1723	0.0233595	0.398399	N/A	N/A	7.41771	N/A	N/A	PRP39 PRE-MRNA PROCESSING FACTOR 39 HOMOLOG (YEAST)	FLAT	no
SRV_02970_a_at	1724	0.0233731	0.398655	N/A	N/A	9.42744	N/A	N/A	THIOREDOXIN-LIKE 2	FLAT	no
SRV_00468_a_at	1725	0.0233867	0.399418	N/A	N/A	9.34364	N/A	N/A	ALDEHYDE DEHYDROGENASE 1 FAMILY, MEMBER A1	FLAT	no
SRV_03078_a_at	1726	0.0234002	0.399492	N/A	N/A	10.2743	N/A	N/A	TRANSMEMBRANE EMP24-LIKE TRAFFICKING PROTEIN 10 (YEAST)	FLAT	no
SRV_04037_at	1727	0.0234138	0.399593	N/A	N/A	8.26092	N/A	N/A	OTU DOMAIN CONTAINING 5	FLAT	no
SRV_00492_a_at	1728	0.0234273	0.399822	N/A	N/A	13.1502	N/A	N/A	ANNEXIN A1	FLAT	no
T_at	1729	0.0234409	0.400031	N/A	N/A	6.78327	N/A	N/A	GLYCERALDEHYDE-3-PHOSPHATE DEHYDROGENASE	FLAT	no
SRV_01342_at	1730	0.0234544	0.400762	N/A	N/A	8.93859	N/A	N/A	INTERFERON REGULATORY FACTOR 1	FLAT	no
SRV_02045_at	1731	0.023468	0.401709	N/A	N/A	11.1381	N/A	N/A	ANNEXIN A7	FLAT	no
SRV_00110_copy4_at	1732	0.0234816	0.40183	N/A	N/A	11.8558	N/A	N/A	NogoB	FLAT	no
SRV_02668_a_at	1733	0.0234951	0.402022	N/A	N/A	10.604	N/A	N/A	CORNICHON HOMOLOG (DROSOPHILA)	FLAT	no
SRV_03669_at	1734	0.0235087	0.402584	N/A	N/A	7.8597	N/A	N/A	RTF1, PAF1/RNA POLYMERASE II COMPLEX COMPONENT, HOMOLOG (S. CEREVISIAE)	FLAT	no
SRV_05231_at	1735	0.0235222	0.40264	N/A	N/A	8.93604	N/A	N/A	HEPIS	FLAT	no
SRV_05591_a_at	1736	0.0235358	0.403401	N/A	N/A	9.43138	N/A	N/A	PYRUVATE KINASE, LIVER AND RBC	FLAT	no
SRV_05672_at	1737	0.0235493	0.403576	N/A	N/A	8.69147	N/A	N/A	0	FLAT	no
SRV_04857_a_at	1738	0.0235629	0.403612	N/A	N/A	7.79388	N/A	N/A	SELENOPROTEIN O	FLAT	no
SRV_02032_at	1739	0.0235765	0.403936	N/A	N/A	7.77887	N/A	N/A	WISKOTT-ALDRICH SYNDROME-LIKE	FLAT	no
SRV_03632_at	1740	0.02359	0.403985	N/A	N/A	10.6805	N/A	N/A	PDGFA ASSOCIATED PROTEIN 1	FLAT	no
SRV_00639_a_at	1741	0.0236036	0.404079	N/A	N/A	13.1144	N/A	N/A	UPREGULATED DURING SKELETAL MUSCLE GROWTH 5 HOMOLOG (MOUSE)	FLAT	no
SRV_03825_a_at	1742	0.0236171	0.404113	N/A	N/A	8.14742	N/A	N/A	DORA REVERSE STRAND PROTEIN 1	FLAT	no
SRV_08777_a_at	1743	0.0236307	0.4047	N/A	N/A	9.17924	N/A	N/A	0	FLAT	no
SRV_02203_a_at	1744	0.0236443	0.40487	N/A	N/A	11.3023	N/A	N/A	FK506 BINDING PROTEIN 2, 13KDA	FLAT	no
SRV_03973_at	1745	0.0236578	0.405005	N/A	N/A	7.9181	N/A	N/A	HYPOTHETICAL PROTEIN HSPC206	FLAT	no
SRV_02655_at	1746	0.0236714	0.406189	N/A	N/A	10.3074	N/A	N/A	B-CELL RECEPTOR-ASSOCIATED PROTEIN 31	FLAT	no
SRV_04128_a_at	1747	0.0236849	0.406442	N/A	N/A	8.00566	N/A	N/A	WD REPEAT DOMAIN 70	FLAT	no
SRV_04446_at	1748	0.0236985	0.406757	N/A	N/A	10.6995	N/A	N/A	HSCARG PROTEIN	FLAT	no
SRV_07512_s_at	1749	0.023712	0.407028	N/A	N/A	9.41224	N/A	N/A	0	FLAT	no
SRV_03731_at	1750	0.0237256	0.407309	N/A	N/A	8.24949	N/A	N/A	LSM14 HOMOLOG A (SCD6, S. CEREVISIAE)	FLAT	no
SRV_02442_a_at	1751	0.0237392	0.407527	N/A	N/A	7.35933	N/A	N/A	0	FLAT	no
SRV_00615_at	1752	0.0237527	0.407527	N/A	N/A	13.4843	N/A	N/A	SIMILAR TO RIBOSOMAL PROTEIN L22 LIKE 1	FLAT	no
SRV_08443_at	1753	0.0237663	0.407842	N/A	N/A	6.54972	N/A	N/A	0	FLAT	no
SRV_00275_s_at	1754	0.0237798	0.408097	N/A	N/A	14.1712	N/A	N/A	0	FLAT	no
SRV_05176_at	1755	0.0237934	0.408186	N/A	N/A	10.5934	N/A	N/A	RING FINGER PROTEIN 36	FLAT	no
SRV_02656_at	1756	0.0238069	0.408343	N/A	N/A	10.369	N/A	N/A	B-CELL RECEPTOR-ASSOCIATED PROTEIN 31	FLAT	no
SRV_01642_at	1757	0.0238205	0.40865	N/A	N/A	9.67485	N/A	N/A	RETINOBLASTOMA BINDING PROTEIN 7	FLAT	no
SRV_10268_at	1758	0.0238341	0.408804	N/A	N/A	8.03667	N/A	N/A	0	FLAT	no
SRV_01588_at	1759	0.0238476	0.409356	N/A	N/A	10.709	N/A	N/A	PROTEASOME (PROSOME, MACROPAIN) 26S SUBUNIT, NON-ATPASE, 1	FLAT	no
SRV_01991_a_at	1760	0.0238612	0.410042	N/A	N/A	11.3069	N/A	N/A	RIO kinase 3 (yeast)	FLAT	no
SRV_04410_at	1761	0.0238747	0.410751	N/A	N/A	9.50578	N/A	N/A	CYTOKINE INDUCED APOPTOSIS INHIBITOR 1	FLAT	no
SRV_01540_a_at	1762	0.0238883	0.410894	N/A	N/A	11.0872	N/A	N/A	PROTEIN PHOSPHATASE 2 (FORMERLY 2A), REGULATORY SUBUNIT A (PR 65), BETA ISOFORM	FLAT	no
SRV_09022_a_at	1763	0.0239018	0.411739	N/A	N/A	7.59161	N/A	N/A	0	FLAT	no
SRV_02935_at	1764	0.0239154	0.411799	N/A	N/A	11.3448	N/A	N/A	PHOSPHORIBOSYLAMINOIMIDAZOLE CARBOXYLASE, PHOSPHORIBOSYLAMINOIMIDAZOLE SUCCINOCARBOXAMIDE SYNTHETASE	FLAT	no
SRV_09327_a_at	1765	0.023929	0.411975	N/A	N/A	6.87572	N/A	N/A	0	FLAT	no
SRV_01425_at	1766	0.0239425	0.412141	N/A	N/A	8.04895	N/A	N/A	MATRIX METALLOPEPTIDASE 3 (STROMELYSIN 1, PROGELATINASE)	FLAT	no
SRV_04272_at	1767	0.0239561	0.412207	N/A	N/A	8.12982	N/A	N/A	KIAA1704	FLAT	no
SRV_04965_at	1768	0.0239696	0.412473	N/A	N/A	6.67639	N/A	N/A	HIPPOCAMPUS ABUNDANT GENE TRANSCRIPT-LIKE 2	FLAT	no
SRV_07046_at	1769	0.0239832	0.412493	N/A	N/A	8.34572	N/A	N/A	0	FLAT	no
SRV_03883_at	1770	0.0239967	0.412756	N/A	N/A	12.5715	N/A	N/A	MYELIN EXPRESSION FACTOR 2	FLAT	no
SRV_05456_a_at	1771	0.0240103	0.413425	N/A	N/A	9.7282	N/A	N/A	UBIQUITIN SPECIFIC PEPTIDASE 2	FLAT	no
SRV_03858_a_at	1772	0.0240239	0.413517	N/A	N/A	10.7824	N/A	N/A	EUKARYOTIC TRANSLATION INITIATION FACTOR 3, SUBUNIT 6 INTERACTING PROTEIN	FLAT	no
SRV_02945_at	1773	0.0240374	0.413688	N/A	N/A	13.1152	N/A	N/A	PERIOSTIN, OSTEOBLAST SPECIFIC FACTOR	FLAT	no
SRV_01189_at	1774	0.024051	0.41434	N/A	N/A	6.54616	N/A	N/A	CADHERIN 11, TYPE 2, OB-CADHERIN (OSTEOBLAST)	FLAT	no
SRV_03814_x_at	1775	0.0240645	0.414903	N/A	N/A	9.09937	N/A	N/A	CGI-59 PROTEIN	FLAT	no
SRV_00312_a_at	1776	0.0240781	0.415839	N/A	N/A	11.5982	N/A	N/A	TRIOSEPHOSPHATE ISOMERASE 1	FLAT	no
SRV_02560_a_at	1777	0.0240916	0.416354	N/A	N/A	14.3133	N/A	N/A	COFILIN 1 (NON-MUSCLE)	FLAT	no
SRV_04763_at	1778	0.0241052	0.41656	N/A	N/A	7.26672	N/A	N/A	CHROMOSOME 10 OPEN READING FRAME 57	FLAT	no
SRV_03115_a_at	1779	0.0241188	0.416615	N/A	N/A	12.4177	N/A	N/A	SMT3 SUPPRESSOR OF MIF TWO 3 HOMOLOG 3 (YEAST)	FLAT	no
SRV_07948_at	1780	0.0241323	0.416669	N/A	N/A	9.01496	N/A	N/A	0	FLAT	no
SRV_07689_a_at	1781	0.0241459	0.417098	N/A	N/A	10.9727	N/A	N/A	0	FLAT	no
SRV_03048_a_at	1782	0.0241594	0.4173	N/A	N/A	9.92708	N/A	N/A	U2(RNU2) small nuclear RNA auxiliary factor 1	FLAT	no
SRV_01522_at	1783	0.024173	0.417582	N/A	N/A	9.42413	N/A	N/A	PLEIOTROPIC REGULATOR 1 (PRL1 HOMOLOG, ARABIDOPSIS)	FLAT	no
SRV_09177_a_at	1784	0.0241866	0.417628	N/A	N/A	6.72371	N/A	N/A	OTU DOMAIN CONTAINING 3	FLAT	no
SRV_10460_at	1785	0.0242001	0.417843	N/A	N/A	7.84444	N/A	N/A	0	FLAT	no
SRV_08346_a_at	1786	0.0242137	0.417921	N/A	N/A	8.38033	N/A	N/A	0	FLAT	no
SRV_01179_a_at	1787	0.0242272	0.418468	N/A	N/A	12.6684	N/A	N/A	CD63 ANTIGEN (MELANOMA 1 ANTIGEN)	FLAT	no
SRV_01229_at	1788	0.0242408	0.418607	N/A	N/A	9.47429	N/A	N/A	CASEIN KINASE 2, ALPHA PRIME POLYPEPTIDE	FLAT	no
SRV_07469_at	1789	0.0242543	0.418716	N/A	N/A	6.36896	N/A	N/A	0	FLAT	no
SRV_01452_at	1790	0.0242679	0.418799	N/A	N/A	11.0117	N/A	N/A	NADH DEHYDROGENASE (UBIQUINONE) 1 ALPHA SUBCOMPLEX, 2, 8KDA	FLAT	no
SRV_04345_a_at	1791	0.0242815	0.418955	N/A	N/A	8.42486	N/A	N/A	ZINC FINGER, MATRIN TYPE 5	FLAT	no
SRV_02416_at	1792	0.024295	0.418985	N/A	N/A	13.4843	N/A	N/A	PROFILIN 1	FLAT	no
SRV_09573_at	1793	0.0243086	0.419285	N/A	N/A	11.166	N/A	N/A	0	FLAT	no
SRV_09700_at	1794	0.0243221	0.419399	N/A	N/A	10.076	N/A	N/A	0	FLAT	no
SRV_05619_at	1795	0.0243357	0.419418	N/A	N/A	12.8878	N/A	N/A	EUKARYOTIC TRANSLATION INITIATION FACTOR 3, SUBUNIT 9 ETA, 116KDA	FLAT	no
SRV_10504_at	1796	0.0243492	0.419606	N/A	N/A	11.265	N/A	N/A	0	FLAT	no
SRV_08558_at	1797	0.0243628	0.419627	N/A	N/A	7.83658	N/A	N/A	0	FLAT	no
SRV_08054_at	1798	0.0243764	0.420032	N/A	N/A	9.18899	N/A	N/A	0	FLAT	no
SRV_11441_at	1799	0.0243899	0.42009	N/A	N/A	6.80298	N/A	N/A	MYOSIN, HEAVY POLYPEPTIDE 11, SMOOTH MUSCLE	FLAT	no
SRV_04583_a_at	1800	0.0244035	0.420288	N/A	N/A	10.8097	N/A	N/A	TIA1 CYTOTOXIC GRANULE-ASSOCIATED RNA BINDING PROTEIN	FLAT	no
SRV_02201_at	1801	0.024417	0.420501	N/A	N/A	9.2543	N/A	N/A	PHENYLALANINE-TRNA SYNTHETASE-LIKE, ALPHA SUBUNIT	FLAT	no
SRV_10046_at	1802	0.0244306	0.420764	N/A	N/A	6.36285	N/A	N/A	0	FLAT	no
SRV_01911_a_at	1803	0.0244441	0.420799	N/A	N/A	8.33633	N/A	N/A	RAE1 RNA EXPORT 1 HOMOLOG (S. POMBE)	FLAT	no
SRV_03011_a_at	1804	0.0244577	0.420957	N/A	N/A	8.94346	N/A	N/A	RUVB-LIKE 2 (E. COLI)	FLAT	no
SRV_10130_at	1805	0.0244713	0.421204	N/A	N/A	8.04293	N/A	N/A	0	FLAT	no
SRV_02050_at	1806	0.0244848	0.421268	N/A	N/A	7.93939	N/A	N/A	RAS HOMOLOG GENE FAMILY, MEMBER B	FLAT	no
SRV_02618_a_at	1807	0.0244984	0.421299	N/A	N/A	12.476	N/A	N/A	TRANSCRIPTION ELONGATION FACTOR B (SIII), POLYPEPTIDE 1 (15KDA, ELONGIN C)	FLAT	no
SRV_09734_at	1808	0.0245119	0.421723	N/A	N/A	10.4999	N/A	N/A	0	FLAT	no
SRV_05587_a_at	1809	0.0245255	0.422035	N/A	N/A	8.39226	N/A	N/A	PROTEIN KINASE (CAMP-DEPENDENT, CATALYTIC) INHIBITOR GAMMA	FLAT	no
SRV_04231_a_at	1810	0.024539	0.422502	N/A	N/A	7.24553	N/A	N/A	ROUND SPERMATID BASIC PROTEIN 1-LIKE	FLAT	no
SRV_10345_at	1811	0.0245526	0.422623	N/A	N/A	12.1829	N/A	N/A	0	FLAT	no
SRV_04915_at	1812	0.0245662	0.422919	N/A	N/A	8.29005	N/A	N/A	ZINC FINGER, CCHC DOMAIN CONTAINING 9	FLAT	no
SRV_01900_a_at	1813	0.0245797	0.422996	N/A	N/A	8.94438	N/A	N/A	DUAL SPECIFICITY PHOSPHATASE 11 (RNA/RNP COMPLEX 1-INTERACTING)	FLAT	no
SRV_04643_at	1814	0.0245933	0.423413	N/A	N/A	6.36687	N/A	N/A	POLY(A) POLYMERASE GAMMA	FLAT	no
SRV_05105_at	1815	0.0246068	0.424132	N/A	N/A	9.69164	N/A	N/A	NMDA RECEPTOR REGULATED 1	FLAT	no
SRV_03633_at	1816	0.0246204	0.42424	N/A	N/A	6.86501	N/A	N/A	ZINC FINGER PROTEIN 507	FLAT	no
SRV_08009_at	1817	0.0246339	0.424485	N/A	N/A	10.2826	N/A	N/A	0	FLAT	no
SRV_05640_at	1818	0.0246475	0.42474	N/A	N/A	10.7685	N/A	N/A	HYPOTHETICAL PROTEIN FLJ20403 SIMILAR TO ZINC FINGER PROTEIN 326	FLAT	no
SRV_00303_at	1819	0.0246611	0.424861	N/A	N/A	8.48468	N/A	N/A	RETINOBLASTOMA 1 (INCLUDING OSTEOSARCOMA)	FLAT	no
SRV_05448_at	1820	0.0246746	0.425243	N/A	N/A	9.59141	N/A	N/A	ATPase, Ca++ transporting, cardiac muscle, slow twitch 2	FLAT	no
SRV_02476_at	1821	0.0246882	0.425284	N/A	N/A	5.69885	N/A	N/A	CYSTATIN A (STEFIN A)	FLAT	no
SRV_00658_a_at	1822	0.0247017	0.425411	N/A	N/A	14.1116	N/A	N/A	RIBOSOMAL PROTEIN S4, X-LINKED	FLAT	no
SRV_04920_a_at	1823	0.0247153	0.425716	N/A	N/A	7.14733	N/A	N/A	0	FLAT	no
SRV_10463_x_at	1824	0.0247289	0.426312	N/A	N/A	11.8057	N/A	N/A	0	FLAT	no
SRV_00675_a_at	1825	0.0247424	0.426365	N/A	N/A	14.2603	N/A	N/A	RIBOSOMAL PROTEIN S13	FLAT	no
SRV_10037_s_at	1826	0.024756	0.426367	N/A	N/A	9.63527	N/A	N/A	0	FLAT	no
SRV_05637_a_at	1827	0.0247695	0.42675	N/A	N/A	9.44564	N/A	N/A	eukaryotic translation initiation factor 4 gamma, 1	FLAT	no
SRV_08155_at	1828	0.0247831	0.426795	N/A	N/A	9.86728	N/A	N/A	0	FLAT	no
SRV_10376_at	1829	0.0247966	0.427062	N/A	N/A	11.2835	N/A	N/A	0	FLAT	no
SRV_02733_at	1830	0.0248102	0.4271	N/A	N/A	6.4523	N/A	N/A	MITOCHONDRIAL INTERMEDIATE PEPTIDASE	FLAT	no
SRV_13020_a_at	1831	0.0248238	0.427101	N/A	N/A	9.00284	N/A	N/A	RAB21, MEMBER RAS ONCOGENE FAMILY	FLAT	no
SRV_10145_s_at	1832	0.0248373	0.427739	N/A	N/A	8.85079	N/A	N/A	0	FLAT	no
SRV_03646_at	1833	0.0248509	0.428444	N/A	N/A	10.6919	N/A	N/A	SPEN HOMOLOG, TRANSCRIPTIONAL REGULATOR (DROSOPHILA)	FLAT	no
SRV_01719_at	1834	0.0248644	0.428659	N/A	N/A	11.1753	N/A	N/A	SMALL NUCLEAR RIBONUCLEOPROTEIN POLYPEPTIDE C	FLAT	no
SRV_10304_at	1835	0.024878	0.42873	N/A	N/A	9.00612	N/A	N/A	0	FLAT	no
SRV_04612_a_at	1836	0.0248915	0.428771	N/A	N/A	7.82612	N/A	N/A	RING FINGER PROTEIN 25	FLAT	no
SRV_03880_at	1837	0.0249051	0.429037	N/A	N/A	8.97924	N/A	N/A	0	FLAT	no
SRV_01497_at	1838	0.0249187	0.429299	N/A	N/A	9.76684	N/A	N/A	PREFOLDIN SUBUNIT 4	FLAT	no
SRV_10080_s_at	1839	0.0249322	0.429487	N/A	N/A	10.6303	N/A	N/A	0	FLAT	no
SRV_03185_a_at	1840	0.0249458	0.430453	N/A	N/A	14.4535	N/A	N/A	RIBOSOMAL PROTEIN L35	FLAT	no
SRV_03867_a_at	1841	0.0249593	0.431046	N/A	N/A	9.9604	N/A	N/A	N-ACETYLTRANSFERASE 5 (ARD1 HOMOLOG, S. CEREVISIAE)	FLAT	no
SRV_07625_a_at	1842	0.0249729	0.432066	N/A	N/A	12.2766	N/A	N/A	0	FLAT	no
SRV_01958_at	1843	0.0249864	0.432072	N/A	N/A	9.93291	N/A	N/A	EUKARYOTIC TRANSLATION INITIATION FACTOR 4E BINDING PROTEIN 3	FLAT	no
SRV_10495_s_at	1844	0.025	0.432238	N/A	N/A	8.4363	N/A	N/A	0	FLAT	no
SRV_05623_at	1845	0.0250136	0.432413	N/A	N/A	9.11656	N/A	N/A	MCM4 MINICHROMOSOME MAINTENANCE DEFICIENT 4 (S. CEREVISIAE)	FLAT	no
SRV_03950_at	1846	0.0250271	0.432469	N/A	N/A	9.60053	N/A	N/A	HYPOTHETICAL PROTEIN HSPC111	FLAT	no
SRV_09083_a_at	1847	0.0250407	0.43375	N/A	N/A	9.82612	N/A	N/A	0	FLAT	no
SRV_10385_at	1848	0.0250542	0.433754	N/A	N/A	6.83831	N/A	N/A	0	FLAT	no
SRV_03322_a_at	1849	0.0250678	0.433876	N/A	N/A	10.2455	N/A	N/A	OSTEOCLAST STIMULATING FACTOR 1	FLAT	no
SRV_02310_at	1850	0.0250813	0.434669	N/A	N/A	7.95142	N/A	N/A	EUKARYOTIC TRANSLATION TERMINATION FACTOR 1	FLAT	no
SRV_03025_at	1851	0.0250949	0.435066	N/A	N/A	12.2229	N/A	N/A	GLYOXALASE I	FLAT	no
SRV_07205_at	1852	0.0251085	0.435146	N/A	N/A	12.4627	N/A	N/A	0	FLAT	no
SRV_03920_at	1853	0.025122	0.435368	N/A	N/A	11.0528	N/A	N/A	SELENOPROTEIN T	FLAT	no
SRV_02407_a_at	1854	0.0251356	0.435554	N/A	N/A	12.1648	N/A	N/A	NADH DEHYDROGENASE (UBIQUINONE) 1, ALPHA/BETA SUBCOMPLEX, 1, 8KDA	FLAT	no
SRV_07248_at	1855	0.0251491	0.435559	N/A	N/A	9.70874	N/A	N/A	0	FLAT	no
SRV_05686_at	1856	0.0251627	0.43589	N/A	N/A	8.01438	N/A	N/A	0	FLAT	no
SRV_03597_at	1857	0.0251762	0.43643	N/A	N/A	7.04468	N/A	N/A	BMS1-LIKE, RIBOSOME ASSEMBLY PROTEIN (YEAST)	FLAT	no
SRV_03488_a_at	1858	0.0251898	0.436806	N/A	N/A	10.6096	N/A	N/A	similar to PAI-1 mRNA-binding protein; chromodomain helicase DNA binding protein 3 interacting protein	FLAT	no
SRV_08103_a_at	1859	0.0252034	0.437181	N/A	N/A	7.87155	N/A	N/A	0	FLAT	no
SRV_06044_a_at	1860	0.0252169	0.43767	N/A	N/A	8.22805	N/A	N/A	0	FLAT	no
SRV_03970_a_at	1861	0.0252305	0.437756	N/A	N/A	7.99288	N/A	N/A	CHROMOSOME 9 OPEN READING FRAME 156	FLAT	no
AH_at	1862	0.025244	0.437874	N/A	N/A	10.088	N/A	N/A	HEAT SHOCK 70KDA PROTEIN 8	FLAT	no
SRV_02124_a_at	1863	0.0252576	0.437991	N/A	N/A	6.78198	N/A	N/A	TRANSGLUTAMINASE 5	FLAT	no
SRV_10097_at	1864	0.0252711	0.43842	N/A	N/A	11.8888	N/A	N/A	0	FLAT	no
SRV_04804_a_at	1865	0.0252847	0.438633	N/A	N/A	7.90653	N/A	N/A	CHROMOSOME 1 OPEN READING FRAME 21	FLAT	no
SRV_03553_at	1866	0.0252983	0.438694	N/A	N/A	9.52284	N/A	N/A	TORSIN FAMILY 1, MEMBER A (TORSIN A)	FLAT	no
SRV_04004_a_at	1867	0.0253118	0.438728	N/A	N/A	7.32018	N/A	N/A	CRN, CROOKED NECK-LIKE 1 (DROSOPHILA)	FLAT	no
SRV_03931_a_at	1868	0.0253254	0.438874	N/A	N/A	13.5737	N/A	N/A	CHROMOSOME 15 OPEN READING FRAME 15	FLAT	no
SRV_05477_a_at	1869	0.0253389	0.43896	N/A	N/A	7.76808	N/A	N/A	TRANSMEMBRANE PROTEIN 32	FLAT	no
AV_at	1870	0.0253525	0.439064	N/A	N/A	13.8176	N/A	N/A	RING FINGER PROTEIN 36	FLAT	no
SRV_00113_at	1871	0.0253661	0.439999	N/A	N/A	9.15126	N/A	N/A	ALPHA-2-MACROGLOBULIN	FLAT	no
SRV_03843_a_at	1872	0.0253796	0.440259	N/A	N/A	9.86812	N/A	N/A	MEDIATOR OF RNA POLYMERASE II TRANSCRIPTION, SUBUNIT 31 HOMOLOG (YEAST)	FLAT	no
SRV_02200_s_at	1873	0.0253932	0.440489	N/A	N/A	11.4426	N/A	N/A	ENHANCER OF RUDIMENTARY HOMOLOG (DROSOPHILA)	FLAT	no
SRV_09744_at	1874	0.0254067	0.440931	N/A	N/A	6.98121	N/A	N/A	0	FLAT	no
SRV_04458_at	1875	0.0254203	0.441328	N/A	N/A	8.31634	N/A	N/A	0	FLAT	no
SRV_02964_s_at	1876	0.0254338	0.441676	N/A	N/A	8.23017	N/A	N/A	STEM-LOOP (HISTONE) BINDING PROTEIN	FLAT	no
SRV_04956_a_at	1877	0.0254474	0.442175	N/A	N/A	8.8741	N/A	N/A	JAGUNAL HOMOLOG 1 (DROSOPHILA)	FLAT	no
SRV_10121_at	1878	0.025461	0.442447	N/A	N/A	9.50667	N/A	N/A	0	FLAT	no
SRV_02501_a_at	1879	0.0254745	0.44248	N/A	N/A	11.6585	N/A	N/A	H3 HISTONE, FAMILY 3A	FLAT	no
SRV_07104_at	1880	0.0254881	0.442654	N/A	N/A	6.53879	N/A	N/A	0	FLAT	no
SRV_01385_at	1881	0.0255016	0.442915	N/A	N/A	8.8427	N/A	N/A	LEUKOCYTE CELL-DERIVED CHEMOTAXIN 2	FLAT	no
SRV_10052_x_at	1882	0.0255152	0.443013	N/A	N/A	9.0008	N/A	N/A	0	FLAT	no
SRV_03088_at	1883	0.0255287	0.443586	N/A	N/A	7.98143	N/A	N/A	COP9 CONSTITUTIVE PHOTOMORPHOGENIC HOMOLOG SUBUNIT 5 (ARABIDOPSIS)	FLAT	no
SRV_05461_x_at	1884	0.0255423	0.443606	N/A	N/A	7.54352	N/A	N/A	tripartite motif-containing 39	FLAT	no
SRV_02024_at	1885	0.0255559	0.443631	N/A	N/A	11.2411	N/A	N/A	ADAPTOR-RELATED PROTEIN COMPLEX 1, SIGMA 3 SUBUNIT	FLAT	no
SRV_03466_at	1886	0.0255694	0.444116	N/A	N/A	8.38516	N/A	N/A	HYDROXYSTEROID (17-BETA) DEHYDROGENASE 8	FLAT	no
SRV_07187_at	1887	0.025583	0.444387	N/A	N/A	12.2948	N/A	N/A	0	FLAT	no
SRV_05762_at	1888	0.0255965	0.444408	N/A	N/A	11.9826	N/A	N/A	0	FLAT	no
SRV_09772_at	1889	0.0256101	0.444662	N/A	N/A	8.12415	N/A	N/A	0	FLAT	no
SRV_07623_at	1890	0.0256236	0.444703	N/A	N/A	9.20791	N/A	N/A	0	FLAT	no
SRV_09260_at	1891	0.0256372	0.444839	N/A	N/A	8.23779	N/A	N/A	0	FLAT	no
SRV_08638_s_at	1892	0.0256508	0.445058	N/A	N/A	8.7038	N/A	N/A	0	FLAT	no
SRV_09475_at	1893	0.0256643	0.445242	N/A	N/A	7.03754	N/A	N/A	0	FLAT	no
SRV_03211_a_at	1894	0.0256779	0.445641	N/A	N/A	9.69942	N/A	N/A	0	FLAT	no
SRV_02628_at	1895	0.0256914	0.44588	N/A	N/A	10.312	N/A	N/A	PROSTATE STEM CELL ANTIGEN	FLAT	no
SRV_03695_at	1896	0.025705	0.445881	N/A	N/A	8.1016	N/A	N/A	KIAA0776	FLAT	no
SRV_02984_at	1897	0.0257185	0.44608	N/A	N/A	11.8118	N/A	N/A	CHAPERONIN CONTAINING TCP1, SUBUNIT 8 (THETA)	FLAT	no
SRV_00685_a_at	1898	0.0257321	0.446194	N/A	N/A	14.101	N/A	N/A	RIBOSOMAL PROTEIN S19	FLAT	no
SRV_02301_at	1899	0.0257457	0.446514	N/A	N/A	8.70557	N/A	N/A	FAMILY WITH SEQUENCE SIMILARITY 50, MEMBER A	FLAT	no
SRV_04986_a_at	1900	0.0257592	0.447109	N/A	N/A	12.3545	N/A	N/A	TUBULIN, ALPHA, UBIQUITOUS	FLAT	no
SRV_01165_a_at	1901	0.0257728	0.447158	N/A	N/A	7.13144	N/A	N/A	CYSTEINYL-TRNA SYNTHETASE	FLAT	no
SRV_01727_at	1902	0.0257863	0.44762	N/A	N/A	9.80548	N/A	N/A	SORTING NEXIN 2	FLAT	no
SRV_04512_a_at	1903	0.0257999	0.447906	N/A	N/A	14.3605	N/A	N/A	EUKARYOTIC TRANSLATION ELONGATION FACTOR 1 BETA 2	FLAT	no
SRV_02306_at	1904	0.0258134	0.44795	N/A	N/A	12.7043	N/A	N/A	CYTOCHROME C OXIDASE SUBUNIT VIIA POLYPEPTIDE 2 LIKE	FLAT	no
SRV_01242_a_at	1905	0.025827	0.447997	N/A	N/A	9.39271	N/A	N/A	CATHEPSIN D (LYSOSOMAL ASPARTYL PEPTIDASE)	FLAT	no
SRV_00729_x_at	1906	0.0258406	0.448095	N/A	N/A	14.2695	N/A	N/A	ACTIN, BETA	FLAT	no
SRV_10116_at	1907	0.0258541	0.448601	N/A	N/A	8.19298	N/A	N/A	0	FLAT	no
SRV_02489_a_at	1908	0.0258677	0.448647	N/A	N/A	9.70909	N/A	N/A	GLUTAMATE DEHYDROGENASE 1	FLAT	no
SRV_10326_at	1909	0.0258812	0.448951	N/A	N/A	7.30166	N/A	N/A	0	FLAT	no
SRV_11901_x_at	1910	0.0258948	0.44896	N/A	N/A	8.09479	N/A	N/A	CATHEPSIN S	FLAT	no
SRV_10491_at	1911	0.0259084	0.449769	N/A	N/A	11.0132	N/A	N/A	0	FLAT	no
SRV_08888_at	1912	0.0259219	0.450064	N/A	N/A	6.25156	N/A	N/A	0	FLAT	no
SRV_04528_at	1913	0.0259355	0.450136	N/A	N/A	9.63463	N/A	N/A	SIGNAL RECOGNITION PARTICLE RECEPTOR, B SUBUNIT	FLAT	no
SRV_11102_at	1914	0.025949	0.450256	N/A	N/A	8.02437	N/A	N/A	EPITHELIAL MEMBRANE PROTEIN 1	FLAT	no
SRV_09579_x_at	1915	0.0259626	0.450343	N/A	N/A	6.35676	N/A	N/A	0	FLAT	no
V_s_at	1916	0.0259761	0.450564	N/A	N/A	13.7646	N/A	N/A	HIGH-MOBILITY GROUP BOX 2	FLAT	no
SRV_04115_at	1917	0.0259897	0.450701	N/A	N/A	7.34382	N/A	N/A	FLJ20758 PROTEIN	FLAT	no
L_copy2_s_at	1918	0.0260033	0.450834	N/A	N/A	14.4296	N/A	N/A	EUKARYOTIC TRANSLATION ELONGATION FACTOR 1 ALPHA 1	FLAT	no
SRV_09529_s_at	1919	0.0260168	0.451013	N/A	N/A	10.1046	N/A	N/A	0	FLAT	no
SRV_05310_at	1920	0.0260304	0.452408	N/A	N/A	11.7187	N/A	N/A	CHROMOSOME 6 OPEN READING FRAME 57	FLAT	no
SRV_00125_a_at	1921	0.0260439	0.453035	N/A	N/A	9.83192	N/A	N/A	0	FLAT	no
SRV_02390_at	1922	0.0260575	0.453311	N/A	N/A	11.5036	N/A	N/A	FUSION (INVOLVED IN T(12;16) IN MALIGNANT LIPOSARCOMA)	FLAT	no
SRV_00114_a_at	1923	0.026071	0.453731	N/A	N/A	11.5773	N/A	N/A	ALPHA-2-MACROGLOBULIN	FLAT	no
SRV_04911_at	1924	0.0260846	0.45404	N/A	N/A	12.7756	N/A	N/A	SIMILAR TO THIOREDOXIN DOMAIN-CONTAINING 2	FLAT	no
SRV_02075_at	1925	0.0260982	0.454051	N/A	N/A	11.5657	N/A	N/A	ENOYL COENZYME A HYDRATASE, SHORT CHAIN, 1, MITOCHONDRIAL	FLAT	no
SRV_02472_at	1926	0.0261117	0.454135	N/A	N/A	11.2475	N/A	N/A	CALPAIN 1, (MU/I) LARGE SUBUNIT	FLAT	no
SRV_01575_at	1927	0.0261253	0.454666	N/A	N/A	10.8798	N/A	N/A	PROTEASOME (PROSOME, MACROPAIN) SUBUNIT, BETA TYPE, 6	FLAT	no
SRV_01343_a_at	1928	0.0261388	0.45476	N/A	N/A	7.77507	N/A	N/A	INTERFERON REGULATORY FACTOR 1	FLAT	no
SRV_10212_at	1929	0.0261524	0.454771	N/A	N/A	8.62605	N/A	N/A	0	FLAT	no
SRV_04772_a_at	1930	0.0261659	0.45489	N/A	N/A	8.4846	N/A	N/A	GRPE-LIKE 1, MITOCHONDRIAL (E. COLI)	FLAT	no
SRV_02921_at	1931	0.0261795	0.455231	N/A	N/A	8.52777	N/A	N/A	SOLUTE CARRIER FAMILY 35 (CMP-SIALIC ACID TRANSPORTER), MEMBER A1	FLAT	no
SRV_00799_at	1932	0.0261931	0.455282	N/A	N/A	6.35346	N/A	N/A	CYCLIN A2	FLAT	no
AJ_s_at	1933	0.0262066	0.45559	N/A	N/A	13.8247	N/A	N/A	HEAT SHOCK 70KDA PROTEIN 8	FLAT	no
SRV_02426_at	1934	0.0262202	0.456511	N/A	N/A	8.08249	N/A	N/A	PROTEASOME (PROSOME, MACROPAIN) 26S SUBUNIT, NON-ATPASE, 5	FLAT	no
SRV_03122_a_at	1935	0.0262337	0.456547	N/A	N/A	10.725	N/A	N/A	UROPLAKIN 1B	FLAT	no
SRV_05257_a_at	1936	0.0262473	0.456602	N/A	N/A	11.9642	N/A	N/A	TYROSINE 3-MONOOXYGENASE/TRYPTOPHAN 5-MONOOXYGENASE ACTIVATION PROTEIN, BETA POLYPEPTIDE	FLAT	no
SRV_08537_at	1937	0.0262608	0.456607	N/A	N/A	7.46302	N/A	N/A	0	FLAT	no
SRV_07804_at	1938	0.0262744	0.456989	N/A	N/A	12.3455	N/A	N/A	0	FLAT	no
SRV_07996_at	1939	0.026288	0.457256	N/A	N/A	8.88958	N/A	N/A	0	FLAT	no
SRV_02938_a_at	1940	0.0263015	0.457439	N/A	N/A	7.2711	N/A	N/A	SPFH DOMAIN FAMILY, MEMBER 1	FLAT	no
SRV_02579_a_at	1941	0.0263151	0.457575	N/A	N/A	11.5301	N/A	N/A	KERATIN 6A	FLAT	no
SRV_05093_at	1942	0.0263286	0.457584	N/A	N/A	8.66952	N/A	N/A	VITRIN	FLAT	no
SRV_00282_at	1943	0.0263422	0.457698	N/A	N/A	8.78325	N/A	N/A	PTERIN-4 ALPHA-CARBINOLAMINE DEHYDRATASE/DIMERIZATION COFACTOR OF HEPATOCYTE NUCLEAR FACTOR 1 ALPHA (TCF1)	FLAT	no
SRV_01839_a_at	1944	0.0263557	0.457836	N/A	N/A	9.54408	N/A	N/A	SMT3 SUPPRESSOR OF MIF TWO 3 HOMOLOG 1 (YEAST)	FLAT	no
SRV_00386_a_at	1945	0.0263693	0.458312	N/A	N/A	10.2641	N/A	N/A	HEXOSAMINIDASE B (BETA POLYPEPTIDE)	FLAT	no
SRV_10382_at	1946	0.0263829	0.458377	N/A	N/A	8.21961	N/A	N/A	0	FLAT	no
SRV_07418_at	1947	0.0263964	0.458425	N/A	N/A	10.793	N/A	N/A	0	FLAT	no
SRV_03533_a_at	1948	0.02641	0.458549	N/A	N/A	9.66662	N/A	N/A	GROWTH HORMONE INDUCIBLE TRANSMEMBRANE PROTEIN	FLAT	no
SRV_10251_at	1949	0.0264235	0.45895	N/A	N/A	10.6595	N/A	N/A	0	FLAT	no
SRV_08000_at	1950	0.0264371	0.459023	N/A	N/A	9.59581	N/A	N/A	0	FLAT	no
SRV_03839_a_at	1951	0.0264507	0.459145	N/A	N/A	10.4163	N/A	N/A	COATOMER PROTEIN COMPLEX, SUBUNIT ZETA 2	FLAT	no
SRV_02087_x_at	1952	0.0264642	0.459163	N/A	N/A	8.08077	N/A	N/A	guanine nucleotide binding protein (G protein), gamma 10	FLAT	no
SRV_03394_a_at	1953	0.0264778	0.459408	N/A	N/A	9.38822	N/A	N/A	0	FLAT	no
SRV_09532_at	1954	0.0264913	0.459737	N/A	N/A	11.0786	N/A	N/A	0	FLAT	no
SRV_10233_at	1955	0.0265049	0.460101	N/A	N/A	7.64729	N/A	N/A	0	FLAT	no
SRV_10454_at	1956	0.0265184	0.460196	N/A	N/A	10.9183	N/A	N/A	0	FLAT	no
SRV_09427_at	1957	0.026532	0.460199	N/A	N/A	7.07225	N/A	N/A	0	FLAT	no
SRV_06411_a_at	1958	0.0265456	0.460347	N/A	N/A	9.65609	N/A	N/A	0	FLAT	no
SRV_07538_at	1959	0.0265591	0.460363	N/A	N/A	9.97518	N/A	N/A	0	FLAT	no
SRV_03023_a_at	1960	0.0265727	0.46038	N/A	N/A	6.52887	N/A	N/A	GROWTH ARREST AND DNA-DAMAGE-INDUCIBLE, GAMMA	FLAT	no
SRV_09529_at	1961	0.0265862	0.461181	N/A	N/A	10.1055	N/A	N/A	0	FLAT	no
SRV_02142_a_at	1962	0.0265998	0.461444	N/A	N/A	8.72264	N/A	N/A	BCL2-ASSOCIATED ATHANOGENE	FLAT	no
SRV_05900_at	1963	0.0266133	0.461472	N/A	N/A	10.9754	N/A	N/A	0	FLAT	no
SRV_04294_x_at	1964	0.0266269	0.461635	N/A	N/A	10.2734	N/A	N/A	GUANINE NUCLEOTIDE BINDING PROTEIN (G PROTEIN), GAMMA 12	FLAT	no
SRV_07420_at	1965	0.0266405	0.461696	N/A	N/A	9.1001	N/A	N/A	0	FLAT	no
SRV_04792_at	1966	0.026654	0.462887	N/A	N/A	10.0575	N/A	N/A	SEC13-like 1 (S. cerevisiae)	FLAT	no
SRV_07561_at	1967	0.0266676	0.464301	N/A	N/A	9.58092	N/A	N/A	0	FLAT	no
SRV_02896_a_at	1968	0.0266811	0.464438	N/A	N/A	7.68461	N/A	N/A	SERINE/THREONINE KINASE 25 (STE20 HOMOLOG, YEAST)	FLAT	no
SRV_04355_a_at	1969	0.0266947	0.464479	N/A	N/A	11.1207	N/A	N/A	HETEROGENEOUS NUCLEAR RIBONUCLEOPROTEIN H2 (H')	FLAT	no
SRV_01290_at	1970	0.0267082	0.464516	N/A	N/A	8.51866	N/A	N/A	FERRITIN, HEAVY POLYPEPTIDE 1	FLAT	no
SRV_00116_at	1971	0.0267218	0.464576	N/A	N/A	12.8693	N/A	N/A	ALPHA-2-MACROGLOBULIN	FLAT	no
SRV_03905_a_at	1972	0.0267354	0.465763	N/A	N/A	9.91103	N/A	N/A	VACUOLAR PROTEIN SORTING 28 (YEAST)	FLAT	no
SRV_00273_a_at	1973	0.0267489	0.466023	N/A	N/A	14.0953	N/A	N/A	non-metastatic cells 1, protein (NM23A) expressed in	FLAT	no
SRV_10259_at	1974	0.0267625	0.466145	N/A	N/A	9.76661	N/A	N/A	0	FLAT	no
SRV_04097_at	1975	0.026776	0.466285	N/A	N/A	8.44419	N/A	N/A	CLEAVAGE AND POLYADENYLATION SPECIFIC FACTOR 3-LIKE	FLAT	no
SRV_07368_at	1976	0.0267896	0.466501	N/A	N/A	12.8406	N/A	N/A	0	FLAT	no
SRV_10463_at	1977	0.0268031	0.46668	N/A	N/A	10.5494	N/A	N/A	0	FLAT	no
SRV_09218_at	1978	0.0268167	0.466787	N/A	N/A	9.18128	N/A	N/A	0	FLAT	no
SRV_05771_at	1979	0.0268303	0.466827	N/A	N/A	13.5378	N/A	N/A	0	FLAT	no
SRV_02545_at	1980	0.0268438	0.466829	N/A	N/A	8.56328	N/A	N/A	WD REPEAT DOMAIN 46	FLAT	no
SRV_00210_x_at	1981	0.0268574	0.467164	N/A	N/A	14.0925	N/A	N/A	KERATIN 12 (MEESMANN CORNEAL DYSTROPHY)	FLAT	no
SRV_05099_a_at	1982	0.0268709	0.467236	N/A	N/A	9.13056	N/A	N/A	SIMILAR TO FUS INTERACTING PROTEIN (SERINE-ARGININE RICH) 1	FLAT	no
SRV_07468_at	1983	0.0268845	0.467351	N/A	N/A	9.08848	N/A	N/A	0	FLAT	no
SRV_05006_s_at	1984	0.026898	0.467581	N/A	N/A	6.59271	N/A	N/A	TIGGER TRANSPOSABLE ELEMENT DERIVED 5	FLAT	no
SRV_07358_at	1985	0.0269116	0.46873	N/A	N/A	7.45591	N/A	N/A	0	FLAT	no
SRV_02089_a_at	1986	0.0269252	0.469059	N/A	N/A	9.21639	N/A	N/A	guanine nucleotide binding protein (G protein), gamma 10	FLAT	no
SRV_04258_at	1987	0.0269387	0.469152	N/A	N/A	10.9015	N/A	N/A	CHROMOSOME 10 OPEN READING FRAME 70	FLAT	no
SRV_03369_at	1988	0.0269523	0.469354	N/A	N/A	8.31304	N/A	N/A	NON-METASTATIC CELLS 7, PROTEIN EXPRESSED IN (NUCLEOSIDE-DIPHOSPHATE KINASE)	FLAT	no
SRV_09998_at	1989	0.0269658	0.469777	N/A	N/A	9.81997	N/A	N/A	0	FLAT	no
SRV_00557_a_at	1990	0.0269794	0.470454	N/A	N/A	8.92841	N/A	N/A	PEPTIDYLPROLYL ISOMERASE C (CYCLOPHILIN C)	FLAT	no
SRV_09201_a_at	1991	0.026993	0.470654	N/A	N/A	7.29949	N/A	N/A	0	FLAT	no
SRV_00389_a_at	1992	0.0270065	0.471048	N/A	N/A	11.3785	N/A	N/A	KERATIN 17	FLAT	no
SRV_00344_at	1993	0.0270201	0.471836	N/A	N/A	11.5837	N/A	N/A	KERATIN 3	FLAT	no
SRV_00735_a_at	1994	0.0270336	0.472142	N/A	N/A	7.53328	N/A	N/A	ACTIVIN A RECEPTOR, TYPE I	FLAT	no
SRV_02383_at	1995	0.0270472	0.47256	N/A	N/A	9.73805	N/A	N/A	DEAD (ASP-GLU-ALA-ASP) BOX POLYPEPTIDE 1	FLAT	no
SRV_10133_at	1996	0.0270607	0.472647	N/A	N/A	6.80983	N/A	N/A	0	FLAT	no
SRV_06652_a_at	1997	0.0270743	0.472648	N/A	N/A	8.40182	N/A	N/A	0	FLAT	no
SRV_02430_a_at	1998	0.0270879	0.473049	N/A	N/A	10.0105	N/A	N/A	RAD23 HOMOLOG A (S. CEREVISIAE)	FLAT	no
SRV_04215_at	1999	0.0271014	0.473369	N/A	N/A	7.7737	N/A	N/A	PHOSPHOGLUCOMUTASE 2	FLAT	no
[truncated: 1,689 more rows]
