# Supplementary material for: Effect of thyroid hormone concentration on the transcriptional response underlying induced metamorphosis in the Mexican axolotl (Ambystoma)
Source: BMC Genomics. 2008 Feb 11;9:78. doi: 10.1186/1471-2164-9-78 (PMC2262897; doi:10.1186/1471-2164-9-78)
Supplement: Additional file 3 — DEGs identified by contrasting the T4 concentrations at each non-zero time point. Excel table containing statistical and informatic values for the DEGs identified by contrasting the 5 and 50 nM T4 treatments at Days 2, 12, and 28 and imposing fold change criteria. [file 1471-2164-9-78-S3.xls]

## Sheet: Sheet1
ID	Contig	CID	Human Hit	BLASTX	NP	Gene Name	Gene ID	Gene Link	F	PofF	t.D2	t.D12	t.D28	pOFt.D2	pOFt.D12	pOFt.D28	D2	SigD2	D12	SigD12	D28	SigD28	Not_Sig	Mean 5nM D2	Mean 5nM D12	Mean 5nM D28	Mean 50 nMD2	Mean 50 nMD12	Mean50 nMD28	FC_D2 (50/5)	FC_D12 (50/5)	FC_D28 (50/5)
SRV_03763_at	Mex_NM_015696_Contig_1	MC03651	ref|NP_001008398.1| hypothetical protein LOC493869 [Homo sapiens]	2e-84	NP_001008398	SIMILAR TO RIKEN CDNA 2310016C16	493869	http://www.ncbi.nlm.nih.gov/entrez/query.fcgi?db=gene&cmd=Retrieve&dopt=full_report&list_uids=493869	20.7483	1.34238e-06	-0.764941	-7.48554	2.37205	0.452476	1.80608e-07	0.0269099	0	no	-1	yes	0	no	FALSE	3050.38	1914.18	822.924	2807.23	776.446	1091.15	0.920286	0.405629	1.32595
SRV_01759_at	Mex_NM_003167_Contig_1	MC01647	ref|NP_001027549.1| sulfotransferase SULT6B1 [Homo sapiens]	1e-34	NP_001027549	SULFOTRANSFERASE SULT6B1	391365	http://www.ncbi.nlm.nih.gov/entrez/query.fcgi?db=gene&cmd=Retrieve&dopt=full_report&list_uids=391365	6.11558	0.00348963	0.400927	1.27191	-4.07041	0.692361	0.216755	0.00051235	0	no	0	no	-1	yes	FALSE	96.4474	176.573	189.309	111.458	284.118	49.5408	1.15563	1.60906	0.261693
SRV_05485_a_at	Mex_NM_173591_Contig_1	MC05368	ref|XP_946095.1| PREDICTED: similar to otogelin [Homo sapiens]	8e-16	XP_946095	OTOGELIN	340990	http://www.ncbi.nlm.nih.gov/entrez/query.fcgi?db=gene&cmd=Retrieve&dopt=full_report&list_uids=340990	24.1041	3.96148e-07	-1.89174	-8.28382	0.334611	0.0718323	3.42544e-08	0.741104	0	no	-1	yes	0	no	FALSE	3959.47	2811	87.6952	2050.23	94.87	104.612	0.517803	0.0337496	1.1929
SRV_07726_a_at	Mex_Nohits_3110_Contig_1	MC07609	ref|XP_948353.1| PREDICTED: similar to macrophage expressed gene 1 isoform 6 [Homo sapiens]	7e-49	XP_948353	MACROPHAGE EXPRESSED GENE 1	219972	http://www.ncbi.nlm.nih.gov/entrez/query.fcgi?db=gene&cmd=Retrieve&dopt=full_report&list_uids=219972	11.0126	0.000130281	1.02259	1.07252	-5.55355	0.317674	0.295169	1.42012e-05	0	no	0	no	-1	yes	FALSE	309.148	378.782	473.769	425.782	505.306	115.046	1.37728	1.33403	0.242832
SRV_10075_at	Mex_Nohits_63_Contig_3	MC09958	ref|XP_948353.1| PREDICTED: similar to macrophage expressed gene 1 isoform 6 [Homo sapiens]	7e-49	XP_948353	MACROPHAGE EXPRESSED GENE 1	219972	http://www.ncbi.nlm.nih.gov/entrez/query.fcgi?db=gene&cmd=Retrieve&dopt=full_report&list_uids=219972	8.40728	0.000664647	0.049013	-4.54817	-2.12921	0.961353	0.000159938	0.0447336	0	no	-1	yes	0	no	FALSE	3060.31	5537.2	300.065	3300.53	965.385	85.1125	1.0785	0.174345	0.283647
SRV_07850_at	Mex_Nohits_325_Contig_1	MC07733	ref|XP_948353.1| PREDICTED: similar to macrophage expressed gene 1 isoform 6 [Homo sapiens]	7e-49	XP_948353	MACROPHAGE EXPRESSED GENE 1	219972	http://www.ncbi.nlm.nih.gov/entrez/query.fcgi?db=gene&cmd=Retrieve&dopt=full_report&list_uids=219972	6.66147	0.00229875	-0.120038	-4.0841	-1.81386	0.905548	0.000495552	0.083434	0	no	-1	yes	0	no	FALSE	620.438	1884.48	96.8101	768.228	258.05	25.2485	1.2382	0.136935	0.260804
SRV_13498_s_at	Tig_NM_019016_Contig_3	TC02870	ref|NP_061889.1| keratin 24 [Homo sapiens]	2e-63	NP_061889	HYPOTHETICAL PROTEIN FLJ20261	192666	http://www.ncbi.nlm.nih.gov/entrez/query.fcgi?db=gene&cmd=Retrieve&dopt=full_report&list_uids=192666	38.0175	7.44638e-09	-0.0133454	10.6418	0.896617	0.989473	4.07517e-10	0.37968	0	no	1	yes	0	no	FALSE	13.7289	287.716	12285.1	13.6283	10941.9	17737.7	0.992671	38.0302	1.44384
SRV_05527_at	Mex_NM_175884_Contig_1	MC05410	ref|NP_787080.2| hypothetical protein LOC168455 [Homo sapiens]	2e-08	NP_787080	HYPOTHETICAL PROTEIN FLJ36031	168455	http://www.ncbi.nlm.nih.gov/entrez/query.fcgi?db=gene&cmd=Retrieve&dopt=full_report&list_uids=168455	19.8961	1.87242e-06	0.0711436	6.30703	-4.46146	0.94393	2.45238e-06	0.000197556	0	no	1	yes	-1	yes	FALSE	185.181	233.689	1512.67	190.177	1364.29	485.569	1.02698	5.83807	0.321002
SRV_05575_at	Mex_NM_181510_Contig_1	MC05458	ref|NP_663627.1| WAP four-disulfide core domain 5 precursor [Homo sapiens]	1e-15	NP_663627	WAP FOUR-DISULFIDE CORE DOMAIN 5	149708	http://www.ncbi.nlm.nih.gov/entrez/query.fcgi?db=gene&cmd=Retrieve&dopt=full_report&list_uids=149708	15.0621	1.53737e-05	0.877343	4.7733	-4.65105	0.389829	9.2521e-05	0.000124517	0	no	1	yes	-1	yes	FALSE	547.622	2007.16	7415.94	683.751	7160.71	2176.66	1.24858	3.56757	0.293511
SRV_05412_at	Mex_NM_153000_Contig_3	MC05295	ref|NP_694545.1| adenomatosis polyposis coli down-regulated 1 [Homo sapiens]	5e-48	NP_694545	ADENOMATOSIS POLYPOSIS COLI DOWN-REGULATED 1	147495	http://www.ncbi.nlm.nih.gov/entrez/query.fcgi?db=gene&cmd=Retrieve&dopt=full_report&list_uids=147495	19.284	2.39312e-06	-0.0242308	-3.13168	6.93138	0.980888	0.00487213	6.02106e-07	0	no	-1	yes	1	yes	FALSE	98.8359	106.389	80.5474	99.8769	72.3119	185.774	1.01053	0.679695	2.3064
SRV_05278_a_at	Mex_NM_144672_Contig_1	MC05161	ref|NP_653273.3| otoancorin isoform 1 [Homo sapiens]	1e-40	NP_653273	OTOANCORIN	146183	http://www.ncbi.nlm.nih.gov/entrez/query.fcgi?db=gene&cmd=Retrieve&dopt=full_report&list_uids=146183	4.51841	0.0129972	-1.35501	-3.37456	0.575771	0.189237	0.0027463	0.570643	0	no	-1	yes	0	no	FALSE	2560.61	921.933	72.043	1560.45	175.431	92.8064	0.609405	0.190286	1.28821
SRV_05372_at	Mex_NM_152451_Contig_1	MC05255	ref|NP_001018100.1| GRINL1A combined protein isoform 1 [Homo sapiens]	4e-48	NP_001018100	GRINL1A COMBINED PROTEIN	145781	http://www.ncbi.nlm.nih.gov/entrez/query.fcgi?db=gene&cmd=Retrieve&dopt=full_report&list_uids=145781	12.9238	4.51343e-05	0.182196	5.72158	-2.44985	0.857106	9.54864e-06	0.0227618	0	no	1	yes	0	no	FALSE	686.236	354.165	1457.54	710.227	1301.3	804.464	1.03496	3.67428	0.551933
SRV_10068_at	Mex_Nohits_623_Contig_1	MC09951	ref|NP_001034864.1| hypothetical protein LOC644849 [Homo sapiens]	6e-25	NP_001034864	hypothetical protein DKFZp667G2110	131544	http://www.ncbi.nlm.nih.gov/entrez/query.fcgi?db=gene&cmd=Retrieve&dopt=full_report&list_uids=131544	20.1803	1.67385e-06	1.00201	6.43691	-4.25477	0.327289	1.82374e-06	0.000326958	0	no	1	yes	-1	yes	FALSE	326.566	244.697	748.378	379.412	622.071	405.185	1.16182	2.54221	0.541418
SRV_05367_a_at	Mex_NM_152391_Contig_1	MC05250	ref|NP_689604.1| PQ loop repeat containing 3 [Homo sapiens]	8e-77	NP_689604	PQ LOOP REPEAT CONTAINING 3	130814	http://www.ncbi.nlm.nih.gov/entrez/query.fcgi?db=gene&cmd=Retrieve&dopt=full_report&list_uids=130814	9.31888	0.00036567	-1.44622	-4.34209	2.64789	0.162284	0.000264267	0.0147334	0	no	-1	yes	1	yes	FALSE	3631.12	2643.97	1089.17	2651.96	1087.08	1994.08	0.730342	0.411154	1.83083
SRV_05178_at	Mex_NM_080867_Contig_1	MC05061	ref|NP_955453.1| suppressor of cytokine signaling 4 [Homo sapiens]	7e-44	NP_955453	SUPPRESSOR OF CYTOKINE SIGNALING 4	122809	http://www.ncbi.nlm.nih.gov/entrez/query.fcgi?db=gene&cmd=Retrieve&dopt=full_report&list_uids=122809	34.8956	1.61587e-08	1.03966	8.64461	-5.3737	0.309846	1.66141e-08	2.17833e-05	0	no	1	yes	-1	yes	FALSE	144.728	151.476	459.282	163.414	428.933	238.86	1.12911	2.8317	0.520074
SRV_05212_a_at	Mex_NM_138394_Contig_1	MC05095	ref|NP_612403.2| heterogeneous nuclear ribonucleoprotein L-like [Homo sapiens]	9e-83	NP_612403	HETEROGENEOUS NUCLEAR RIBONUCLEOPROTEIN L-LIKE	92906	http://www.ncbi.nlm.nih.gov/entrez/query.fcgi?db=gene&cmd=Retrieve&dopt=full_report&list_uids=92906	11.0651	0.000126372	2.5896	1.77672	-4.83036	0.0167668	0.0895169	8.05616e-05	1	yes	0	no	-1	yes	FALSE	723.021	1185.92	1652.29	1137.03	1635.49	690.159	1.57261	1.37909	0.417698
SRV_14146_at	Tig_NM_080658_Contig_4	TC03506	ref|NP_542389.1| aspartoacylase (aminocyclase) 3 [Homo sapiens]	1e-13	NP_542389	ASPARTOACYLASE (AMINOCYCLASE) 3	91703	http://www.ncbi.nlm.nih.gov/entrez/query.fcgi?db=gene&cmd=Retrieve&dopt=full_report&list_uids=91703	8.53917	0.000608391	0.275248	3.13904	-3.96083	0.785708	0.00478883	0.000668866	0	no	1	yes	-1	yes	FALSE	515.297	966.306	1708.15	567.601	2286.53	556.921	1.1015	2.36626	0.326037
SRV_05010_at	Mex_NM_032881_Contig_1	MC04893	ref|NP_116270.1| LSM10, U7 small nuclear RNA associated [Homo sapiens]	3e-43	NP_116270	LSM10, U7 SMALL NUCLEAR RNA ASSOCIATED	84967	http://www.ncbi.nlm.nih.gov/entrez/query.fcgi?db=gene&cmd=Retrieve&dopt=full_report&list_uids=84967	18.1185	3.87874e-06	-0.435346	-6.74523	2.94413	0.667574	9.1048e-07	0.00753011	0	no	-1	yes	1	yes	FALSE	779.889	603.547	451.817	745.973	289.223	619.728	0.956512	0.479205	1.37163
SRV_04996_at	Mex_NM_032803_Contig_1	MC04879	ref|NP_116192.3| solute carrier family 7 (cationic amino acid transporter, y+ system), member 3 [Homo sapiens]	2e-52	NP_116192	SOLUTE CARRIER FAMILY 7 (CATIONIC AMINO ACID TRANSPORTER, Y+ SYSTEM), MEMBER 3	84889	http://www.ncbi.nlm.nih.gov/entrez/query.fcgi?db=gene&cmd=Retrieve&dopt=full_report&list_uids=84889	9.82076	0.000266631	-2.32936	4.70567	-1.37589	0.0294722	0.000109036	0.182773	-1	yes	1	yes	0	no	FALSE	154.945	186.346	1139.58	62.6968	906.033	699.551	0.40464	4.86211	0.613868
SRV_04972_a_at	Mex_NM_032593_Contig_1	MC04855	ref|NP_115982.1| PKCI-1-related HIT protein [Homo sapiens]	8e-45	NP_115982	HISTIDINE TRIAD NUCLEOTIDE BINDING PROTEIN 2	84681	http://www.ncbi.nlm.nih.gov/entrez/query.fcgi?db=gene&cmd=Retrieve&dopt=full_report&list_uids=84681	14.0626	2.51049e-05	-0.977755	-5.08266	3.92408	0.33888	4.37809e-05	0.000731326	0	no	-1	yes	1	yes	FALSE	1184.38	723.343	419.04	1028.94	353.971	719.246	0.868762	0.489355	1.71642
SRV_04964_a_at	Mex_NM_032525_Contig_2	MC04847	ref|NP_115914.1| tubulin, beta 6 [Homo sapiens]	6e-61	NP_115914	TUBULIN, BETA 6	84617	http://www.ncbi.nlm.nih.gov/entrez/query.fcgi?db=gene&cmd=Retrieve&dopt=full_report&list_uids=84617	13.3093	3.68777e-05	-0.135811	6.31548	0.155055	0.893212	2.40539e-06	0.878199	0	no	1	yes	0	no	FALSE	202.026	219.483	883.412	194.702	972.194	1027.18	0.963746	4.42946	1.16274
SRV_04925_a_at	Mex_NM_032325_Contig_1	MC04808	ref|NP_115701.2| hypothetical protein LOC84285 [Homo sapiens]	2e-13	NP_115701	HYPOTHETICAL PROTEIN MGC11102	84285	http://www.ncbi.nlm.nih.gov/entrez/query.fcgi?db=gene&cmd=Retrieve&dopt=full_report&list_uids=84285	14.108	2.45406e-05	-0.934392	-5.30579	3.64684	0.360297	2.56215e-05	0.00143059	0	no	-1	yes	1	yes	FALSE	389.614	252.248	129.034	351.655	108.57	230.679	0.902572	0.430412	1.78773
SRV_04923_at	Mex_NM_032323_Contig_1	MC04806	ref|NP_115699.1| hypothetical protein LOC84283 [Homo sapiens]	7e-62	NP_115699	TRANSMEMBRANE PROTEIN 79	84283	http://www.ncbi.nlm.nih.gov/entrez/query.fcgi?db=gene&cmd=Retrieve&dopt=full_report&list_uids=84283	21.6918	9.39324e-07	2.1886	6.90295	-3.55455	0.0395882	6.41184e-07	0.00178616	1	yes	1	yes	-1	yes	FALSE	276.366	503.973	1855.28	422.763	1860.77	923.411	1.52972	3.69221	0.497719
SRV_04888_a_at	Mex_NM_032047_Contig_1	MC04771	ref|NP_114436.1| UDP-GlcNAc:betaGal beta-1,3-N-acetylglucosaminyltransferase 5 [Homo sapiens]	8e-97	NP_114436	UDP-GLCNAC:BETAGAL BETA-1,3-N-ACETYLGLUCOSAMINYLTRANSFERASE 5	84002	http://www.ncbi.nlm.nih.gov/entrez/query.fcgi?db=gene&cmd=Retrieve&dopt=full_report&list_uids=84002	8.27802	0.00072532	-1.25835	1.02591	-4.71149	0.221524	0.316138	0.000107505	0	no	0	no	-1	yes	FALSE	697.975	729.084	894.048	439.098	1060.83	212.388	0.629104	1.45502	0.237558
SRV_04813_a_at	Mex_NM_030924_Contig_2	MC04696	ref|NP_112186.3| bubblegum related protein [Homo sapiens]	5e-95	NP_112186	ACYL-COA SYNTHETASE BUBBLEGUM FAMILY MEMBER 2	81616	http://www.ncbi.nlm.nih.gov/entrez/query.fcgi?db=gene&cmd=Retrieve&dopt=full_report&list_uids=81616	11.8211	8.2177e-05	-1.60309	5.52755	1.52959	0.12325	1.51047e-05	0.140444	0	no	1	yes	0	no	FALSE	95.7352	126.75	520.969	74.6546	336.403	694.688	0.779803	2.65406	1.33345
SRV_04804_a_at	Mex_NM_030806_Contig_1	MC04687	ref|NP_110433.1| chromosome 1 open reading frame 21 [Homo sapiens]	2e-22	NP_110433	CHROMOSOME 1 OPEN READING FRAME 21	81563	http://www.ncbi.nlm.nih.gov/entrez/query.fcgi?db=gene&cmd=Retrieve&dopt=full_report&list_uids=81563	6.27761	0.0030781	-0.817261	-2.3361	3.56476	0.422587	0.0290527	0.00174289	0	no	0	no	1	yes	FALSE	211.373	131.629	60.7403	180.906	76.1866	135.064	0.855861	0.5788	2.22363
SRV_04798_a_at	Mex_NM_030789_Contig_1	MC04681	ref|NP_848696.1| minor histocompatibility antigen 13 isoform 3 [Homo sapiens]	3e-22	NP_848696	HISTOCOMPATIBILITY (MINOR) 13	81502	http://www.ncbi.nlm.nih.gov/entrez/query.fcgi?db=gene&cmd=Retrieve&dopt=full_report&list_uids=81502	12.9625	4.42225e-05	0.281997	5.22854	-3.38676	0.780595	3.08295e-05	0.00266773	0	no	1	yes	-1	yes	FALSE	100.001	133.871	265.033	100.808	281.738	159.988	1.00806	2.10455	0.603654
SRV_04736_at	Mex_NM_024829_Contig_2	MC04619	ref|NP_079105.4| hypothetical protein LOC79887 [Homo sapiens]	0	NP_079105	HYPOTHETICAL PROTEIN FLJ22662	79887	http://www.ncbi.nlm.nih.gov/entrez/query.fcgi?db=gene&cmd=Retrieve&dopt=full_report&list_uids=79887	8.86052	0.000491865	1.21229	2.86255	-4.11312	0.238325	0.00907889	0.000461749	0	no	1	yes	-1	yes	FALSE	762.433	492.415	1777.53	1571.28	1974.93	167.658	2.06087	4.01071	0.0943204
SRV_04733_at	Mex_NM_024805_Contig_1	MC04616	ref|NP_079081.1| hypothetical protein LOC79863 [Homo sapiens]	2e-31	NP_079081	CHROMOSOME 18 OPEN READING FRAME 22	79863	http://www.ncbi.nlm.nih.gov/entrez/query.fcgi?db=gene&cmd=Retrieve&dopt=full_report&list_uids=79863	4.47577	0.0134895	-1.07953	-1.77208	3.02021	0.292104	0.0903034	0.00631655	0	no	0	no	1	yes	FALSE	725.97	438.339	201.865	568.174	259.778	483.591	0.782641	0.592642	2.39561
SRV_04710_at	Mex_NM_024608_Contig_1	MC04593	ref|NP_078884.1| nei endonuclease VIII-like 1 [Homo sapiens]	4e-08	NP_078884	NEI ENDONUCLEASE VIII-LIKE 1 (E. COLI)	79661	http://www.ncbi.nlm.nih.gov/entrez/query.fcgi?db=gene&cmd=Retrieve&dopt=full_report&list_uids=79661	24.5132	3.44419e-07	-1.58325	-6.70475	5.10679	0.127708	9.96744e-07	4.13087e-05	0	no	-1	yes	1	yes	FALSE	199.461	180.714	58.7732	144.173	41.5457	180.409	0.722814	0.229898	3.06957
SRV_10156_s_at	Mex_Nohits_697_Contig_1	MC10039	ref|NP_071436.1| hypothetical protein LOC64115 [Homo sapiens]	2e-25	NP_071436	CHROMOSOME 10 OPEN READING FRAME 54	64115	http://www.ncbi.nlm.nih.gov/entrez/query.fcgi?db=gene&cmd=Retrieve&dopt=full_report&list_uids=64115	13.4061	3.50728e-05	0.579803	-0.0566086	-6.31498	0.567968	0.955371	2.40819e-06	0	no	0	no	-1	yes	FALSE	164.688	274.276	363.036	186.533	268.321	99.4788	1.13265	0.978288	0.27402
SRV_13669_at	Tig_NM_021223_Contig_1	TC03037	ref|NP_067046.1| myosin light chain 2a [Homo sapiens]	7e-64	NP_067046	MYOSIN, LIGHT POLYPEPTIDE 7, REGULATORY	58498	http://www.ncbi.nlm.nih.gov/entrez/query.fcgi?db=gene&cmd=Retrieve&dopt=full_report&list_uids=58498	13.2132	3.87693e-05	-0.268594	-3.93738	-4.90556	0.790757	0.000708091	6.7147e-05	0	no	-1	yes	-1	yes	FALSE	1065.27	670.081	234.675	1022.24	342.882	102.079	0.959609	0.511702	0.434981
SRV_04532_a_at	Mex_NM_021213_Contig_2	MC04415	ref|NP_067036.1| phosphatidylcholine transfer protein [Homo sapiens]	1e-26	NP_067036	PHOSPHATIDYLCHOLINE TRANSFER PROTEIN	58488	http://www.ncbi.nlm.nih.gov/entrez/query.fcgi?db=gene&cmd=Retrieve&dopt=full_report&list_uids=58488	7.72839	0.00105976	-0.0730752	-4.79753	-0.404444	0.94241	8.72395e-05	0.689812	0	no	-1	yes	0	no	FALSE	320.459	385.229	137.164	314.399	114.028	120.785	0.981087	0.295999	0.880587
SRV_04414_a_at	Mex_NM_020374_Contig_1	MC04297	ref|NP_065107.1| hypothetical protein LOC57102 [Homo sapiens]	8e-85	NP_065107	CHROMOSOME 12 OPEN READING FRAME 4	57102	http://www.ncbi.nlm.nih.gov/entrez/query.fcgi?db=gene&cmd=Retrieve&dopt=full_report&list_uids=57102	9.76499	0.000276035	-0.861108	-4.96784	1.96824	0.398514	5.77568e-05	0.0618359	0	no	-1	yes	0	no	FALSE	432.563	370.57	179.77	388.733	174.26	238.352	0.898674	0.470248	1.32587
SRV_04380_at	Mex_NM_020154_Contig_1	MC04263	ref|NP_064539.1| chromosome 15 open reading frame 24 [Homo sapiens]	2e-64	NP_064539	CHROMOSOME 15 OPEN READING FRAME 24	56851	http://www.ncbi.nlm.nih.gov/entrez/query.fcgi?db=gene&cmd=Retrieve&dopt=full_report&list_uids=56851	16.4933	7.89602e-06	0.543757	6.63295	-2.27774	0.592105	1.17093e-06	0.0328687	0	no	1	yes	0	no	FALSE	1069.22	988.862	2001.83	1135.85	2059.81	1570.25	1.06232	2.08302	0.784411
SRV_05461_x_at	Mex_NM_172016_Contig_4	MC05344	ref|NP_742013.1| tripartite motif-containing 39 isoform 2 [Homo sapiens]	2e-36	NP_742013	tripartite motif-containing 39	56658	http://www.ncbi.nlm.nih.gov/entrez/query.fcgi?db=gene&cmd=Retrieve&dopt=full_report&list_uids=56658	6.17551	0.00333084	-0.508523	-4.27158	0.146754	0.616174	0.00031383	0.88467	0	no	-1	yes	0	no	FALSE	196.914	151.035	71.6457	174.942	69.1149	72.2696	0.888415	0.457609	1.00871
SRV_04233_at	Mex_NM_018367_Contig_1	MC04120	ref|NP_060837.2| phytoceramidase, alkaline [Homo sapiens]	9e-55	NP_060837	PHYTOCERAMIDASE, ALKALINE	55331	http://www.ncbi.nlm.nih.gov/entrez/query.fcgi?db=gene&cmd=Retrieve&dopt=full_report&list_uids=55331	29.4264	7.27891e-08	0.797434	5.97752	-7.20503	0.433765	5.24576e-06	3.30548e-07	0	no	1	yes	-1	yes	FALSE	252.446	294.466	699.733	277.77	623.59	287.084	1.10032	2.1177	0.410276
SRV_04186_a_at	Mex_NM_018214_Contig_4	MC04073	ref|NP_060684.4| leucine rich repeat containing 1 [Homo sapiens]	1e-62	NP_060684	LEUCINE RICH REPEAT CONTAINING 1	55227	http://www.ncbi.nlm.nih.gov/entrez/query.fcgi?db=gene&cmd=Retrieve&dopt=full_report&list_uids=55227	17.3861	5.31316e-06	-0.382391	5.79786	-4.28917	0.705859	7.98177e-06	0.000300655	0	no	1	yes	-1	yes	FALSE	520.358	545.078	1109.34	496.148	1102.38	656.779	0.953475	2.02243	0.592045
SRV_04119_at	Mex_NM_017957_Contig_1	MC04006	ref|NP_060427.1| epsin 3 [Homo sapiens]	2e-24	NP_060427	EPSIN 3	55040	http://www.ncbi.nlm.nih.gov/entrez/query.fcgi?db=gene&cmd=Retrieve&dopt=full_report&list_uids=55040	19.1626	2.51417e-06	0.137482	7.16612	-2.47295	0.891907	3.5975e-07	0.0216497	0	no	1	yes	0	no	FALSE	154.46	193.607	704.228	151.921	747.2	440.12	0.983561	3.85937	0.624968
SRV_04298_at	Mex_NM_018946_Contig_4	MC04183	ref|NP_061819.2| N-acetylneuraminic acid phosphate synthase [Homo sapiens]	2e-19	NP_061819	N-ACETYLNEURAMINIC ACID SYNTHASE (SIALIC ACID SYNTHASE)	54187	http://www.ncbi.nlm.nih.gov/entrez/query.fcgi?db=gene&cmd=Retrieve&dopt=full_report&list_uids=54187	6.72496	0.00219195	-1.1994	-4.32747	-0.0965147	0.243195	0.000273856	0.92399	0	no	-1	yes	0	no	FALSE	1073.49	897.875	130.298	702.157	106.963	118.513	0.654087	0.119129	0.909552
SRV_04299_a_at	Mex_NM_018946_Contig_5	MC04184	ref|NP_061819.2| N-acetylneuraminic acid phosphate synthase [Homo sapiens]	2e-19	NP_061819	N-ACETYLNEURAMINIC ACID SYNTHASE (SIALIC ACID SYNTHASE)	54187	http://www.ncbi.nlm.nih.gov/entrez/query.fcgi?db=gene&cmd=Retrieve&dopt=full_report&list_uids=54187	6.57448	0.00245439	-1.42695	-4.19797	-0.253656	0.167706	0.000375512	0.802129	0	no	-1	yes	0	no	FALSE	357.531	310.394	48.8854	218.201	39.5045	44.5455	0.610299	0.127272	0.911222
SRV_03933_a_at	Mex_NM_016306_Contig_1	MC03821	ref|NP_057390.1| DnaJ (Hsp40) homolog, subfamily B, member 11 precursor [Homo sapiens]	6e-67	NP_057390	DNAJ (HSP40) HOMOLOG, SUBFAMILY B, MEMBER 11	51726	http://www.ncbi.nlm.nih.gov/entrez/query.fcgi?db=gene&cmd=Retrieve&dopt=full_report&list_uids=51726	14.279	2.25345e-05	0.869774	3.93969	-5.15356	0.393863	0.000704116	3.69119e-05	0	no	1	yes	-1	yes	FALSE	506.85	824.361	1838.18	591.816	1669.07	752.561	1.16763	2.02468	0.409406
SRV_03233_at	Mex_NM_007365_Contig_1	MC03121	ref|NP_057317.1| peptidylarginine deiminase type III [Homo sapiens]	7e-85	NP_057317	PEPTIDYL ARGININE DEIMINASE, TYPE III	51702	http://www.ncbi.nlm.nih.gov/entrez/query.fcgi?db=gene&cmd=Retrieve&dopt=full_report&list_uids=51702	7.31139	0.00142539	-0.287282	-4.10412	2.23782	0.776599	0.000471976	0.035738	0	no	-1	yes	0	no	FALSE	981.6	680.801	293.325	917.995	291.962	486.486	0.935202	0.42885	1.65852
SRV_03893_at	Mex_NM_016161_Contig_2	MC03781	ref|NP_057245.1| alpha-1,4-N-acetylglucosaminyltransferase [Homo sapiens]	9e-27	NP_057245	ALPHA-1,4-N-ACETYLGLUCOSAMINYLTRANSFERASE	51146	http://www.ncbi.nlm.nih.gov/entrez/query.fcgi?db=gene&cmd=Retrieve&dopt=full_report&list_uids=51146	7.41084	0.00132717	1.65021	-4.40043	-0.38147	0.113179	0.000229234	0.706532	0	no	-1	yes	0	no	FALSE	642.865	914.812	337.436	920.928	323.475	318.387	1.43254	0.353598	0.943548
SRV_03800_a_at	Mex_NM_015971_Contig_1	MC03688	ref|NP_057055.1| mitochondrial ribosomal protein S7 [Homo sapiens]	2e-67	NP_057055	MITOCHONDRIAL RIBOSOMAL PROTEIN S7	51081	http://www.ncbi.nlm.nih.gov/entrez/query.fcgi?db=gene&cmd=Retrieve&dopt=full_report&list_uids=51081	16.6681	7.29839e-06	-1.98539	-5.25963	4.28939	0.0597713	2.86155e-05	0.000300496	0	no	-1	yes	1	yes	FALSE	632.953	452.383	237.38	484.141	216.676	426.532	0.764892	0.478966	1.79683
SRV_03769_a_at	Mex_NM_015871_Contig_1	MC03657	ref|NP_056955.1| zinc finger protein LOC51042 [Homo sapiens]	1e-19	NP_056955	ZINC FINGER PROTEIN 593	51042	http://www.ncbi.nlm.nih.gov/entrez/query.fcgi?db=gene&cmd=Retrieve&dopt=full_report&list_uids=51042	19.4629	2.22622e-06	-0.313357	-7.12089	2.75383	0.756976	3.97061e-07	0.0116195	0	no	-1	yes	1	yes	FALSE	6788.65	5095.08	2685.18	6507.85	2062.89	3762.46	0.958637	0.404879	1.4012
SRV_03562_at	Mex_NM_014584_Contig_3	MC03450	ref|NP_055399.1| ERO1-like [Homo sapiens]	8e-33	NP_055399	ERO1-LIKE (S. CEREVISIAE)	30001	http://www.ncbi.nlm.nih.gov/entrez/query.fcgi?db=gene&cmd=Retrieve&dopt=full_report&list_uids=30001	15.6081	1.18665e-05	0.781332	5.85541	-3.45367	0.442977	6.97488e-06	0.00227426	0	no	1	yes	-1	yes	FALSE	95.9392	130.435	430.395	110.073	414.434	217.309	1.14732	3.17733	0.504905
SRV_05108_a_at	Mex_NM_058179_Contig_1	MC04991	ref|NP_066977.1| phosphoserine aminotransferase isoform 2 [Homo sapiens]	6e-67	NP_066977	PHOSPHOSERINE AMINOTRANSFERASE 1	29968	http://www.ncbi.nlm.nih.gov/entrez/query.fcgi?db=gene&cmd=Retrieve&dopt=full_report&list_uids=29968	8.17644	0.000777234	-2.17544	4.37451	-0.812684	0.04068	0.000244187	0.425151	0	no	1	yes	0	no	FALSE	129.96	97.6141	492.937	45.1496	609.156	367.16	0.347412	6.24045	0.744842
SRV_03421_a_at	Mex_NM_014020_Contig_7	MC03309	ref|NP_054739.2| LR8 protein [Homo sapiens]	2e-12	NP_054739	LR8 PROTEIN	28959	http://www.ncbi.nlm.nih.gov/entrez/query.fcgi?db=gene&cmd=Retrieve&dopt=full_report&list_uids=28959	24.2803	3.72894e-07	-0.286754	-8.5204	-0.401893	0.776998	2.12724e-08	0.69166	0	no	-1	yes	0	no	FALSE	1979.29	1590.66	495.76	1900.99	526.544	480.699	0.960441	0.331023	0.96962
SRV_03528_at	Mex_NM_014373_Contig_1	MC03416	ref|NP_055188.1| G protein-coupled receptor 160 [Homo sapiens]	7e-24	NP_055188	G PROTEIN-COUPLED RECEPTOR 160	26996	http://www.ncbi.nlm.nih.gov/entrez/query.fcgi?db=gene&cmd=Retrieve&dopt=full_report&list_uids=26996	9.00099	0.000448771	-1.04448	-4.96699	1.11404	0.307665	5.78769e-05	0.277347	0	no	-1	yes	0	no	FALSE	1165	939.05	220.041	867.612	239.848	252.677	0.74473	0.255415	1.14832
SRV_03430_a_at	Mex_NM_014056_Contig_1	MC03318	ref|NP_054775.1| HIG1 domain family, member 1A [Homo sapiens]	6e-26	NP_054775	HIG1 DOMAIN FAMILY, MEMBER 1A	25994	http://www.ncbi.nlm.nih.gov/entrez/query.fcgi?db=gene&cmd=Retrieve&dopt=full_report&list_uids=25994	11.9211	7.77249e-05	0.837428	1.18037	-5.80248	0.411404	0.250522	7.89571e-06	0	no	0	no	-1	yes	FALSE	2140.07	3021.8	5296.79	2655.64	3920.82	1560.37	1.24091	1.29751	0.294588
SRV_03498_at	Mex_NM_014301_Contig_1	MC03386	ref|NP_998760.1| iron-sulfur cluster assembly enzyme isoform ISCU2 precursor [Homo sapiens]	1e-58	NP_998760	NIFU-LIKE N-TERMINAL DOMAIN CONTAINING	23479	http://www.ncbi.nlm.nih.gov/entrez/query.fcgi?db=gene&cmd=Retrieve&dopt=full_report&list_uids=23479	8.32787	0.000701235	-0.935673	-0.903438	4.82617	0.359652	0.37613	8.13848e-05	0	no	0	no	1	yes	FALSE	994.66	815.812	759.536	855.258	710.818	1581.1	0.85985	0.871301	2.08166
SRV_03494_at	Mex_NM_014297_Contig_3	MC03382	ref|NP_055112.2| ETHE1 protein [Homo sapiens]	6e-70	NP_055112	ETHYLMALONIC ENCEPHALOPATHY 1	23474	http://www.ncbi.nlm.nih.gov/entrez/query.fcgi?db=gene&cmd=Retrieve&dopt=full_report&list_uids=23474	22.1966	7.79628e-07	-0.172387	1.84955	-7.94601	0.864718	0.0779299	6.85068e-08	0	no	0	no	-1	yes	FALSE	1025.89	969.133	1624.13	1014.23	1192.72	638.302	0.988635	1.23071	0.393011
SRV_03496_a_at	Mex_NM_014297_Contig_5	MC03384	ref|NP_055112.2| ETHE1 protein [Homo sapiens]	6e-70	NP_055112	ETHYLMALONIC ENCEPHALOPATHY 1	23474	http://www.ncbi.nlm.nih.gov/entrez/query.fcgi?db=gene&cmd=Retrieve&dopt=full_report&list_uids=23474	20.0217	1.78164e-06	0.615763	2.31999	-7.3691	0.544402	0.0300637	2.31815e-07	0	no	0	no	-1	yes	FALSE	737.162	688.579	2017.54	870.04	1290.28	213.075	1.18026	1.87383	0.105611
SRV_04360_at	Mex_NM_019625_Contig_1	MC04243	ref|NP_062570.1| ATP-binding cassette, sub-family B (MDR/TAP), member 9 isoform 2 [Homo sapiens]	1e-63	NP_062570	ATP-binding cassette, sub-family B (MDR/TAP), member 9	23457	http://www.ncbi.nlm.nih.gov/entrez/query.fcgi?db=gene&cmd=Retrieve&dopt=full_report&list_uids=23457	8.98616	0.000453119	0.481139	4.50738	-2.5319	0.635193	0.000176645	0.0190366	0	no	1	yes	-1	yes	FALSE	199.107	192.942	342.427	220.163	451.867	213.341	1.10575	2.34199	0.623025
SRV_03281_a_at	Mex_NM_012243_Contig_1	MC03169	ref|NP_036375.1| solute carrier family 35 (UDP-N-acetylglucosamine (UDP-GlcNAc) transporter), member A3 [Homo sapiens]	7e-87	NP_036375	SOLUTE CARRIER FAMILY 35 (UDP-N-ACETYLGLUCOSAMINE (UDP-GLCNAC) TRANSPORTER), MEMBER A3	23443	http://www.ncbi.nlm.nih.gov/entrez/query.fcgi?db=gene&cmd=Retrieve&dopt=full_report&list_uids=23443	6.92816	0.00188482	-0.670026	2.64166	-3.65475	0.509849	0.0149393	0.00140357	0	no	1	yes	-1	yes	FALSE	639.838	696.759	1168.22	553.559	1250.05	486.689	0.865155	1.79409	0.416607
SRV_03196_a_at	Mex_NM_007231_Contig_1	MC03084	ref|NP_009162.1| solute carrier family 6 (amino acid transporter), member 14 [Homo sapiens]	3e-69	NP_009162	SOLUTE CARRIER FAMILY 6 (AMINO ACID TRANSPORTER), MEMBER 14	11254	http://www.ncbi.nlm.nih.gov/entrez/query.fcgi?db=gene&cmd=Retrieve&dopt=full_report&list_uids=11254	6.91135	0.00190836	2.78771	3.41418	-1.14285	0.010763	0.00249906	0.26545	1	yes	1	yes	0	no	FALSE	91.8534	602.61	2322.4	275.123	1517.87	1496.54	2.99525	2.51883	0.644393
SRV_03193_at	Mex_NM_007220_Contig_3	MC03081	ref|NP_009151.1| carbonic anhydrase VB, mitochondrial precursor [Homo sapiens]	1e-114	NP_009151	CARBONIC ANHYDRASE VB, MITOCHONDRIAL	11238	http://www.ncbi.nlm.nih.gov/entrez/query.fcgi?db=gene&cmd=Retrieve&dopt=full_report&list_uids=11238	8.6644	0.000559745	0.61195	3.68602	-3.46872	0.546876	0.00130162	0.00219395	0	no	1	yes	-1	yes	FALSE	673.078	1660.4	4128.71	793.359	4324.06	1765.21	1.1787	2.60423	0.427546
SRV_05174_a_at	Mex_NM_080701_Contig_1	MC05057	ref|NP_542432.2| three prime repair exonuclease 2 [Homo sapiens]	2e-36	NP_542432	THREE PRIME REPAIR EXONUCLEASE 2	11219	http://www.ncbi.nlm.nih.gov/entrez/query.fcgi?db=gene&cmd=Retrieve&dopt=full_report&list_uids=11219	12.4139	5.93067e-05	0.0951273	1.81776	-5.82481	0.925079	0.0828165	7.493e-06	0	no	0	no	-1	yes	FALSE	407.085	728.335	1375.03	418.739	1359.46	130.677	1.02863	1.86653	0.0950356
SRV_05587_a_at	Mex_NM_181805_Contig_1	MC05470	ref|NP_861521.1| cAMP-dependent protein kinase inhibitor gamma [Homo sapiens]	1e-13	NP_861521	PROTEIN KINASE (CAMP-DEPENDENT, CATALYTIC) INHIBITOR GAMMA	11142	http://www.ncbi.nlm.nih.gov/entrez/query.fcgi?db=gene&cmd=Retrieve&dopt=full_report&list_uids=11142	18.8633	2.84195e-06	-1.46144	-7.37906	0.0590508	0.158103	2.26901e-07	0.953447	0	no	-1	yes	0	no	FALSE	285.868	239.423	65.2795	225.867	61.4558	66.7205	0.79011	0.256683	1.02207
SRV_03144_at	Mex_NM_007062_Contig_1	MC03032	ref|NP_008993.1| periodic tryptophan protein 1 [Homo sapiens]	1e-63	NP_008993	PWP1 HOMOLOG (S. CEREVISIAE)	11137	http://www.ncbi.nlm.nih.gov/entrez/query.fcgi?db=gene&cmd=Retrieve&dopt=full_report&list_uids=11137	30.9552	4.67879e-08	0.145623	-8.67001	4.2042	0.885552	1.5799e-08	0.000369854	0	no	-1	yes	1	yes	FALSE	2973.26	2559.31	933.851	3038.17	891.576	1517.8	1.02183	0.348366	1.62531
SRV_03130_a_at	Mex_NM_007000_Contig_5	MC03018	ref|NP_008931.1| uroplakin 1A [Homo sapiens]	1e-42	NP_008931	UROPLAKIN 1A	11045	http://www.ncbi.nlm.nih.gov/entrez/query.fcgi?db=gene&cmd=Retrieve&dopt=full_report&list_uids=11045	18.4896	3.31835e-06	-0.696345	-7.41401	-0.127286	0.493542	2.10491e-07	0.899876	0	no	-1	yes	0	no	FALSE	3148.77	2713.17	82.7771	2462.79	205.023	64.7436	0.782143	0.0755657	0.782143
SRV_03129_s_at	Mex_NM_007000_Contig_9	MC03017	ref|NP_008931.1| uroplakin 1A [Homo sapiens]	1e-42	NP_008931	UROPLAKIN 1A	11045	http://www.ncbi.nlm.nih.gov/entrez/query.fcgi?db=gene&cmd=Retrieve&dopt=full_report&list_uids=11045	12.2436	6.50691e-05	-0.416189	-5.7996	-1.70945	0.681324	7.94924e-06	0.10151	0	no	-1	yes	0	no	FALSE	4331.76	4056.05	109.511	3526.65	305.129	27.2069	0.814137	0.0752281	0.24844
SRV_03086_at	Mex_NM_006835_Contig_2	MC02974	ref|NP_006826.1| cyclin I [Homo sapiens]	8e-20	NP_006826	CYCLIN I	10983	http://www.ncbi.nlm.nih.gov/entrez/query.fcgi?db=gene&cmd=Retrieve&dopt=full_report&list_uids=10983	15.9688	1.00334e-05	-0.568256	-6.52844	2.22774	0.575645	1.48204e-06	0.0364977	0	no	-1	yes	0	no	FALSE	2071.13	1892.94	926.175	1952.12	890.697	1195.19	0.942542	0.470536	1.29046
SRV_02997_at	Mex_NM_006615_Contig_5	MC02885	ref|NP_057536.1| calpain 9 isoform 2 [Homo sapiens]	2e-30	NP_057536	CALPAIN 9	10753	http://www.ncbi.nlm.nih.gov/entrez/query.fcgi?db=gene&cmd=Retrieve&dopt=full_report&list_uids=10753	23.7228	4.52064e-07	-0.869171	-4.25839	-7.23043	0.394186	0.000324086	3.12809e-07	0	no	-1	yes	-1	yes	FALSE	3647.61	2656.61	955.175	2913.52	844.538	131.229	0.798747	0.3179	0.137387
SRV_02941_at	Mex_NM_006469_Contig_1	MC02829	ref|NP_006460.2| influenza virus NS1A binding protein isoform a [Homo sapiens]	1e-45	NP_006460	INFLUENZA VIRUS NS1A BINDING PROTEIN	10625	http://www.ncbi.nlm.nih.gov/entrez/query.fcgi?db=gene&cmd=Retrieve&dopt=full_report&list_uids=10625	14.4702	2.05003e-05	1.49008	0.285461	6.41162	0.150474	0.777975	1.9317e-06	0	no	0	no	1	yes	FALSE	212.007	233.181	377.879	268.849	239.864	1092.32	1.26812	1.02866	2.89065
SRV_03255_a_at	Mex_NM_012111_Contig_3	MC03143	ref|NP_036243.1| AHA1, activator of heat shock 90kDa protein ATPase homolog 1 [Homo sapiens]	4e-91	NP_036243	AHA1, ACTIVATOR OF HEAT SHOCK 90KDA PROTEIN ATPASE HOMOLOG 1 (YEAST)	10598	http://www.ncbi.nlm.nih.gov/entrez/query.fcgi?db=gene&cmd=Retrieve&dopt=full_report&list_uids=10598	13.1364	4.03576e-05	1.39195	5.71817	-2.18499	0.177921	9.62578e-06	0.0398856	0	no	1	yes	0	no	FALSE	95.09	126.986	274.526	115.832	281.123	198.545	1.21813	2.21382	0.723229
SRV_02911_at	Mex_NM_006408_Contig_6	MC02799	ref|NP_006399.1| anterior gradient 2 homolog [Homo sapiens]	4e-57	NP_006399	ANTERIOR GRADIENT 2 HOMOLOG (XENOPUS LAEVIS)	10551	http://www.ncbi.nlm.nih.gov/entrez/query.fcgi?db=gene&cmd=Retrieve&dopt=full_report&list_uids=10551	10.8885	0.000140073	-0.372708	-5.58048	1.17683	0.71295	1.33236e-05	0.251903	0	no	-1	yes	0	no	FALSE	11271.4	9024.98	2613.23	10512.2	3150.56	3219.14	0.932642	0.349093	1.23186
SRV_12418_at	Tig_NM_006097_Contig_1	TC01823	ref|NP_006088.2| myosin regulatory light polypeptide 9 isoform a [Homo sapiens]	3e-21	NP_006088	MYOSIN, LIGHT POLYPEPTIDE 9, REGULATORY	10398	http://www.ncbi.nlm.nih.gov/entrez/query.fcgi?db=gene&cmd=Retrieve&dopt=full_report&list_uids=10398	6.04413	0.00368979	-0.614628	1.52329	3.92864	0.545138	0.142005	0.000723277	0	no	0	no	1	yes	FALSE	128.072	185.066	192.331	110.595	248.104	415.687	0.863531	1.34062	2.16131
SRV_12417_at	Tig_NM_006096_Contig_1	TC01822	ref|NP_006087.2| N-myc downstream regulated gene 1 [Homo sapiens]	8e-59	NP_006087	N-MYC DOWNSTREAM REGULATED GENE 1	10397	http://www.ncbi.nlm.nih.gov/entrez/query.fcgi?db=gene&cmd=Retrieve&dopt=full_report&list_uids=10397	20.8467	1.29261e-06	1.0957	2.866	-7.28873	0.285121	0.00900746	2.75693e-07	0	no	1	yes	-1	yes	FALSE	135.957	220.947	1073	203.468	610.306	58.7367	1.49657	2.76223	0.0547408
SRV_02779_a_at	Mex_NM_006055_Contig_1	MC02667	ref|NP_006046.1| lanthionine synthetase C-like protein 1 [Homo sapiens]	1e-19	NP_006046	LANC LANTIBIOTIC SYNTHETASE COMPONENT C-LIKE 1 (BACTERIAL)	10314	http://www.ncbi.nlm.nih.gov/entrez/query.fcgi?db=gene&cmd=Retrieve&dopt=full_report&list_uids=10314	9.12692	0.000413618	-0.95141	-4.23743	2.91886	0.351785	0.000341075	0.00798051	0	no	-1	yes	1	yes	FALSE	192.391	230.398	115.302	166.651	110.015	186.248	0.866209	0.477498	1.61531
SRV_02688_at	Mex_NM_005823_Contig_1	MC02576	ref|NP_005814.2| mesothelin isoform 1 preproprotein [Homo sapiens]	9e-21	NP_005814	MESOTHELIN	10232	http://www.ncbi.nlm.nih.gov/entrez/query.fcgi?db=gene&cmd=Retrieve&dopt=full_report&list_uids=10232	26.3176	1.89643e-07	-1.55863	-8.74695	-0.120327	0.133429	1.35734e-08	0.905322	0	no	-1	yes	0	no	FALSE	726.029	572.249	24.2036	462.04	24.7908	23.3819	0.636393	0.0433218	0.966053
SRV_02687_s_at	Mex_NM_005817_Contig_1	MC02575	ref|NP_005808.2| mannose 6 phosphate receptor binding protein 1 [Homo sapiens]	2e-44	NP_005808	MANNOSE-6-PHOSPHATE RECEPTOR BINDING PROTEIN 1	10226	http://www.ncbi.nlm.nih.gov/entrez/query.fcgi?db=gene&cmd=Retrieve&dopt=full_report&list_uids=10226	25.0093	2.91361e-07	1.23919	6.99185	-4.96046	0.2284	5.26932e-07	5.87964e-05	0	no	1	yes	-1	yes	FALSE	92.3544	145.142	507.259	116.849	568.45	202.648	1.26522	3.91652	0.399495
SRV_02673_a_at	Mex_NM_005782_Contig_2	MC02561	ref|NP_005773.2| THO complex 4 [Homo sapiens]	9e-54	NP_005773	THO COMPLEX 4	10189	http://www.ncbi.nlm.nih.gov/entrez/query.fcgi?db=gene&cmd=Retrieve&dopt=full_report&list_uids=10189	7.6029	0.0011577	1.48582	0.126879	-4.53706	0.151589	0.900194	0.000164326	0	no	0	no	-1	yes	FALSE	344.118	724.87	1268.7	453.96	774.278	452.227	1.3192	1.06816	0.356448
SRV_02554_at	Mex_NM_005494_Contig_1	MC02442	ref|NP_005485.1| DnaJ (Hsp40) homolog, subfamily B, member 6 isoform b [Homo sapiens]	1e-50	NP_005485	DNAJ (HSP40) HOMOLOG, SUBFAMILY B, MEMBER 6	10049	http://www.ncbi.nlm.nih.gov/entrez/query.fcgi?db=gene&cmd=Retrieve&dopt=full_report&list_uids=10049	26.7744	1.63877e-07	0.881973	8.04775	-3.84433	0.387375	5.55107e-08	0.000887491	0	no	1	yes	-1	yes	FALSE	433.624	521.908	1442.61	473.377	1184.94	975.91	1.09168	2.2704	0.676487
SRV_04019_a_at	Mex_NM_017458_Contig_10	MC03907	ref|NP_059447.2| major vault protein [Homo sapiens]	1e-51	NP_059447	MAJOR VAULT PROTEIN	9961	http://www.ncbi.nlm.nih.gov/entrez/query.fcgi?db=gene&cmd=Retrieve&dopt=full_report&list_uids=9961	8.08081	0.000829817	-0.800044	-4.60415	1.55054	0.432284	0.000139566	0.135352	0	no	-1	yes	0	no	FALSE	1820.46	2365.27	914.098	1582.33	952.251	1230.9	0.869193	0.402596	1.34657
SRV_02137_at	Mex_NM_004293_Contig_1	MC02025	ref|NP_004284.1| guanine deaminase [Homo sapiens]	3e-31	NP_004284	GUANINE DEAMINASE	9615	http://www.ncbi.nlm.nih.gov/entrez/query.fcgi?db=gene&cmd=Retrieve&dopt=full_report&list_uids=9615	4.23833	0.0166274	-0.882337	-1.32455	3.19093	0.387183	0.198984	0.00424001	0	no	0	no	1	yes	FALSE	739.969	532.944	335.323	572.187	394.245	801.983	0.773259	0.739749	2.39167
SRV_02132_at	Mex_NM_004280_Contig_1	MC02020	ref|NP_004271.1| eukaryotic translation elongation factor 1 epsilon 1 [Homo sapiens]	1e-29	NP_004271	EUKARYOTIC TRANSLATION ELONGATION FACTOR 1 EPSILON 1	9521	http://www.ncbi.nlm.nih.gov/entrez/query.fcgi?db=gene&cmd=Retrieve&dopt=full_report&list_uids=9521	19.5155	2.17963e-06	1.68374	5.35461	-5.19997	0.106443	2.27992e-05	3.30177e-05	0	no	1	yes	-1	yes	FALSE	277.74	369.571	807.508	356.679	811.107	373.781	1.28422	2.19473	0.462882
SRV_05921_at	Mex_Nohits_123_Contig_1	MC05804	ref|NP_004853.2| LPS-induced TNF-alpha factor [Homo sapiens]	9e-26	NP_004853	LIPOPOLYSACCHARIDE-INDUCED TNF FACTOR	9516	http://www.ncbi.nlm.nih.gov/entrez/query.fcgi?db=gene&cmd=Retrieve&dopt=full_report&list_uids=9516	17.4989	5.05887e-06	-2.65701	-6.6933	-0.79794	0.014437	1.02263e-06	0.433478	-1	yes	-1	yes	0	no	FALSE	393.116	259.47	23.7814	165.189	20.182	17.3832	0.420203	0.0777817	0.730956
SRV_11935_at	Tig_NM_004226_Contig_1	TC01357	ref|NP_004217.1| serine/threonine kinase 17b (apoptosis-inducing) [Homo sapiens]	8e-46	NP_004217	SERINE/THREONINE KINASE 17B (APOPTOSIS-INDUCING)	9262	http://www.ncbi.nlm.nih.gov/entrez/query.fcgi?db=gene&cmd=Retrieve&dopt=full_report&list_uids=9262	45.2767	1.48208e-09	1.52094	9.4776	-6.60997	0.142591	3.3337e-09	1.23305e-06	0	no	1	yes	-1	yes	FALSE	67.2071	81.5298	265.011	84.5651	282.237	112.304	1.25828	3.46177	0.423771
SRV_02298_at	Mex_NM_004694_Contig_2	MC02186	ref|NP_004685.2| solute carrier family 16, member 6 [Homo sapiens]	1e-28	NP_004685	SOLUTE CARRIER FAMILY 16 (MONOCARBOXYLIC ACID TRANSPORTERS), MEMBER 6	9120	http://www.ncbi.nlm.nih.gov/entrez/query.fcgi?db=gene&cmd=Retrieve&dopt=full_report&list_uids=9120	6.13621	0.00343405	0.307352	3.9946	1.53538	0.761481	0.000616148	0.139022	0	no	1	yes	0	no	FALSE	103.172	116.955	535.183	111.312	304.035	830.242	1.0789	2.59959	1.55132
SRV_00349_at	Mex_NM_000424_Contig_8	MC00237	ref|NP_004684.1| cytokeratin type II [Homo sapiens]	3e-69	NP_004684	CYTOKERATIN TYPE II	9119	http://www.ncbi.nlm.nih.gov/entrez/query.fcgi?db=gene&cmd=Retrieve&dopt=full_report&list_uids=9119	5.68718	0.00489535	0.177119	-3.50111	-2.18458	0.861044	0.00203031	0.0399191	0	no	-1	yes	0	no	FALSE	297.082	267.898	67.1396	317.411	87.8905	44.62	1.06843	0.328075	0.664585
SRV_02295_a_at	Mex_NM_004693_Contig_4	MC02183	ref|NP_004684.1| cytokeratin type II [Homo sapiens]	3e-69	NP_004684	CYTOKERATIN TYPE II	9119	http://www.ncbi.nlm.nih.gov/entrez/query.fcgi?db=gene&cmd=Retrieve&dopt=full_report&list_uids=9119	4.87033	0.00960399	0.0188462	-3.18589	-2.11205	0.985135	0.00429057	0.046329	0	no	-1	yes	0	no	FALSE	10721.4	6715.23	211.567	10706.3	2610.85	108.993	0.998591	0.388795	0.51517
SRV_02292_at	Mex_NM_004688_Contig_1	MC02180	No Hit	0	0	N-myc (and STAT) interactor	9111	http://www.ncbi.nlm.nih.gov/entrez/query.fcgi?db=gene&cmd=Retrieve&dopt=full_report&list_uids=9111	16.1887	9.06868e-06	0.808904	-6.27662	-2.91819	0.427277	2.62921e-06	0.00799287	0	no	-1	yes	-1	yes	FALSE	673.516	542.829	224.864	750.154	236.2	153.906	1.11379	0.435127	0.684437
SRV_02021_a_at	Mex_NM_003909_Contig_2	MC01909	ref|NP_003900.1| copine III [Homo sapiens]	1e-128	NP_003900	COPINE III	8895	http://www.ncbi.nlm.nih.gov/entrez/query.fcgi?db=gene&cmd=Retrieve&dopt=full_report&list_uids=8895	10.8705	0.000141565	-2.27049	-5.04831	1.40385	0.033374	4.75597e-05	0.174393	0	no	-1	yes	0	no	FALSE	603.205	534.717	277.242	412.263	221.139	352.971	0.683454	0.413562	1.27315
SRV_02009_at	Mex_NM_003901_Contig_1	MC01897	ref|NP_003892.2| sphingosine-1-phosphate lyase 1 [Homo sapiens]	7e-61	NP_003892	SPHINGOSINE-1-PHOSPHATE LYASE 1	8879	http://www.ncbi.nlm.nih.gov/entrez/query.fcgi?db=gene&cmd=Retrieve&dopt=full_report&list_uids=8879	18.1054	3.90039e-06	0.410636	6.32498	-3.76062	0.685332	2.35373e-06	0.00108695	0	no	1	yes	-1	yes	FALSE	239.484	350.252	1419.26	260.32	1045.75	749.813	1.08701	2.98569	0.528311
SRV_02006_a_at	Mex_NM_003890_Contig_4	MC01894	ref|NP_003881.1| Fc fragment of IgG binding protein [Homo sapiens]	4e-61	NP_003881	FC FRAGMENT OF IGG BINDING PROTEIN	8857	http://www.ncbi.nlm.nih.gov/entrez/query.fcgi?db=gene&cmd=Retrieve&dopt=full_report&list_uids=8857	39.393	5.38177e-09	-2.12989	-10.6602	-0.0482072	0.0446722	3.94703e-10	0.961988	0	no	-1	yes	0	no	FALSE	4083.35	2033.74	24.2253	2104.46	23.6039	23.7588	0.515375	0.0116061	0.980742
SRV_01991_a_at	Mex_NM_003831_Contig_1	MC01879	ref|NP_003822.2| sudD suppressor of bimD6 homolog isoform 1 [Homo sapiens]	2e-84	NP_003822	RIO kinase 3 (yeast)	8780	http://www.ncbi.nlm.nih.gov/entrez/query.fcgi?db=gene&cmd=Retrieve&dopt=full_report&list_uids=8780	14.4727	2.0475e-05	-1.21451	-5.39139	3.58832	0.237495	2.08832e-05	0.00164695	0	no	-1	yes	1	yes	FALSE	2936.53	1840.84	1427.45	2481.71	825.508	2484.19	0.845115	0.448442	1.74029
SRV_05333_at	Mex_NM_145906_Contig_3	MC05216	ref|NP_665913.1| sudD suppressor of bimD6 homolog isoform 2 [Homo sapiens]	1e-29	NP_665913	RIO kinase 3 (yeast)	8780	http://www.ncbi.nlm.nih.gov/entrez/query.fcgi?db=gene&cmd=Retrieve&dopt=full_report&list_uids=8780	12.7515	4.94602e-05	-1.38735	-5.13283	3.15973	0.1793	3.87995e-05	0.00456222	0	no	-1	yes	1	yes	FALSE	939.477	585.269	454.012	755.262	233.202	801.166	0.803917	0.398453	1.76464
SRV_02289_a_at	Mex_NM_004663_Contig_6	MC02177	ref|NP_004654.1| Ras-related protein Rab-11A [Homo sapiens]	1e-98	NP_004654	RAB11A, MEMBER RAS ONCOGENE FAMILY	8766	http://www.ncbi.nlm.nih.gov/entrez/query.fcgi?db=gene&cmd=Retrieve&dopt=full_report&list_uids=8766	32.8539	2.76732e-08	1.13161	7.45452	-6.45842	0.270047	1.92991e-07	1.73679e-06	0	no	1	yes	-1	yes	FALSE	2558.07	3166.33	7528.65	2967.9	7896.9	3373.83	1.16021	2.49402	0.448133
SRV_03054_at	Mex_NM_006770_Contig_1	MC02942	ref|NP_006761.1| macrophage receptor with collagenous structure [Homo sapiens]	5e-28	NP_006761	MACROPHAGE RECEPTOR WITH COLLAGENOUS STRUCTURE	8685	http://www.ncbi.nlm.nih.gov/entrez/query.fcgi?db=gene&cmd=Retrieve&dopt=full_report&list_uids=8685	17.8018	4.43936e-06	1.63548	1.51114	-6.96039	0.11625	0.145058	5.64767e-07	0	no	0	no	-1	yes	FALSE	394.197	337.923	693.7	661.761	529.617	80.1189	1.67876	1.56727	0.115495
SRV_01913_a_at	Mex_NM_003617_Contig_1	MC01801	ref|NP_003608.1| regulator of G-protein signalling 5 [Homo sapiens]	6e-67	NP_003608	REGULATOR OF G-PROTEIN SIGNALLING 5	8490	http://www.ncbi.nlm.nih.gov/entrez/query.fcgi?db=gene&cmd=Retrieve&dopt=full_report&list_uids=8490	4.39803	0.0144398	-2.34892	1.2375	2.47896	0.028271	0.229015	0.0213687	-1	yes	0	no	1	yes	FALSE	174.356	109.51	191.626	79.9266	193.584	559.638	0.458411	1.76772	2.92047
SRV_11747_at	Tig_NM_003503_Contig_1	TC01170	ref|NP_003494.1| CDC7 cell division cycle 7 [Homo sapiens]	2e-12	NP_003494	CDC7 CELL DIVISION CYCLE 7 (S. CEREVISIAE)	8317	http://www.ncbi.nlm.nih.gov/entrez/query.fcgi?db=gene&cmd=Retrieve&dopt=full_report&list_uids=8317	9.94307	0.000247206	0.265112	-4.99295	2.19759	0.793404	5.43583e-05	0.0388582	0	no	-1	yes	0	no	FALSE	178.756	229.637	98.3128	179.882	99.6696	143.479	1.0063	0.434032	1.45941
SRV_02536_at	Mex_NM_005435_Contig_1	MC02424	ref|NP_005426.2| rho guanine nucleotide exchange factor 5 [Homo sapiens]	1e-33	NP_005426	RHO GUANINE NUCLEOTIDE EXCHANGE FACTOR (GEF) 5	7984	http://www.ncbi.nlm.nih.gov/entrez/query.fcgi?db=gene&cmd=Retrieve&dopt=full_report&list_uids=7984	16.9629	6.39947e-06	0.327008	6.1145	-3.65986	0.746769	3.81824e-06	0.00138639	0	no	1	yes	-1	yes	FALSE	468.278	366.068	755.077	492.318	865.951	443.258	1.05134	2.36555	0.587036
SRV_02965_at	Mex_NM_006528_Contig_1	MC02853	ref|NP_006519.1| tissue factor pathway inhibitor 2 [Homo sapiens]	7e-20	NP_006519	TISSUE FACTOR PATHWAY INHIBITOR 2	7980	http://www.ncbi.nlm.nih.gov/entrez/query.fcgi?db=gene&cmd=Retrieve&dopt=full_report&list_uids=7980	7.96073	0.000901401	0.0980763	4.88549	-0.0679195	0.922764	7.04902e-05	0.946466	0	no	1	yes	0	no	FALSE	90.1225	79.4044	196.765	91.0748	269.238	209.579	1.01057	3.39072	1.06513
SRV_02761_at	Mex_NM_006010_Contig_1	MC02649	ref|NP_006001.2| arginine-rich, mutated in early stage tumors [Homo sapiens]	7e-76	NP_006001	ARGININE-RICH, MUTATED IN EARLY STAGE TUMORS	7873	http://www.ncbi.nlm.nih.gov/entrez/query.fcgi?db=gene&cmd=Retrieve&dopt=full_report&list_uids=7873	24.2227	3.80325e-07	0.721252	5.70632	-6.29173	0.478389	9.89799e-06	2.53976e-06	0	no	1	yes	-1	yes	FALSE	2715.11	3295.75	6103.96	2993.01	6353.16	2974.48	1.10235	1.92768	0.487304
SRV_02535_at	Mex_NM_005434_Contig_1	MC02423	ref|NP_005425.1| mal, T-cell differentiation protein-like [Homo sapiens]	5e-28	NP_005425	MAL, T-CELL DIFFERENTIATION PROTEIN-LIKE	7851	http://www.ncbi.nlm.nih.gov/entrez/query.fcgi?db=gene&cmd=Retrieve&dopt=full_report&list_uids=7851	13.4253	3.47271e-05	1.03689	5.72117	-2.5434	0.311108	9.55799e-06	0.0185625	0	no	1	yes	-1	yes	FALSE	1444.1	3086.8	13152.9	1983.04	13594.6	6541.68	1.3732	4.40409	0.497358
SRV_02759_at	Mex_NM_006007_Contig_1	MC02647	ref|NP_005998.1| zinc finger protein 216 [Homo sapiens]	2e-63	NP_005998	ZINC FINGER, A20 DOMAIN CONTAINING 2	7763	http://www.ncbi.nlm.nih.gov/entrez/query.fcgi?db=gene&cmd=Retrieve&dopt=full_report&list_uids=7763	14.417	2.10451e-05	1.71769	5.12529	-3.74594	0.099972	3.95094e-05	0.00112623	0	no	1	yes	-1	yes	FALSE	609.107	745.461	1989.19	853.51	1991.94	967.333	1.40125	2.67209	0.486294
SRV_02108_a_at	Mex_NM_004184_Contig_1	MC01996	ref|NP_998810.1| tryptophanyl-tRNA synthetase isoform b [Homo sapiens]	9e-68	NP_998810	INTERFERON-INDUCED PROTEIN 53	7453	http://www.ncbi.nlm.nih.gov/entrez/query.fcgi?db=gene&cmd=Retrieve&dopt=full_report&list_uids=7453	10.7336	0.000153434	0.540772	5.46649	-1.42337	0.594126	1.74627e-05	0.168729	0	no	1	yes	0	no	FALSE	261.995	295.49	584.686	271.273	691.88	467.391	1.03542	2.34146	0.799388
SRV_03124_at	Mex_NM_006953_Contig_1	MC03012	ref|NP_008884.1| uroplakin 3A precursor [Homo sapiens]	3e-08	NP_008884	UROPLAKIN 3A	7380	http://www.ncbi.nlm.nih.gov/entrez/query.fcgi?db=gene&cmd=Retrieve&dopt=full_report&list_uids=7380	9.44172	0.000338185	-1.63126	-5.00894	0.758043	0.117142	5.22987e-05	0.456511	0	no	-1	yes	0	no	FALSE	636.17	508.048	108.629	408.159	113.003	148.406	0.641587	0.222426	1.36618
SRV_01846_at	Mex_NM_003361_Contig_13	MC01734	ref|NP_003352.2| uromodulin precursor [Homo sapiens]	2e-26	NP_003352	UROMODULIN (UROMUCOID, TAMM-HORSFALL GLYCOPROTEIN)	7369	http://www.ncbi.nlm.nih.gov/entrez/query.fcgi?db=gene&cmd=Retrieve&dopt=full_report&list_uids=7369	6.96313	0.00183685	-1.64058	-4.20787	-0.701209	0.115178	0.000366556	0.490562	0	no	-1	yes	0	no	FALSE	969.076	326.141	20.1728	386.602	18.8872	13.1129	0.398939	0.057911	0.650029
SRV_01850_at	Mex_NM_003361_Contig_17	MC01738	ref|NP_003352.2| uromodulin precursor [Homo sapiens]	2e-26	NP_003352	UROMODULIN (UROMUCOID, TAMM-HORSFALL GLYCOPROTEIN)	7369	http://www.ncbi.nlm.nih.gov/entrez/query.fcgi?db=gene&cmd=Retrieve&dopt=full_report&list_uids=7369	6.25154	0.00314059	-1.60141	-3.96073	-0.709019	0.123622	0.000669025	0.485798	0	no	-1	yes	0	no	FALSE	576.563	366.364	63.3008	368.806	70.6984	38.3904	0.639663	0.192973	0.606475
SRV_03123_at	Mex_NM_006952_Contig_4	MC03011	ref|NP_008883.2| uroplakin 1B [Homo sapiens]	4e-68	NP_008883	UROPLAKIN 1B	7348	http://www.ncbi.nlm.nih.gov/entrez/query.fcgi?db=gene&cmd=Retrieve&dopt=full_report&list_uids=7348	58.6958	1.2496e-10	0.0604367	-13.2374	-0.925305	0.952356	6.37362e-12	0.364898	0	no	-1	yes	0	no	FALSE	3929.47	3812.5	131.912	3983.79	152.541	97.3195	1.01382	0.0400107	0.737759
SRV_03122_a_at	Mex_NM_006952_Contig_1	MC03010	ref|NP_008883.2| uroplakin 1B [Homo sapiens]	4e-68	NP_008883	UROPLAKIN 1B	7348	http://www.ncbi.nlm.nih.gov/entrez/query.fcgi?db=gene&cmd=Retrieve&dopt=full_report&list_uids=7348	45.4289	1.43622e-09	-0.20288	-11.6237	-1.06507	0.841103	7.80258e-11	0.298455	0	no	-1	yes	0	no	FALSE	1987.06	2208.27	55.9529	1898.72	61.553	35.4585	0.955541	0.0278739	0.63372
SRV_04896_a_at	Mex_NM_032136_Contig_12	MC04779	ref|NP_001055.1| transketolase [Homo sapiens]	3e-20	NP_001055	TRANSKETOLASE (WERNICKE-KORSAKOFF SYNDROME)	7086	http://www.ncbi.nlm.nih.gov/entrez/query.fcgi?db=gene&cmd=Retrieve&dopt=full_report&list_uids=7086	9.72451	0.000283087	-0.393245	4.26357	-3.29255	0.697943	0.000320022	0.0033363	0	no	1	yes	-1	yes	FALSE	1194.13	2402.93	6742.34	1119.03	5366.33	3883.58	0.937107	2.23324	0.575999
SRV_11663_a_at	Tig_NM_003254_Contig_1	TC01086	ref|NP_003245.1| tissue inhibitor of metalloproteinase 1 precursor [Homo sapiens]	8e-38	NP_003245	TIMP METALLOPEPTIDASE INHIBITOR 1	7076	http://www.ncbi.nlm.nih.gov/entrez/query.fcgi?db=gene&cmd=Retrieve&dopt=full_report&list_uids=7076	30.9538	4.68066e-08	0.592449	7.34854	-6.20559	0.559622	2.42308e-07	3.09498e-06	0	no	1	yes	-1	yes	FALSE	146.994	153.827	2034.34	184.014	2602.94	236.732	1.25185	16.9212	0.116368
SRV_01791_at	Mex_NM_003253_Contig_1	MC01679	ref|NP_003244.1| T-cell lymphoma invasion and metastasis 1 [Homo sapiens]	4e-36	NP_003244	T-CELL LYMPHOMA INVASION AND METASTASIS 1	7074	http://www.ncbi.nlm.nih.gov/entrez/query.fcgi?db=gene&cmd=Retrieve&dopt=full_report&list_uids=7074	14.0907	2.47534e-05	-1.40163	-2.65313	5.76789	0.175049	0.0145626	8.56353e-06	0	no	-1	yes	1	yes	FALSE	360.708	337.181	249.499	304.505	245.016	499.893	0.844187	0.72666	2.00359
SRV_00309_at	Mex_NM_000359_Contig_1	MC00197	ref|NP_000350.1| transglutaminase 1 [Homo sapiens]	1e-14	NP_000350	TRANSGLUTAMINASE 1 (K POLYPEPTIDE EPIDERMAL TYPE I, PROTEIN-GLUTAMINE-GAMMA-GLUTAMYLTRANSFERASE)	7051	http://www.ncbi.nlm.nih.gov/entrez/query.fcgi?db=gene&cmd=Retrieve&dopt=full_report&list_uids=7051	17.654	4.73063e-06	2.69149	6.41209	-2.14544	0.0133668	1.92962e-06	0.0432714	1	yes	1	yes	-1	yes	FALSE	1047.36	2076.39	11087.8	2387.36	13142.8	5639.37	2.2794	6.32963	0.508612
SRV_01775_at	Mex_NM_003213_Contig_1	MC01663	ref|NP_958851.1| TEA domain family member 4 isoform 3 [Homo sapiens]	3e-67	NP_958851	TEA DOMAIN FAMILY MEMBER 4	7004	http://www.ncbi.nlm.nih.gov/entrez/query.fcgi?db=gene&cmd=Retrieve&dopt=full_report&list_uids=7004	7.87046	0.000959639	-0.491283	-4.83024	0.197105	0.628117	8.05868e-05	0.845564	0	no	-1	yes	0	no	FALSE	140.366	118.379	51.9988	128.028	46.6461	54.1643	0.912104	0.39404	1.04165
SRV_00713_a_at	Mex_NM_001062_Contig_1	MC00601	ref|NP_001053.2| transcobalamin I precursor [Homo sapiens]	2e-18	NP_001053	TRANSCOBALAMIN I (VITAMIN B12 BINDING PROTEIN, R BINDER FAMILY)	6947	http://www.ncbi.nlm.nih.gov/entrez/query.fcgi?db=gene&cmd=Retrieve&dopt=full_report&list_uids=6947	9.02957	0.000440514	1.42072	1.91586	-4.62599	0.16949	0.0685378	0.000132343	0	no	0	no	-1	yes	FALSE	142.614	601.568	1237.6	241.513	1050.63	258.456	1.69348	1.74648	0.208836
SRV_01767_at	Mex_NM_003186_Contig_1	MC01655	ref|NP_001001522.1| transgelin [Homo sapiens]	2e-74	NP_001001522	TRANSGELIN	6876	http://www.ncbi.nlm.nih.gov/entrez/query.fcgi?db=gene&cmd=Retrieve&dopt=full_report&list_uids=6876	12.5888	5.39643e-05	-0.721304	4.99335	3.50892	0.478358	5.43057e-05	0.00199271	0	no	1	yes	1	yes	FALSE	82.3782	92.4525	299.2	68.2368	312.935	673.729	0.828336	3.38482	2.25177
SRV_11642_at	Tig_NM_003186_Contig_1	TC01065	ref|NP_001001522.1| transgelin [Homo sapiens]	2e-74	NP_001001522	TRANSGELIN	6876	http://www.ncbi.nlm.nih.gov/entrez/query.fcgi?db=gene&cmd=Retrieve&dopt=full_report&list_uids=6876	5.38896	0.00623302	0.103927	3.36356	2.20059	0.918174	0.00281913	0.0386175	0	no	1	yes	0	no	FALSE	110.042	118.742	424.259	105.868	382.935	861.433	0.96207	3.22493	2.03044
SRV_13696_at	Tig_NM_021978_Contig_1	TC03064	ref|NP_068813.1| suppression of tumorigenicity 14 [Homo sapiens]	3e-36	NP_068813	SUPPRESSION OF TUMORIGENICITY 14 (COLON CARCINOMA)	6768	http://www.ncbi.nlm.nih.gov/entrez/query.fcgi?db=gene&cmd=Retrieve&dopt=full_report&list_uids=6768	28.4631	9.70706e-08	0.66214	5.27772	-7.55623	0.514794	2.74022e-05	1.55346e-07	0	no	1	yes	-1	yes	FALSE	124.883	113.538	220.679	133.71	186.077	108.757	1.07069	1.63889	0.492827
SRV_04574_at	Mex_NM_021978_Contig_2	MC04457	ref|NP_068813.1| suppression of tumorigenicity 14 [Homo sapiens]	3e-36	NP_068813	SUPPRESSION OF TUMORIGENICITY 14 (COLON CARCINOMA)	6768	http://www.ncbi.nlm.nih.gov/entrez/query.fcgi?db=gene&cmd=Retrieve&dopt=full_report&list_uids=6768	22.6271	6.66681e-07	-1.35256	4.64068	-6.67203	0.190005	0.000127698	1.07257e-06	0	no	1	yes	-1	yes	FALSE	89.6237	85.6826	170.087	75.534	154.036	72.9199	0.842791	1.79775	0.428722
SRV_00441_at	Mex_NM_000578_Contig_1	MC00329	ref|NP_000569.3| natural resistance-associated macrophage protein 1 [Homo sapiens]	1e-67	NP_000569	SOLUTE CARRIER FAMILY 11 (PROTON-COUPLED DIVALENT METAL ION TRANSPORTERS), MEMBER 1	6556	http://www.ncbi.nlm.nih.gov/entrez/query.fcgi?db=gene&cmd=Retrieve&dopt=full_report&list_uids=6556	16.9772	6.35902e-06	2.31872	1.90384	-6.47538	0.0301444	0.0701621	1.67125e-06	1	yes	0	no	-1	yes	FALSE	135.36	186.93	235.886	181.655	234.596	103.629	1.34202	1.25499	0.439318
SRV_00442_at	Mex_NM_000578_Contig_2	MC00330	ref|NP_000569.3| natural resistance-associated macrophage protein 1 [Homo sapiens]	1e-67	NP_000569	SOLUTE CARRIER FAMILY 11 (PROTON-COUPLED DIVALENT METAL ION TRANSPORTERS), MEMBER 1	6556	http://www.ncbi.nlm.nih.gov/entrez/query.fcgi?db=gene&cmd=Retrieve&dopt=full_report&list_uids=6556	17.7596	4.52039e-06	2.10995	1.5233	-6.81957	0.0465279	0.142004	7.71468e-07	0	no	0	no	-1	yes	FALSE	190.141	220.233	322.465	315.603	315.186	66.4663	1.65984	1.43115	0.206119
SRV_01705_a_at	Mex_NM_003019_Contig_1	MC01593	ref|NP_003010.4| pulmonary surfactant-associated protein D precursor [Homo sapiens]	2e-14	NP_003010	SURFACTANT, PULMONARY-ASSOCIATED PROTEIN D	6441	http://www.ncbi.nlm.nih.gov/entrez/query.fcgi?db=gene&cmd=Retrieve&dopt=full_report&list_uids=6441	15.4549	1.2753e-05	0.498828	4.11931	-5.39881	0.622877	0.000454837	2.0517e-05	0	no	1	yes	-1	yes	FALSE	69.8936	157.318	414.887	92.8349	793.077	44.6712	1.32823	5.04124	0.107671
SRV_05147_a_at	Mex_NM_080489_Contig_1	MC05030	ref|NP_005616.2| syntenin isoform 1 [Homo sapiens]	5e-65	NP_005616	SYNDECAN BINDING PROTEIN (SYNTENIN)	6386	http://www.ncbi.nlm.nih.gov/entrez/query.fcgi?db=gene&cmd=Retrieve&dopt=full_report&list_uids=6386	19.3949	2.28811e-06	0.161204	5.3958	-5.38927	0.873412	2.06648e-05	2.09892e-05	0	no	1	yes	-1	yes	FALSE	471.131	664.469	1524.92	488.642	1737.97	603.113	1.03717	2.61558	0.395505
SRV_01687_at	Mex_NM_002985_Contig_1	MC01575	ref|NP_002976.2| small inducible cytokine A5 precursor [Homo sapiens]	1e-23	NP_002976	CHEMOKINE (C-C MOTIF) LIGAND 5	6352	http://www.ncbi.nlm.nih.gov/entrez/query.fcgi?db=gene&cmd=Retrieve&dopt=full_report&list_uids=6352	15.8831	1.04389e-05	2.81205	-6.24519	-0.859824	0.0101851	2.82578e-06	0.399207	1	yes	-1	yes	0	no	FALSE	144.48	142.597	49.0773	248.989	43.7832	41.7044	1.72335	0.307041	0.849769
SRV_02744_a_at	Mex_NM_005980_Contig_5	MC02632	ref|NP_005971.1| S100 calcium binding protein P [Homo sapiens]	3e-24	NP_005971	S100 CALCIUM BINDING PROTEIN P	6286	http://www.ncbi.nlm.nih.gov/entrez/query.fcgi?db=gene&cmd=Retrieve&dopt=full_report&list_uids=6286	13.1449	4.01786e-05	0.128019	-3.50333	-5.21008	0.899303	0.00201955	3.22264e-05	0	no	-1	yes	-1	yes	FALSE	17325.7	16783.6	10877.6	17662.1	10254.3	4680	1.01942	0.610971	0.430243
SRV_02216_a_at	Mex_NM_004501_Contig_1	MC02104	ref|NP_005969.1| S100 calcium binding protein A2 [Homo sapiens]	3e-11	NP_005969	S100 CALCIUM BINDING PROTEIN A2	6273	http://www.ncbi.nlm.nih.gov/entrez/query.fcgi?db=gene&cmd=Retrieve&dopt=full_report&list_uids=6273	178.016	1.60267e-15	-0.0174027	-23.0304	1.90975	0.986273	7.80833e-17	0.0693585	0	no	-1	yes	0	no	FALSE	14055.8	10236.8	24.3578	14027.2	88.9074	39.8059	0.997966	0.00868505	1.63422
SRV_01671_at	Mex_NM_002953_Contig_1	MC01559	ref|NP_001006666.1| ribosomal protein S6 kinase, 90kDa, polypeptide 1 isoform b [Homo sapiens]	1e-113	NP_001006666	RIBOSOMAL PROTEIN S6 KINASE, 90KDA, POLYPEPTIDE 1	6195	http://www.ncbi.nlm.nih.gov/entrez/query.fcgi?db=gene&cmd=Retrieve&dopt=full_report&list_uids=6195	5.55406	0.00544943	0.515093	3.98671	0.709211	0.611651	0.000628076	0.485681	0	no	1	yes	0	no	FALSE	192.57	169.845	336.12	219.295	429.405	422.743	1.13878	2.52821	1.25771
SRV_01633_at	Mex_NM_002872_Contig_1	MC01521	ref|NP_002863.1| ras-related C3 botulinum toxin substrate 2 [Homo sapiens]	5e-90	NP_002863	RAS-RELATED C3 BOTULINUM TOXIN SUBSTRATE 2 (RHO FAMILY, SMALL GTP BINDING PROTEIN RAC2)	5880	http://www.ncbi.nlm.nih.gov/entrez/query.fcgi?db=gene&cmd=Retrieve&dopt=full_report&list_uids=5880	6.87791	0.00195614	-0.239534	-1.12961	-4.39322	0.81292	0.270868	0.000233301	0	no	0	no	-1	yes	FALSE	278.824	313.304	272.064	269.834	261.759	133.699	0.967759	0.835479	0.491424
SRV_00562_a_at	Mex_NM_000962_Contig_1	MC00450	ref|NP_000953.2| prostaglandin-endoperoxide synthase 1 isoform 1 precursor [Homo sapiens]	6e-52	NP_000953	PROSTAGLANDIN-ENDOPEROXIDE SYNTHASE 1 (PROSTAGLANDIN G/H SYNTHASE AND CYCLOOXYGENASE)	5742	http://www.ncbi.nlm.nih.gov/entrez/query.fcgi?db=gene&cmd=Retrieve&dopt=full_report&list_uids=5742	4.8252	0.00997973	-1.69869	3.39142	0.297198	0.103551	0.00263831	0.769118	0	no	1	yes	0	no	FALSE	374.814	174.762	415.426	161.6	725.359	479.229	0.431146	4.15055	1.15358
SRV_05347_at	Mex_NM_148954_Contig_1	MC05230	ref|NP_683756.1| proteasome beta 9 subunit isoform 2 proprotein [Homo sapiens]	1e-77	NP_683756	PROTEASOME (PROSOME, MACROPAIN) SUBUNIT, BETA TYPE, 9 (LARGE MULTIFUNCTIONAL PEPTIDASE 2)	5698	http://www.ncbi.nlm.nih.gov/entrez/query.fcgi?db=gene&cmd=Retrieve&dopt=full_report&list_uids=5698	4.45185	0.0137745	0.117868	-3.56126	-0.811824	0.907247	0.00175758	0.425634	0	no	-1	yes	0	no	FALSE	2211.72	894.896	176.68	2265.22	214.943	122.357	1.02419	0.240188	0.692534
SRV_01556_at	Mex_NM_002765_Contig_9	MC01444	ref|NP_002756.1| phosphoribosyl pyrophosphate synthetase 2 isoform 2 [Homo sapiens]	1e-126	NP_002756	phosphoribosyl pyrophosphate synthetase 2	5634	http://www.ncbi.nlm.nih.gov/entrez/query.fcgi?db=gene&cmd=Retrieve&dopt=full_report&list_uids=5634	35.8318	1.27347e-08	-0.8175	-8.55632	5.79797	0.422453	1.98009e-08	7.97971e-06	0	no	-1	yes	1	yes	FALSE	2820.44	2841.32	1430.17	2651.89	1382.68	2306.84	0.94024	0.486632	1.61298
SRV_05297_at	Mex_NM_145109_Contig_1	MC05180	ref|NP_659732.1| mitogen-activated protein kinase kinase 3 isoform C [Homo sapiens]	8e-93	NP_659732	MITOGEN-ACTIVATED PROTEIN KINASE KINASE 3	5606	http://www.ncbi.nlm.nih.gov/entrez/query.fcgi?db=gene&cmd=Retrieve&dopt=full_report&list_uids=5606	149.131	1.02014e-14	2.31651	17.4913	-11.6654	0.0302861	2.38254e-14	7.28993e-11	1	yes	1	yes	-1	yes	FALSE	195.486	240.16	809.181	234.206	961.906	321.76	1.19807	4.00527	0.397636
SRV_05240_at	Mex_NM_139012_Contig_1	MC05123	ref|NP_002742.3| mitogen-activated protein kinase 11 [Homo sapiens]	2e-64	NP_002742	MITOGEN-ACTIVATED PROTEIN KINASE 11	5600	http://www.ncbi.nlm.nih.gov/entrez/query.fcgi?db=gene&cmd=Retrieve&dopt=full_report&list_uids=5600	12.1301	6.92482e-05	0.0306434	5.76357	-1.7806	0.975832	8.65093e-06	0.088865	0	no	1	yes	0	no	FALSE	306.747	424.275	875.346	309.056	979.615	681.035	1.00753	2.30892	0.778019
SRV_01550_at	Mex_NM_002748_Contig_4	MC01438	ref|NP_002739.1| mitogen-activated protein kinase 6 [Homo sapiens]	4e-25	NP_002739	MITOGEN-ACTIVATED PROTEIN KINASE 6	5597	http://www.ncbi.nlm.nih.gov/entrez/query.fcgi?db=gene&cmd=Retrieve&dopt=full_report&list_uids=5597	40.0622	4.61107e-09	1.90142	8.57655	-6.55851	0.0704936	1.9019e-08	1.3847e-06	0	no	1	yes	-1	yes	FALSE	117.439	197.046	1452.29	182.646	1365.26	318.946	1.55524	6.92863	0.219615
SRV_00555_at	Mex_NM_000941_Contig_2	MC00443	ref|NP_000932.2| cytochrome P450 reductase [Homo sapiens]	2e-34	NP_000932	P450 (CYTOCHROME) OXIDOREDUCTASE	5447	http://www.ncbi.nlm.nih.gov/entrez/query.fcgi?db=gene&cmd=Retrieve&dopt=full_report&list_uids=5447	30.0909	5.99357e-08	0.388695	4.01972	8.6002	0.701257	0.000579617	1.81448e-08	0	no	1	yes	1	yes	FALSE	512.878	650.393	1062.63	531.393	965.24	2460.04	1.0361	1.48409	2.31504
SRV_10722_at	Tig_NM_000443_Contig_1	TC00206	ref|NP_061337.1| ATP-binding cassette, subfamily B, member 4 isoform B [Homo sapiens]	2e-58	NP_061337	ATP-BINDING CASSETTE, SUB-FAMILY B (MDR/TAP), MEMBER 4	5244	http://www.ncbi.nlm.nih.gov/entrez/query.fcgi?db=gene&cmd=Retrieve&dopt=full_report&list_uids=5244	17.6975	4.64283e-06	3.11317	6.42685	-1.44779	0.00508753	1.86591e-06	0.161849	1	yes	1	yes	0	no	FALSE	25.5987	49.5827	1800.41	144.403	732.034	864.597	5.64105	14.7639	0.480221
SRV_01492_at	Mex_NM_002591_Contig_1	MC01380	ref|NP_002582.2| cytosolic phosphoenolpyruvate carboxykinase 1 [Homo sapiens]	1e-128	NP_002582	PHOSPHOENOLPYRUVATE CARBOXYKINASE 1 (SOLUBLE)	5105	http://www.ncbi.nlm.nih.gov/entrez/query.fcgi?db=gene&cmd=Retrieve&dopt=full_report&list_uids=5105	6.05671	0.00365366	2.56535	0.163531	-3.40035	0.0176879	0.871601	0.0025828	1	yes	0	no	-1	yes	FALSE	69.6126	164.936	281.327	155.731	171.728	81.5284	2.23712	1.04118	0.289799
SRV_02413_a_at	Mex_NM_005015_Contig_2	MC02301	ref|NP_005006.1| oxidase (cytochrome c) assembly 1-like [Homo sapiens]	2e-52	NP_005006	OXIDASE (CYTOCHROME C) ASSEMBLY 1-LIKE	5018	http://www.ncbi.nlm.nih.gov/entrez/query.fcgi?db=gene&cmd=Retrieve&dopt=full_report&list_uids=5018	18.773	2.94983e-06	-0.508557	-6.05507	4.40414	0.616151	4.38127e-06	0.000227173	0	no	-1	yes	1	yes	FALSE	345.794	385.84	183.536	327.841	162.243	338.488	0.948081	0.420493	1.84426
SRV_11441_at	Tig_NM_002474_Contig_1	TC00864	ref|NP_002465.1| smooth muscle myosin heavy chain 11 isoform SM1A [Homo sapiens]	2e-80	NP_002465	MYOSIN, HEAVY POLYPEPTIDE 11, SMOOTH MUSCLE	4629	http://www.ncbi.nlm.nih.gov/entrez/query.fcgi?db=gene&cmd=Retrieve&dopt=full_report&list_uids=4629	4.57126	0.0124137	-1.29246	1.32272	3.20839	0.209676	0.199584	0.00406946	0	no	0	no	1	yes	FALSE	171.305	184.152	202.234	107.934	285.404	621.287	0.630068	1.54983	3.07212
SRV_01439_a_at	Mex_NM_002462_Contig_1	MC01327	ref|NP_002453.1| myxovirus resistance protein 1 [Homo sapiens]	7e-52	NP_002453	MYXOVIRUS (INFLUENZA VIRUS) RESISTANCE 1, INTERFERON-INDUCIBLE PROTEIN P78 (MOUSE)	4599	http://www.ncbi.nlm.nih.gov/entrez/query.fcgi?db=gene&cmd=Retrieve&dopt=full_report&list_uids=4599	6.17996	0.00331936	-0.753458	-1.3572	-4.01624	0.459204	0.18855	0.000584548	0	no	0	no	-1	yes	FALSE	450.691	651.228	250.511	369.263	423.524	54.6186	0.819326	0.650347	0.218029
SRV_01441_at	Mex_NM_002462_Contig_3	MC01329	ref|NP_002453.1| myxovirus resistance protein 1 [Homo sapiens]	7e-52	NP_002453	MYXOVIRUS (INFLUENZA VIRUS) RESISTANCE 1, INTERFERON-INDUCIBLE PROTEIN P78 (MOUSE)	4599	http://www.ncbi.nlm.nih.gov/entrez/query.fcgi?db=gene&cmd=Retrieve&dopt=full_report&list_uids=4599	6.02453	0.00374686	-0.784911	-1.42305	-3.92841	0.44092	0.168819	0.00072368	0	no	0	no	-1	yes	FALSE	523.348	658.139	261.525	414.956	436.735	63.2386	0.792888	0.663591	0.241808
SRV_02735_at	Mex_NM_005957_Contig_1	MC02623	ref|NP_005948.3| 5,10-methylenetetrahydrofolate reductase (NADPH) [Homo sapiens]	9e-91	NP_005948	5,10-METHYLENETETRAHYDROFOLATE REDUCTASE (NADPH)	4524	http://www.ncbi.nlm.nih.gov/entrez/query.fcgi?db=gene&cmd=Retrieve&dopt=full_report&list_uids=4524	24.9015	3.02084e-07	1.65748	7.47336	-4.01324	0.111689	1.85369e-07	0.000588839	0	no	1	yes	-1	yes	FALSE	101.754	230.713	1942.55	168.629	1730.12	617.87	1.65722	7.49901	0.318071
SRV_11423_at	Tig_NM_002427_Contig_1	TC00846	ref|NP_002418.1| matrix metalloproteinase 13 preproprotein [Homo sapiens]	1e-69	NP_002418	MATRIX METALLOPEPTIDASE 13 (COLLAGENASE 3)	4322	http://www.ncbi.nlm.nih.gov/entrez/query.fcgi?db=gene&cmd=Retrieve&dopt=full_report&list_uids=4322	23.3584	5.13635e-07	0.937913	4.91265	-6.71277	0.358525	6.60038e-05	9.79008e-07	0	no	1	yes	-1	yes	FALSE	269.747	276.182	1435.15	343.862	1104.73	248.436	1.27476	4.00003	0.173109
SRV_02399_a_at	Mex_NM_004994_Contig_1	MC02287	ref|NP_004985.2| matrix metalloproteinase 9 preproprotein [Homo sapiens]	2e-12	NP_004985	MATRIX METALLOPEPTIDASE 9 (GELATINASE B, 92KDA GELATINASE, 92KDA TYPE IV COLLAGENASE)	4318	http://www.ncbi.nlm.nih.gov/entrez/query.fcgi?db=gene&cmd=Retrieve&dopt=full_report&list_uids=4318	11.3008	0.000110302	0.786815	5.34368	-2.17453	0.439828	2.34025e-05	0.0407569	0	no	1	yes	0	no	FALSE	69.6195	135.299	1346.35	117.339	2468.55	1006.12	1.68543	18.2451	0.747292
SRV_01424_at	Mex_NM_002422_Contig_1	MC01312	ref|NP_002412.1| matrix metalloproteinase 1 preproprotein [Homo sapiens]	1e-145	NP_002412	MATRIX METALLOPEPTIDASE 1 (INTERSTITIAL COLLAGENASE)	4312	http://www.ncbi.nlm.nih.gov/entrez/query.fcgi?db=gene&cmd=Retrieve&dopt=full_report&list_uids=4312	15.5376	1.22656e-05	0.77848	4.62575	-4.96077	0.444622	0.000132421	5.87527e-05	0	no	1	yes	-1	yes	FALSE	118.911	87.8211	409.203	148.285	338.632	92.6113	1.24703	3.85593	0.226321
SRV_11417_a_at	Tig_NM_002421_Contig_1	TC00840	ref|NP_002412.1| matrix metalloproteinase 1 preproprotein [Homo sapiens]	1e-145	NP_002412	MATRIX METALLOPEPTIDASE 1 (INTERSTITIAL COLLAGENASE)	4312	http://www.ncbi.nlm.nih.gov/entrez/query.fcgi?db=gene&cmd=Retrieve&dopt=full_report&list_uids=4312	13.3584	3.5949e-05	1.64723	5.66276	-2.3011	0.113794	1.09686e-05	0.0312894	0	no	1	yes	-1	yes	FALSE	70.632	118.709	840.72	166.025	2037.05	412.871	2.35056	17.1601	0.491092
SRV_00038_at	0	gi|4325095|	NP_000890.1	4e-27	NP_000890.1	KIT ligand	4254	http://www.ncbi.nlm.nih.gov/entrez/query.fcgi?db=gene&cmd=Retrieve&dopt=full_report&list_uids=4254	4.99027	0.00867801	-0.514617	-3.37854	1.81424	0.611979	0.00272046	0.0833743	0	no	-1	yes	0	no	FALSE	658.496	247.489	64.3936	572.401	79.9111	120.495	0.869255	0.322888	1.87123
SRV_01410_a_at	Mex_NM_002371_Contig_1	MC01298	ref|NP_002362.1| T-lymphocyte maturation-associated protein isoform a [Homo sapiens]	8e-48	NP_002362	MAL, T-CELL DIFFERENTIATION PROTEIN	4118	http://www.ncbi.nlm.nih.gov/entrez/query.fcgi?db=gene&cmd=Retrieve&dopt=full_report&list_uids=4118	19.1732	2.50332e-06	-1.22145	-7.05037	-2.51394	0.234911	4.63343e-07	0.0197996	0	no	-1	yes	-1	yes	FALSE	704.776	995.21	154.723	505.923	114.349	59.7678	0.717849	0.114899	0.386288
SRV_11406_at	Tig_NM_002350_Contig_1	TC00829	ref|NP_002341.1| v-yes-1 Yamaguchi sarcoma viral related oncogene homolog [Homo sapiens]	4e-12	NP_002341	V-YES-1 YAMAGUCHI SARCOMA VIRAL RELATED ONCOGENE HOMOLOG	4067	http://www.ncbi.nlm.nih.gov/entrez/query.fcgi?db=gene&cmd=Retrieve&dopt=full_report&list_uids=4067	15.4102	1.30253e-05	-0.744576	-1.76078	-6.52501	0.464448	0.0922431	1.49359e-06	0	no	0	no	-1	yes	FALSE	343.574	420.462	363.357	289.939	307.945	98.6	0.843892	0.732396	0.271358
SRV_02588_a_at	Mex_NM_005567_Contig_3	MC02476	ref|NP_005558.1| galectin 3 binding protein [Homo sapiens]	8e-44	NP_005558	LECTIN, GALACTOSIDE-BINDING, SOLUBLE, 3 BINDING PROTEIN	3959	http://www.ncbi.nlm.nih.gov/entrez/query.fcgi?db=gene&cmd=Retrieve&dopt=full_report&list_uids=3959	11.5241	9.71216e-05	0.298475	-0.606691	-5.84081	0.768156	0.550298	7.21735e-06	0	no	0	no	-1	yes	FALSE	485.651	818.717	684.249	512.319	704.669	168.354	1.05491	0.860699	0.246042
SRV_02586_at	Mex_NM_005567_Contig_1	MC02474	ref|NP_005558.1| galectin 3 binding protein [Homo sapiens]	8e-44	NP_005558	LECTIN, GALACTOSIDE-BINDING, SOLUBLE, 3 BINDING PROTEIN	3959	http://www.ncbi.nlm.nih.gov/entrez/query.fcgi?db=gene&cmd=Retrieve&dopt=full_report&list_uids=3959	10.126	0.000220971	1.07494	-0.198666	-5.40213	0.294111	0.844358	2.03549e-05	0	no	0	no	-1	yes	FALSE	1240.72	1688.12	1326.49	1514.42	1593.34	423.47	1.22059	0.943854	0.319242
SRV_00258_a_at	Mex_NM_000224_Contig_5	MC00146	ref|NP_000215.1| keratin 18 [Homo sapiens]	3e-71	NP_000215	KERATIN 18	3875	http://www.ncbi.nlm.nih.gov/entrez/query.fcgi?db=gene&cmd=Retrieve&dopt=full_report&list_uids=3875	13.9259	2.68931e-05	-0.11108	-6.45966	0.195052	0.912565	1.73189e-06	0.847152	0	no	-1	yes	0	no	FALSE	621.621	947.29	284.828	623.918	202.962	298.22	1.00369	0.214256	1.04702
SRV_00389_a_at	Mex_NM_000526_Contig_1	MC00277	ref|NP_000413.1| keratin 17 [Homo sapiens]	1e-140	NP_000413	KERATIN 17	3872	http://www.ncbi.nlm.nih.gov/entrez/query.fcgi?db=gene&cmd=Retrieve&dopt=full_report&list_uids=3872	23.4773	4.92593e-07	1.5245	-0.103074	-8.2521	0.141703	0.918843	3.65343e-08	0	no	0	no	-1	yes	FALSE	2804.02	2486.81	3202.83	4651.9	2178.55	208.942	1.65901	0.87604	0.0652365
SRV_01372_a_at	Mex_NM_002275_Contig_20	MC01260	ref|NP_002266.2| keratin 15 [Homo sapiens]	1e-42	NP_002266	KERATIN 15	3866	http://www.ncbi.nlm.nih.gov/entrez/query.fcgi?db=gene&cmd=Retrieve&dopt=full_report&list_uids=3866	5.03012	0.00839214	-0.115552	-3.83046	0.636077	0.909061	0.000917843	0.531322	0	no	-1	yes	0	no	FALSE	270.358	143.902	28.9566	264.084	43.4317	34.9572	0.976794	0.301814	1.20722
SRV_00391_a_at	Mex_NM_000526_Contig_3	MC00279	ref|NP_000517.2| keratin 14 [Homo sapiens]	7e-21	NP_000517	KERATIN 14 (EPIDERMOLYSIS BULLOSA SIMPLEX, DOWLING-MEARA, KOEBNER)	3861	http://www.ncbi.nlm.nih.gov/entrez/query.fcgi?db=gene&cmd=Retrieve&dopt=full_report&list_uids=3861	39.5871	5.14471e-09	-0.00680258	10.8892	0.432814	0.994634	2.66081e-10	0.669385	0	no	1	yes	0	no	FALSE	21.6136	505.316	23284	21.4718	20691.8	27491.8	0.993439	40.9482	1.18072
SRV_00221_x_at	Mex_NM_000223_Contig_48	MC00109	ref|NP_000214.1| keratin 12 [Homo sapiens]	4e-86	NP_000214	KERATIN 12 (MEESMANN CORNEAL DYSTROPHY)	3859	http://www.ncbi.nlm.nih.gov/entrez/query.fcgi?db=gene&cmd=Retrieve&dopt=full_report&list_uids=3859	15.2394	1.41243e-05	-0.391862	-6.64985	1.1594	0.69895	1.1273e-06	0.258786	0	no	-1	yes	0	no	FALSE	17282.6	4584.39	98.3999	14954.8	246.96	150.298	0.865307	0.0538698	1.52742
SRV_10623_x_at	Tig_NM_000223_Contig_2	TC00107	ref|NP_000214.1| keratin 12 [Homo sapiens]	4e-86	NP_000214	KERATIN 12 (MEESMANN CORNEAL DYSTROPHY)	3859	http://www.ncbi.nlm.nih.gov/entrez/query.fcgi?db=gene&cmd=Retrieve&dopt=full_report&list_uids=3859	14.5937	1.92939e-05	-0.297656	-6.57368	0.692202	0.768773	1.3381e-06	0.49609	0	no	-1	yes	0	no	FALSE	18267.9	5046.67	114.687	16203.4	258.743	166.958	0.886984	0.0512701	1.45577
SRV_00210_x_at	Mex_NM_000223_Contig_27	MC00098	ref|NP_000214.1| keratin 12 [Homo sapiens]	4e-86	NP_000214	KERATIN 12 (MEESMANN CORNEAL DYSTROPHY)	3859	http://www.ncbi.nlm.nih.gov/entrez/query.fcgi?db=gene&cmd=Retrieve&dopt=full_report&list_uids=3859	13.2889	3.7271e-05	-0.303984	-6.30665	-0.0161803	0.764011	2.45447e-06	0.987237	0	no	-1	yes	0	no	FALSE	16781.9	4680.75	119.414	14904.8	247.446	125.386	0.888143	0.0528647	1.05002
SRV_00205_a_at	Mex_NM_000223_Contig_19	MC00093	ref|NP_000214.1| keratin 12 [Homo sapiens]	4e-86	NP_000214	KERATIN 12 (MEESMANN CORNEAL DYSTROPHY)	3859	http://www.ncbi.nlm.nih.gov/entrez/query.fcgi?db=gene&cmd=Retrieve&dopt=full_report&list_uids=3859	11.6939	8.8247e-05	-0.25901	-5.91729	-0.0140282	0.798048	6.03596e-06	0.988935	0	no	-1	yes	0	no	FALSE	14568.4	5148.31	134.855	13020.7	342.926	145.861	0.893761	0.0666094	1.08162
SRV_02579_a_at	Mex_NM_005554_Contig_15	MC02467	ref|NP_005545.1| keratin 6A [Homo sapiens]	1e-120	NP_005545	KERATIN 6A	3853	http://www.ncbi.nlm.nih.gov/entrez/query.fcgi?db=gene&cmd=Retrieve&dopt=full_report&list_uids=3853	29.9213	6.29625e-08	-1.08993	-9.40561	0.33214	0.287598	3.81684e-09	0.742944	0	no	-1	yes	0	no	FALSE	3661.46	1290.25	28.3466	2563.46	30.0559	35.3521	0.700119	0.0232947	1.24713
SRV_12057_at	Tig_NM_004693_Contig_1	TC01472	ref|NP_002263.2| keratin 4 [Homo sapiens]	1e-25	NP_002263	keratin 4	3852	http://www.ncbi.nlm.nih.gov/entrez/query.fcgi?db=gene&cmd=Retrieve&dopt=full_report&list_uids=3852	11.2711	0.000112204	-0.382207	5.76659	0.643026	0.705994	8.58965e-06	0.526887	0	no	1	yes	0	no	FALSE	72.6615	3268.84	19175.5	61.5698	19874.4	24479.4	0.84735	6.07995	1.2766
SRV_01345_at	Mex_NM_002224_Contig_1	MC01233	ref|NP_002215.1| inositol 1,4,5-triphosphate receptor, type 3 [Homo sapiens]	6e-58	NP_002215	INOSITOL 1,4,5-TRIPHOSPHATE RECEPTOR, TYPE 3	3710	http://www.ncbi.nlm.nih.gov/entrez/query.fcgi?db=gene&cmd=Retrieve&dopt=full_report&list_uids=3710	13.3791	3.5567e-05	0.121706	6.18964	-1.34561	0.904242	3.21065e-06	0.192205	0	no	1	yes	0	no	FALSE	319.682	248.559	591.166	323.428	590.879	492.169	1.01172	2.37722	0.832539
SRV_02093_a_at	Mex_NM_004134_Contig_1	MC01981	ref|NP_004125.3| heat shock 70kDa protein 9B precursor [Homo sapiens]	2e-65	NP_004125	HEAT SHOCK 70KDA PROTEIN 9B (MORTALIN-2)	3313	http://www.ncbi.nlm.nih.gov/entrez/query.fcgi?db=gene&cmd=Retrieve&dopt=full_report&list_uids=3313	9.04503	0.000436118	1.12276	4.86766	-1.4766	0.273705	7.35992e-05	0.154027	0	no	1	yes	0	no	FALSE	333.335	418.185	743.406	393.298	842.256	591.012	1.17989	2.01407	0.795006
SRV_02516_at	Mex_NM_005347_Contig_4	MC02404	ref|NP_005338.1| heat shock 70kDa protein 5 (glucose-regulated protein, 78kDa) [Homo sapiens]	1e-129	NP_005338	HEAT SHOCK 70KDA PROTEIN 5 (GLUCOSE-REGULATED PROTEIN, 78KDA)	3309	http://www.ncbi.nlm.nih.gov/entrez/query.fcgi?db=gene&cmd=Retrieve&dopt=full_report&list_uids=3309	8.58741	0.000589128	0.982085	4.02096	-2.93762	0.33679	0.000577871	0.00764387	0	no	1	yes	-1	yes	FALSE	381.567	697.473	1899.88	534.429	2167.32	781.663	1.40062	3.10739	0.411427
SRV_01329_at	Mex_NM_002153_Contig_1	MC01217	ref|NP_002144.1| hydroxysteroid (17-beta) dehydrogenase 2 [Homo sapiens]	1e-09	NP_002144	HYDROXYSTEROID (17-BETA) DEHYDROGENASE 2	3294	http://www.ncbi.nlm.nih.gov/entrez/query.fcgi?db=gene&cmd=Retrieve&dopt=full_report&list_uids=3294	5.81059	0.00443604	-2.02524	-3.62636	-0.423859	0.0552091	0.00150291	0.675805	0	no	-1	yes	0	no	FALSE	1611.34	595.308	151.879	912.719	241.698	139.597	0.566436	0.406005	0.919133
SRV_00387_at	Mex_NM_000521_Contig_2	MC00275	ref|NP_000512.1| hexosaminidase B preproprotein [Homo sapiens]	2e-39	NP_000512	HEXOSAMINIDASE B (BETA POLYPEPTIDE)	3074	http://www.ncbi.nlm.nih.gov/entrez/query.fcgi?db=gene&cmd=Retrieve&dopt=full_report&list_uids=3074	7.3275	0.00140895	-0.975424	-3.72287	-2.67793	0.340008	0.00119081	0.0137784	0	no	-1	yes	-1	yes	FALSE	2056.03	1588.24	769.389	1702.32	730.965	436.568	0.827965	0.460237	0.567422
SRV_00386_a_at	Mex_NM_000521_Contig_1	MC00274	ref|NP_000512.1| hexosaminidase B preproprotein [Homo sapiens]	2e-39	NP_000512	HEXOSAMINIDASE B (BETA POLYPEPTIDE)	3074	http://www.ncbi.nlm.nih.gov/entrez/query.fcgi?db=gene&cmd=Retrieve&dopt=full_report&list_uids=3074	5.8839	0.00418552	-1.0826	-3.07812	-2.64666	0.290768	0.00552105	0.0147738	0	no	-1	yes	-1	yes	FALSE	1215.36	1002.23	529.039	978.325	473.152	274.348	0.804969	0.472101	0.518579
SRV_00529_a_at	Mex_NM_000852_Contig_2	MC00417	ref|NP_000843.1| glutathione transferase [Homo sapiens]	9e-68	NP_000843	GLUTATHIONE S-TRANSFERASE PI	2950	http://www.ncbi.nlm.nih.gov/entrez/query.fcgi?db=gene&cmd=Retrieve&dopt=full_report&list_uids=2950	35.5329	1.37328e-08	-0.264594	-6.14706	8.2911	0.793798	3.5417e-06	3.37519e-08	0	no	-1	yes	1	yes	FALSE	10057.7	8444.3	4969.11	9784.51	4175.04	12732.7	0.97284	0.494421	2.56237
SRV_00531_at	Mex_NM_000852_Contig_5	MC00419	ref|NP_000843.1| glutathione transferase [Homo sapiens]	9e-68	NP_000843	GLUTATHIONE S-TRANSFERASE PI	2950	http://www.ncbi.nlm.nih.gov/entrez/query.fcgi?db=gene&cmd=Retrieve&dopt=full_report&list_uids=2950	4.41561	0.0142188	-0.0254264	-0.0516369	3.63916	0.979945	0.959286	0.00145729	0	no	0	no	1	yes	FALSE	1097.35	763.083	706.513	1018.1	758.692	1643.85	0.927787	0.994245	2.32671
SRV_05337_at	Mex_NM_146421_Contig_1	MC05220	ref|NP_000842.2| glutathione S-transferase M5 [Homo sapiens]	8e-21	NP_000842	GLUTATHIONE S-TRANSFERASE M5	2949	http://www.ncbi.nlm.nih.gov/entrez/query.fcgi?db=gene&cmd=Retrieve&dopt=full_report&list_uids=2949	5.12011	0.00778341	0.445332	-3.81855	0.762049	0.660453	0.00094472	0.454165	0	no	-1	yes	0	no	FALSE	1227.38	1146.8	471.007	1340.96	403.949	530.886	1.09255	0.35224	1.12713
SRV_00527_at	Mex_NM_000850_Contig_1	MC00415	ref|NP_671489.1| glutathione S-transferase M4 isoform 2 [Homo sapiens]	3e-62	NP_671489	GLUTATHIONE S-TRANSFERASE M4	2948	http://www.ncbi.nlm.nih.gov/entrez/query.fcgi?db=gene&cmd=Retrieve&dopt=full_report&list_uids=2948	14.9225	1.64426e-05	-0.143227	-5.63732	3.60105	0.887421	1.16476e-05	0.00159729	0	no	-1	yes	1	yes	FALSE	2883.9	2079.87	835.835	2858.77	1031.74	1280.63	0.991288	0.496058	1.53216
SRV_00439_at	Mex_NM_000561_Contig_3	MC00327	ref|NP_000552.2| glutathione S-transferase M1 isoform 1 [Homo sapiens]	6e-89	NP_000552	GLUTATHIONE S-TRANSFERASE M1	2944	http://www.ncbi.nlm.nih.gov/entrez/query.fcgi?db=gene&cmd=Retrieve&dopt=full_report&list_uids=2944	25.2192	2.71655e-07	0.26774	8.59893	-1.28229	0.791407	1.81909e-08	0.213155	0	no	1	yes	0	no	FALSE	6185.26	7642.36	19779.9	6452.09	18496.3	17447.5	1.04314	2.42024	0.882082
SRV_02456_at	Mex_NM_005142_Contig_1	MC02344	ref|NP_005133.2| gastric intrinsic factor (vitamin B synthesis) precursor [Homo sapiens]	4e-22	NP_005133	GASTRIC INTRINSIC FACTOR (VITAMIN B SYNTHESIS)	2694	http://www.ncbi.nlm.nih.gov/entrez/query.fcgi?db=gene&cmd=Retrieve&dopt=full_report&list_uids=2694	8.26228	0.000733111	1.56225	2.44435	-4.04616	0.132574	0.0230347	0.000543507	0	no	1	yes	-1	yes	FALSE	312.541	984.92	2078.97	518.909	1761.56	597.968	1.66029	1.78853	0.287627
SRV_11338_at	Tig_NM_002051_Contig_1	TC00763	ref|NP_002042.1| GATA binding protein 3 isoform 2 [Homo sapiens]	6e-69	NP_002042	GATA BINDING PROTEIN 3	2625	http://www.ncbi.nlm.nih.gov/entrez/query.fcgi?db=gene&cmd=Retrieve&dopt=full_report&list_uids=2625	5.93348	0.00402481	0.833901	-4.04235	0.874338	0.413346	0.000548573	0.391428	0	no	-1	yes	0	no	FALSE	217.245	200.329	117.195	259.129	89.152	141.545	1.1928	0.445027	1.20777
SRV_00332_a_at	Mex_NM_000402_Contig_1	MC00220	ref|NP_001035810.1| glucose-6-phosphate dehydrogenase isoform b [Homo sapiens]	5e-16	NP_001035810	glucose-6-phosphate dehydrogenase	2539	http://www.ncbi.nlm.nih.gov/entrez/query.fcgi?db=gene&cmd=Retrieve&dopt=full_report&list_uids=2539	13.2521	3.799e-05	0.853763	5.65255	-2.6601	0.402484	1.1236e-05	0.014338	0	no	1	yes	-1	yes	FALSE	584.042	750.87	1727.34	639.906	1538.85	1251.99	1.09565	2.04943	0.724809
SRV_01280_at	Mex_NM_002004_Contig_1	MC01168	ref|NP_001995.1| farnesyl diphosphate synthase [Homo sapiens]	1e-64	NP_001995	FARNESYL DIPHOSPHATE SYNTHASE (FARNESYL PYROPHOSPHATE SYNTHETASE, DIMETHYLALLYLTRANSTRANSFERASE, GERANYLTRANSTRANSFERASE)	2224	http://www.ncbi.nlm.nih.gov/entrez/query.fcgi?db=gene&cmd=Retrieve&dopt=full_report&list_uids=2224	8.35464	0.000688662	-0.13833	4.07486	-2.90521	0.891244	0.000506827	0.00823441	0	no	1	yes	-1	yes	FALSE	126.224	171.657	435.298	123.096	450.709	217.631	0.975219	2.62563	0.499957
SRV_00371_a_at	Mex_NM_000507_Contig_2	MC00259	ref|NP_000498.2| fructose-1,6-bisphosphatase 1 [Homo sapiens]	6e-91	NP_000498	FRUCTOSE-1,6-BISPHOSPHATASE 1	2203	http://www.ncbi.nlm.nih.gov/entrez/query.fcgi?db=gene&cmd=Retrieve&dopt=full_report&list_uids=2203	59.1878	1.15253e-10	0.462018	8.99508	-9.8203	0.648628	8.3617e-09	1.76578e-09	0	no	1	yes	-1	yes	FALSE	430.941	504.215	3382.91	470.624	2825.88	549.774	1.09208	5.60452	0.162515
SRV_00160_s_at	Mex_NM_000137_Contig_1	MC00048	ref|NP_000128.1| fumarylacetoacetate hydrolase (fumarylacetoacetase) [Homo sapiens]	3e-27	NP_000128	FUMARYLACETOACETATE HYDROLASE (FUMARYLACETOACETASE)	2184	http://www.ncbi.nlm.nih.gov/entrez/query.fcgi?db=gene&cmd=Retrieve&dopt=full_report&list_uids=2184	4.55614	0.0125777	-0.104688	-3.37055	1.51553	0.917577	0.00277262	0.143948	0	no	-1	yes	0	no	FALSE	235.777	300.618	96.1325	226.238	127.919	138.786	0.959545	0.42552	1.4437
SRV_11102_at	Tig_NM_001423_Contig_1	TC00532	ref|NP_001414.1| epithelial membrane protein 1 [Homo sapiens]	4e-48	NP_001414	EPITHELIAL MEMBRANE PROTEIN 1	2012	http://www.ncbi.nlm.nih.gov/entrez/query.fcgi?db=gene&cmd=Retrieve&dopt=full_report&list_uids=2012	13.5004	3.34076e-05	0.832558	6.02856	-1.86131	0.414087	4.65912e-06	0.0761858	0	no	1	yes	0	no	FALSE	532.131	1243.04	4296.03	664.302	5305.37	2714.01	1.24838	4.26804	0.63175
SRV_04693_a_at	Mex_NM_024421_Contig_1	MC04576	ref|NP_077739.1| desmocollin 1 isoform Dsc1a preproprotein [Homo sapiens]	6e-16	NP_077739	DESMOCOLLIN 1	1823	http://www.ncbi.nlm.nih.gov/entrez/query.fcgi?db=gene&cmd=Retrieve&dopt=full_report&list_uids=1823	21.2198	1.1214e-06	-0.709236	7.74886	-1.76395	0.485665	1.03389e-07	0.0916954	0	no	1	yes	0	no	FALSE	1967.7	2370.33	7901.27	1745.22	7447.53	6088.47	0.886934	3.14198	0.770569
SRV_00888_at	Mex_NM_001379_Contig_1	MC00776	ref|NP_001370.1| DNA (cytosine-5-)-methyltransferase 1 [Homo sapiens]	1e-102	NP_001370	DNA (CYTOSINE-5-)-METHYLTRANSFERASE 1	1786	http://www.ncbi.nlm.nih.gov/entrez/query.fcgi?db=gene&cmd=Retrieve&dopt=full_report&list_uids=1786	42.5798	2.62681e-09	-1.22189	-8.3512	7.5169	0.234746	2.98855e-08	1.68915e-07	0	no	-1	yes	1	yes	FALSE	522.615	523.847	189.905	459.925	190.473	471.183	0.880045	0.363605	2.48114
SRV_03221_a_at	Mex_NM_007329_Contig_1	MC03109	ref|NP_015568.1| deleted in malignant brain tumors 1 isoform b precursor [Homo sapiens]	2e-41	NP_015568	DELETED IN MALIGNANT BRAIN TUMORS 1	1755	http://www.ncbi.nlm.nih.gov/entrez/query.fcgi?db=gene&cmd=Retrieve&dopt=full_report&list_uids=1755	6.3404	0.00293305	0.381612	0.33642	-4.33156	0.706429	0.739759	0.000271139	0	no	0	no	-1	yes	FALSE	217.983	255.854	413.744	232.012	273.45	123.223	1.06436	1.06877	0.297825
SRV_00070_at	0	gi|1399860|	NP_005211.1	9.6e-89	NP_005211.1	distal-less homeo box 3	1747	http://www.ncbi.nlm.nih.gov/entrez/query.fcgi?db=gene&cmd=Retrieve&dopt=full_report&list_uids=1747	5.47747	0.00579876	1.66475	3.65483	0.55067	0.110215	0.0014033	0.587437	0	no	1	yes	0	no	FALSE	598.65	631.695	1590.26	862.181	1514.34	1789.8	1.44021	2.39727	1.12548
SRV_01121_at	Mex_NM_001681_Contig_1	MC01009	ref|NP_001672.1| ATPase, Ca++ transporting, cardiac muscle, slow twitch 2 isoform 2 [Homo sapiens]	9e-91	NP_001672	ATPase, Ca++ transporting, cardiac muscle, slow twitch 2	1614	http://www.ncbi.nlm.nih.gov/entrez/query.fcgi?db=gene&cmd=Retrieve&dopt=full_report&list_uids=1614	15.2266	1.42111e-05	0.167354	6.11237	-2.87935	0.868628	3.83711e-06	0.00873683	0	no	1	yes	-1	yes	FALSE	454.578	642.01	1891.99	462.86	1784.96	1168.95	1.01822	2.78027	0.617844
SRV_05448_at	Mex_NM_170665_Contig_3	MC05331	ref|NP_733765.1| ATPase, Ca++ transporting, cardiac muscle, slow twitch 2 isoform 1 [Homo sapiens]	1e-100	NP_733765	ATPase, Ca++ transporting, cardiac muscle, slow twitch 2	1614	http://www.ncbi.nlm.nih.gov/entrez/query.fcgi?db=gene&cmd=Retrieve&dopt=full_report&list_uids=1614	15.1832	1.45084e-05	1.01635	6.16837	-2.54318	0.320569	3.37191e-06	0.0185715	0	no	1	yes	-1	yes	FALSE	808.76	1083.4	3242.07	937.618	3131.23	2086.61	1.15933	2.8902	0.643604
SRV_02177_at	Mex_NM_004393_Contig_1	MC02065	ref|NP_004384.1| dystroglycan 1 precursor [Homo sapiens]	5e-75	NP_004384	DYSTROGLYCAN 1 (DYSTROPHIN-ASSOCIATED GLYCOPROTEIN 1)	1605	http://www.ncbi.nlm.nih.gov/entrez/query.fcgi?db=gene&cmd=Retrieve&dopt=full_report&list_uids=1605	34.0884	1.9926e-08	2.44086	8.95601	-4.01214	0.0232089	9.01984e-09	0.000590416	1	yes	1	yes	-1	yes	FALSE	91.4726	125.339	343.067	118.631	342.454	217.165	1.2969	2.73223	0.633011
SRV_00330_at	Mex_NM_000397_Contig_2	MC00218	ref|NP_000388.2| cytochrome b-245, beta polypeptide (chronic granulomatous disease) [Homo sapiens]	2e-15	NP_000388	CYTOCHROME B-245, BETA POLYPEPTIDE (CHRONIC GRANULOMATOUS DISEASE)	1536	http://www.ncbi.nlm.nih.gov/entrez/query.fcgi?db=gene&cmd=Retrieve&dopt=full_report&list_uids=1536	23.5683	4.77128e-07	1.74365	0.357555	-8.21807	0.0952514	0.724101	3.91551e-08	0	no	0	no	-1	yes	FALSE	213.519	251.275	424.206	317.166	278.542	75.9249	1.48542	1.10851	0.178981
SRV_02072_at	Mex_NM_004079_Contig_5	MC01960	ref|NP_004070.3| cathepsin S preproprotein [Homo sapiens]	9e-21	NP_004070	CATHEPSIN S	1520	http://www.ncbi.nlm.nih.gov/entrez/query.fcgi?db=gene&cmd=Retrieve&dopt=full_report&list_uids=1520	5.31953	0.00659839	0.843783	-1.1222	-3.73996	0.407919	0.273938	0.00114262	0	no	0	no	-1	yes	FALSE	501.248	731.806	355.958	633.282	461.241	99.0839	1.26341	0.630277	0.278359
SRV_00149_a_at	Mex_NM_000099_Contig_2	MC00037	ref|NP_000090.1| cystatin C precursor [Homo sapiens]	3e-16	NP_000090	CYSTATIN C (AMYLOID ANGIOPATHY AND CEREBRAL HEMORRHAGE)	1471	http://www.ncbi.nlm.nih.gov/entrez/query.fcgi?db=gene&cmd=Retrieve&dopt=full_report&list_uids=1471	5.33942	0.00649141	1.03532	0.00349427	3.86606	0.311826	0.997244	0.000841943	0	no	0	no	1	yes	FALSE	584.197	748.439	658.165	837.774	746.113	2372.4	1.43406	0.996891	3.60457
SRV_01225_at	Mex_NM_001885_Contig_1	MC01113	ref|NP_001876.1| crystallin, alpha B [Homo sapiens]	2e-49	NP_001876	CRYSTALLIN, ALPHA B	1410	http://www.ncbi.nlm.nih.gov/entrez/query.fcgi?db=gene&cmd=Retrieve&dopt=full_report&list_uids=1410	4.36005	0.0149303	-1.4453	-1.86352	2.74199	0.16254	0.0758616	0.0119337	0	no	0	no	1	yes	FALSE	332.618	196.66	63.8944	173.398	95.0621	183.677	0.521313	0.483384	2.8747
SRV_01220_at	Mex_NM_001863_Contig_2	MC01108	ref|NP_001854.1| cytochrome c oxidase subunit VIb [Homo sapiens]	2e-30	NP_001854	CYTOCHROME C OXIDASE SUBUNIT VIB POLYPEPTIDE 1 (UBIQUITOUS)	1340	http://www.ncbi.nlm.nih.gov/entrez/query.fcgi?db=gene&cmd=Retrieve&dopt=full_report&list_uids=1340	8.26604	0.000731242	0.406096	0.522479	-4.93561	0.688615	0.606586	6.24384e-05	0	no	0	no	-1	yes	FALSE	5235.1	6086.32	10538.9	6573.91	7875.88	794.444	1.25574	1.29403	0.0753817
SRV_01215_a_at	Mex_NM_001859_Contig_1	MC01103	ref|NP_001850.1| solute carrier family 31 (copper transporters), member 1 [Homo sapiens]	2e-32	NP_001850	SOLUTE CARRIER FAMILY 31 (COPPER TRANSPORTERS), MEMBER 1	1317	http://www.ncbi.nlm.nih.gov/entrez/query.fcgi?db=gene&cmd=Retrieve&dopt=full_report&list_uids=1317	47.0875	1.0256e-09	-0.152698	10.0663	-6.31739	0.880035	1.12893e-09	2.39494e-06	0	no	1	yes	-1	yes	FALSE	636.944	1021.64	3969.42	639.386	3469.18	1828.86	1.00383	3.3957	0.460738
SRV_02161_a_at	Mex_NM_004368_Contig_1	MC02049	ref|NP_958434.1| calponin 2 isoform b [Homo sapiens]	2e-30	NP_958434	CALPONIN 2	1265	http://www.ncbi.nlm.nih.gov/entrez/query.fcgi?db=gene&cmd=Retrieve&dopt=full_report&list_uids=1265	17.7406	4.55754e-06	1.58297	3.05889	-6.4311	0.127771	0.00577393	1.84796e-06	0	no	1	yes	-1	yes	FALSE	135.307	232.957	390.671	203.974	511.833	79.1177	1.50749	2.19711	0.202517
SRV_00826_s_at	Mex_NM_001280_Contig_7	MC00714	ref|NP_001271.1| cold inducible RNA binding protein [Homo sapiens]	1e-27	NP_001271	COLD INDUCIBLE RNA BINDING PROTEIN	1153	http://www.ncbi.nlm.nih.gov/entrez/query.fcgi?db=gene&cmd=Retrieve&dopt=full_report&list_uids=1153	11.8353	8.15301e-05	0.913702	-0.314021	-5.87982	0.37083	0.756478	6.58787e-06	0	no	0	no	-1	yes	FALSE	3454.04	4718.6	2885.29	3986.85	4538.16	1105.5	1.15426	0.961761	0.383151
SRV_02002_at	Mex_NM_003869_Contig_1	MC01890	ref|NP_001020365.1| carboxylesterase 1 isoform b precursor [Homo sapiens]	4e-26	NP_001020365	CARBOXYLESTERASE 1 (MONOCYTE/MACROPHAGE SERINE ESTERASE 1)	1066	http://www.ncbi.nlm.nih.gov/entrez/query.fcgi?db=gene&cmd=Retrieve&dopt=full_report&list_uids=1066	7.69725	0.00108319	0.104217	4.65119	1.20305	0.917947	0.000124476	0.24181	0	no	1	yes	0	no	FALSE	391.181	341.526	1325.43	403.588	1198.45	1874.83	1.03172	3.5091	1.41451
SRV_11893_a_at	Tig_NM_004064_Contig_1	TC01316	ref|NP_004055.1| cyclin-dependent kinase inhibitor 1B [Homo sapiens]	5e-14	NP_004055	CYCLIN-DEPENDENT KINASE INHIBITOR 1B (P27, KIP1)	1027	http://www.ncbi.nlm.nih.gov/entrez/query.fcgi?db=gene&cmd=Retrieve&dopt=full_report&list_uids=1027	15.8417	1.06415e-05	1.86125	6.01667	-2.80364	0.0761941	4.78949e-06	0.0103813	0	no	1	yes	-1	yes	FALSE	388.529	527.233	1078.57	487.793	1090.99	741.239	1.25549	2.06927	0.687242
SRV_11961_at	Tig_NM_004360_Contig_1	TC01382	ref|NP_004351.1| cadherin 1, type 1 preproprotein [Homo sapiens]	1e-46	NP_004351	CADHERIN 1, TYPE 1, E-CADHERIN (EPITHELIAL)	999	http://www.ncbi.nlm.nih.gov/entrez/query.fcgi?db=gene&cmd=Retrieve&dopt=full_report&list_uids=999	9.62102	0.000302025	4.19178	-2.46417	-2.28471	0.000381214	0.0220664	0.0323904	1	yes	-1	yes	-1	yes	FALSE	120.414	743.996	1163.9	680.806	264.751	491.805	5.65386	0.35585	0.422551
SRV_02062_at	Mex_NM_004060_Contig_3	MC01950	ref|NP_004051.1| cyclin G1 [Homo sapiens]	4e-91	NP_004051	CYCLIN G1	900	http://www.ncbi.nlm.nih.gov/entrez/query.fcgi?db=gene&cmd=Retrieve&dopt=full_report&list_uids=900	12.9592	4.42984e-05	-0.439203	-5.66898	2.55877	0.66482	1.08087e-05	0.0179459	0	no	-1	yes	1	yes	FALSE	2087.11	1883.42	843.747	1850.59	681.564	1305.95	0.886674	0.361875	1.5478
SRV_02998_at	Mex_NM_006615_Contig_6	MC02886	ref|NP_775110.1| calpain 3 isoform c [Homo sapiens]	1e-172	NP_775110	CALPAIN 3, (P94)	825	http://www.ncbi.nlm.nih.gov/entrez/query.fcgi?db=gene&cmd=Retrieve&dopt=full_report&list_uids=825	22.2181	7.73506e-07	-1.02718	-3.9225	-7.08613	0.315556	0.000734147	4.28422e-07	0	no	-1	yes	-1	yes	FALSE	2569.64	2061.78	699.151	1919.98	595.814	69.0912	0.747178	0.28898	0.0988215
SRV_12633_a_at	Tig_NM_006888_Contig_2	TC02028	ref|NP_008819.1| calmodulin 1 [Homo sapiens]	2e-80	NP_008819	CALMODULIN 1 (PHOSPHORYLASE KINASE, DELTA)	808	http://www.ncbi.nlm.nih.gov/entrez/query.fcgi?db=gene&cmd=Retrieve&dopt=full_report&list_uids=808	16.8041	6.86764e-06	-0.791359	-6.97535	1.06327	0.437227	5.46436e-07	0.299252	0	no	-1	yes	0	no	FALSE	4785.03	1712.51	359.988	3993.69	455.415	437.991	0.834622	0.265934	1.21668
SRV_01149_at	Mex_NM_001713_Contig_6	MC01037	ref|NP_001704.1| betaine-homocysteine methyltransferase [Homo sapiens]	1e-79	NP_001704	BETAINE-HOMOCYSTEINE METHYLTRANSFERASE	635	http://www.ncbi.nlm.nih.gov/entrez/query.fcgi?db=gene&cmd=Retrieve&dopt=full_report&list_uids=635	5.51057	0.00564489	1.1698	-3.7794	0.937784	0.254662	0.00103867	0.35859	0	no	-1	yes	0	no	FALSE	2280.14	2677.77	590.812	3039.11	1075.11	735.626	1.33286	0.401494	1.24511
SRV_02056_a_at	Mex_NM_004048_Contig_6	MC01944	ref|NP_004039.1| beta-2-microglobulin precursor [Homo sapiens]	1e-20	NP_004039	BETA-2-MICROGLOBULIN	567	http://www.ncbi.nlm.nih.gov/entrez/query.fcgi?db=gene&cmd=Retrieve&dopt=full_report&list_uids=567	9.88132	0.000256813	0.143549	-4.76612	-2.6282	0.88717	9.4148e-05	0.0153927	0	no	-1	yes	-1	yes	FALSE	13829.2	12056.4	4184.15	14281.9	5785.59	2778.27	1.03274	0.479877	0.663997
SRV_00135_at	Mex_NM_000049_Contig_1	MC00023	ref|NP_000040.1| aspartoacylase [Homo sapiens]	3e-23	NP_000040	ASPARTOACYLASE (CANAVAN DISEASE)	443	http://www.ncbi.nlm.nih.gov/entrez/query.fcgi?db=gene&cmd=Retrieve&dopt=full_report&list_uids=443	9.13815	0.00041063	-0.498517	-5.15976	0.736729	0.623093	3.63658e-05	0.469111	0	no	-1	yes	0	no	FALSE	186.533	146.595	66.051	165.7	54.5162	75.4156	0.888313	0.371882	1.14178
SRV_11882_s_at	Tig_NM_004040_Contig_1	TC01305	ref|NP_004031.1| ras homolog gene family, member B [Homo sapiens]	1e-17	NP_004031	RAS HOMOLOG GENE FAMILY, MEMBER B	388	http://www.ncbi.nlm.nih.gov/entrez/query.fcgi?db=gene&cmd=Retrieve&dopt=full_report&list_uids=388	11.7408	8.59543e-05	0.334007	4.28376	-4.09392	0.741553	0.000304649	0.00048385	0	no	1	yes	-1	yes	FALSE	183.294	219.351	512.57	197.476	583.564	216.291	1.07737	2.66042	0.421973
SRV_02050_at	Mex_NM_004040_Contig_1	MC01938	ref|NP_004031.1| ras homolog gene family, member B [Homo sapiens]	1e-17	NP_004031	RAS HOMOLOG GENE FAMILY, MEMBER B	388	http://www.ncbi.nlm.nih.gov/entrez/query.fcgi?db=gene&cmd=Retrieve&dopt=full_report&list_uids=388	10.5358	0.000172555	-0.0529278	3.56944	-4.34324	0.95827	0.00172339	0.000263528	0	no	1	yes	-1	yes	FALSE	221.406	266.569	608.155	221.918	682.895	216.992	1.00231	2.56179	0.356804
SRV_02051_at	Mex_NM_004040_Contig_2	MC01939	ref|NP_004031.1| ras homolog gene family, member B [Homo sapiens]	1e-17	NP_004031	RAS HOMOLOG GENE FAMILY, MEMBER B	388	http://www.ncbi.nlm.nih.gov/entrez/query.fcgi?db=gene&cmd=Retrieve&dopt=full_report&list_uids=388	6.511	0.00257519	0.783125	3.65478	-2.35846	0.441946	0.00140348	0.0277023	0	no	1	yes	0	no	FALSE	118.239	175.333	364.516	150.245	595.717	199.113	1.27069	3.39763	0.546238
SRV_01110_at	Mex_NM_001663_Contig_2	MC00998	ref|NP_001654.1| ADP-ribosylation factor 6 [Homo sapiens]	2e-21	NP_001654	ADP-RIBOSYLATION FACTOR 6	382	http://www.ncbi.nlm.nih.gov/entrez/query.fcgi?db=gene&cmd=Retrieve&dopt=full_report&list_uids=382	19.8337	1.91935e-06	0.23855	7.15229	-2.87907	0.813674	3.70764e-07	0.00874251	0	no	1	yes	-1	yes	FALSE	1680.26	1846.55	4963.49	1734.11	4671.47	3428.71	1.03205	2.52983	0.690787
SRV_00130_a_at	Mex_NM_000041_Contig_4	MC00018	ref|NP_000032.1| apolipoprotein E precursor [Homo sapiens]	5e-36	NP_000032	APOLIPOPROTEIN E	348	http://www.ncbi.nlm.nih.gov/entrez/query.fcgi?db=gene&cmd=Retrieve&dopt=full_report&list_uids=348	18.3113	3.57576e-06	1.51332	-0.597698	-7.23093	0.144505	0.556176	3.12464e-07	0	no	0	no	-1	yes	FALSE	3196.39	5173.83	4357.03	4342.8	4499.99	952.687	1.35865	0.869759	0.218655
SRV_00472_a_at	Mex_NM_000696_Contig_2	MC00360	ref|NP_000687.2| aldehyde dehydrogenase 9A1 [Homo sapiens]	2e-65	NP_000687	ALDEHYDE DEHYDROGENASE 9 FAMILY, MEMBER A1	223	http://www.ncbi.nlm.nih.gov/entrez/query.fcgi?db=gene&cmd=Retrieve&dopt=full_report&list_uids=223	9.8869	0.000255928	-0.73133	-5.39228	0.221818	0.472336	2.0839e-05	0.826512	0	no	-1	yes	0	no	FALSE	912.542	859.411	518.272	833.643	412.492	533.441	0.913539	0.47997	1.02927
SRV_00466_a_at	Mex_NM_000688_Contig_1	MC00354	ref|NP_000679.1| aminolevulinate, delta, synthase 1 [Homo sapiens]	9e-24	NP_000679	AMINOLEVULINATE, DELTA-, SYNTHASE 1	211	http://www.ncbi.nlm.nih.gov/entrez/query.fcgi?db=gene&cmd=Retrieve&dopt=full_report&list_uids=211	6.64915	0.00232013	0.858075	4.32375	0.718562	0.40015	0.000276349	0.480013	0	no	1	yes	0	no	FALSE	664.657	1111.52	2365.21	789.369	2381.35	2841.13	1.18763	2.14242	1.20122
SRV_00457_at	Mex_NM_000668_Contig_1	MC00345	ref|NP_000659.2| alcohol dehydrogenase 1B (class I), beta polypeptide [Homo sapiens]	2e-35	NP_000659	ALCOHOL DEHYDROGENASE 1A (CLASS I), ALPHA POLYPEPTIDE	124	http://www.ncbi.nlm.nih.gov/entrez/query.fcgi?db=gene&cmd=Retrieve&dopt=full_report&list_uids=124	4.30455	0.0156796	0.257249	-3.52457	0.651855	0.79939	0.00191936	0.521282	0	no	-1	yes	0	no	FALSE	5366.24	3378.59	422.165	5915.88	819.994	740.716	1.10243	0.242703	1.75457
SRV_00744_a_at	Mex_NM_001122_Contig_1	MC00632	ref|NP_001113.2| adipose differentiation-related protein [Homo sapiens]	6e-50	NP_001113	ADIPOSE DIFFERENTIATION-RELATED PROTEIN	123	http://www.ncbi.nlm.nih.gov/entrez/query.fcgi?db=gene&cmd=Retrieve&dopt=full_report&list_uids=123	5.69352	0.00487053	2.06472	-2.79995	-2.2311	0.0509976	0.0104686	0.036243	1	yes	-1	yes	-1	yes	FALSE	410.6	679.249	437.857	775.484	277.804	254.92	1.88866	0.408986	0.582198
SRV_12180_x_at	Tig_NM_005159_Contig_2	TC01592	ref|NP_005150.1| cardiac muscle alpha actin proprotein [Homo sapiens]	2e-26	NP_005150	ACTIN, ALPHA, CARDIAC MUSCLE	70	http://www.ncbi.nlm.nih.gov/entrez/query.fcgi?db=gene&cmd=Retrieve&dopt=full_report&list_uids=70	5.97453	0.00389681	-4.17384	0.553837	0.442571	0.000398247	0.585305	0.662419	-1	yes	0	no	0	no	FALSE	1038.78	99.8949	117.24	116.621	126.246	140.128	0.112267	1.26378	1.19522
SRV_01045_a_at	Mex_NM_001613_Contig_1	MC00933	ref|NP_001604.1| alpha 2 actin [Homo sapiens]	8e-54	NP_001604	ACTIN, ALPHA 2, SMOOTH MUSCLE, AORTA	59	http://www.ncbi.nlm.nih.gov/entrez/query.fcgi?db=gene&cmd=Retrieve&dopt=full_report&list_uids=59	4.69502	0.0111557	-1.90845	0.836545	3.12139	0.0695352	0.411889	0.00499078	0	no	0	no	1	yes	FALSE	2286.95	2074.83	1849.06	1136.23	2765.4	5321.71	0.496829	1.33284	2.87806
SRV_11152_at	Tig_NM_001613_Contig_1	TC00582	ref|NP_001604.1| alpha 2 actin [Homo sapiens]	8e-54	NP_001604	ACTIN, ALPHA 2, SMOOTH MUSCLE, AORTA	59	http://www.ncbi.nlm.nih.gov/entrez/query.fcgi?db=gene&cmd=Retrieve&dopt=full_report&list_uids=59	4.63241	0.0117739	-1.80855	1.13208	3.05692	0.0842809	0.269853	0.0058004	0	no	0	no	1	yes	FALSE	2384.1	2244.15	2169.66	1365.73	3112.66	5216.35	0.572847	1.38701	2.40422
SRV_00113_at	Mex_NM_000014_Contig_1	MC00001	ref|NP_000005.2| alpha-2-macroglobulin precursor [Homo sapiens]	3e-21	NP_000005	ALPHA-2-MACROGLOBULIN	2	http://www.ncbi.nlm.nih.gov/entrez/query.fcgi?db=gene&cmd=Retrieve&dopt=full_report&list_uids=2	5.62452	0.00514814	-0.559366	3.45645	2.14794	0.581591	0.00225924	0.0430498	0	no	1	yes	0	no	FALSE	807.503	1442.42	6086.52	717.956	3660.14	11203.3	0.889107	2.5375	1.84068
SRV_05658_a_at	Mex_Nohits_1000_Contig_1	MC05541	No Hit	0	0	0	0	0	27.6591	1.24171e-07	2.17168	4.7486	-7.46404	0.0409974	9.82388e-05	1.89102e-07	1	yes	1	yes	-1	yes	FALSE	591.804	727.826	1185.62	845.059	1778.21	316.021	1.42794	2.44318	0.266545
SRV_07637_at	Mex_Nohits_3017_Contig_1	MC07520	No Hit	0	0	0	0	0	20.1695	1.68093e-06	2.80352	6.85898	-2.36713	0.0103842	7.06799e-07	0.0271941	1	yes	1	yes	-1	yes	FALSE	701.607	1222.63	8684.05	1712.44	10480	3929.83	2.44074	8.57166	0.452534
SRV_06589_at	Mex_Nohits_188_Contig_4	MC06472	No Hit	0	0	0	0	0	18.3067	3.5827e-06	2.05013	5.47814	-4.55049	0.0525194	1.69855e-05	0.00015904	1	yes	1	yes	-1	yes	FALSE	112.352	170.121	611.436	161.556	465.251	291.071	1.43795	2.73483	0.476045
SRV_07996_at	Mex_Nohits_3423_Contig_1	MC07879	No Hit	0	0	0	0	0	16.3658	8.36532e-06	2.80965	5.8825	-2.56897	0.0102407	6.54687e-06	0.0175477	1	yes	1	yes	-1	yes	FALSE	528.753	699.918	1474.51	799.969	1593.41	1018.34	1.51293	2.27657	0.690629
SRV_05752_at	Mex_Nohits_1073_Contig_1	MC05635	No Hit	0	0	0	0	0	15.6288	1.17518e-05	3.10891	6.09021	0.361287	0.0051385	4.0389e-06	0.721349	1	yes	1	yes	0	no	FALSE	84.8601	107.931	190.029	139.143	281.224	204.955	1.63967	2.60558	1.07855
SRV_07731_at	Mex_Nohits_3117_Contig_1	MC07614	No Hit	0	0	0	0	0	14.7339	1.80174e-05	2.39245	3.6564	-5.01084	0.0257592	0.001398	5.20602e-05	1	yes	1	yes	-1	yes	FALSE	169.137	192.455	591.769	344.862	579.891	142.148	2.03894	3.01313	0.240209
SRV_05710_a_at	Mex_Nohits_1039_Contig_2	MC05593	No Hit	0	0	0	0	0	10.0956	0.000225118	4.93087	1.18571	-2.13713	6.31585e-05	0.248451	0.0440147	1	yes	0	no	0	no	FALSE	652.042	2438.92	1809.03	3116.73	3381.05	1116.71	4.77995	1.38629	0.617294
SRV_07816_a_at	Mex_Nohits_3211_Contig_1	MC07699	No Hit	0	0	0	0	0	10.0706	0.000228586	2.31529	4.43755	-2.27141	0.0303643	0.000209408	0.0333095	1	yes	1	yes	-1	yes	FALSE	1268.82	1575.84	5183	2125.38	3969.11	3123.38	1.67508	2.51872	0.60262
SRV_10338_at	Mex_Nohits_853_Contig_1	MC10221	No Hit	0	0	0	0	0	8.7924	0.000514365	2.69046	1.04874	-4.24721	0.0133977	0.30574	0.000333041	1	yes	0	no	-1	yes	FALSE	941.18	1363.29	1623.27	2479.05	1955.75	500.784	2.63398	1.43458	0.308503
SRV_10033_at	Mex_Nohits_594_Contig_1	MC09916	No Hit	0	0	0	0	0	8.63295	0.00057155	3.90493	-1.97263	-2.59983	0.000766142	0.061302	0.016392	1	yes	0	no	-1	yes	FALSE	961.832	3261.46	4450.58	3128.39	1785.75	2233.08	3.25253	0.547531	0.501751
SRV_08888_at	Mex_Nohits_427_Contig_1	MC08771	No Hit	0	0	0	0	0	7.45068	0.00128992	2.28426	3.13141	-2.70711	0.032421	0.00487514	0.0129071	1	yes	1	yes	-1	yes	FALSE	145.525	143.585	235.951	297.05	369.074	95.792	2.04123	2.57041	0.405983
SRV_05709_at	Mex_Nohits_1039_Contig_1	MC05592	No Hit	0	0	0	0	0	6.23306	0.00318571	3.84228	1.73746	-0.957749	0.000891903	0.0963599	0.34865	1	yes	0	no	0	no	FALSE	249.398	818.408	521.823	1193.9	1681.57	474.596	4.78712	2.05468	0.909495
SRV_09595_at	Mex_Nohits_5015_Contig_1	MC09478	No Hit	0	0	0	0	0	136.387	2.58048e-14	-1.1258	-20.1786	0.847578	0.272445	1.24396e-15	0.405847	0	no	-1	yes	0	no	FALSE	12404	7444.3	39.527	9847.79	48.6097	53.7062	0.793919	0.00652979	1.35872
SRV_10247_at	Mex_Nohits_777_Contig_1	MC10130	No Hit	0	0	0	0	0	85.9573	2.88671e-12	-1.65616	-15.941	1.00602	0.111958	1.57611e-13	0.325399	0	no	-1	yes	0	no	FALSE	3084.03	2014.93	25.113	2055.29	25.9456	32.6173	0.666431	0.0128766	1.29882
SRV_10039_at	Mex_Nohits_6_Contig_24	MC09922	No Hit	0	0	0	0	0	63.2508	6.04123e-11	0.0351865	-12.4875	-5.81488	0.97225	1.97931e-11	7.66941e-06	0	no	-1	yes	-1	yes	FALSE	11719.1	8537.46	158.154	11778.1	334.851	29.9286	1.00503	0.0392214	0.189237
SRV_10491_at	Mex_Nohits_983_Contig_1	MC10374	No Hit	0	0	0	0	0	59.4475	1.10462e-10	-0.224499	-5.94159	-11.9578	0.824452	5.70346e-06	4.55005e-11	0	no	-1	yes	-1	yes	FALSE	2295.57	2378.99	737.355	2216.48	781.934	82.1816	0.965546	0.328683	0.111455
SRV_06278_at	Mex_Nohits_157_Contig_3	MC06161	No Hit	0	0	0	0	0	56.9168	1.68258e-10	-0.915944	-12.9273	-1.67226	0.369679	1.01202e-11	0.10871	0	no	-1	yes	0	no	FALSE	10235.7	8605.6	59.4576	7580.04	112.99	29.9974	0.740547	0.0131298	0.504517
SRV_05670_at	Mex_Nohits_101_Contig_1	MC05553	No Hit	0	0	0	0	0	54.4579	2.57355e-10	0.721063	-0.196744	-12.7599	0.478503	0.845844	1.30365e-11	0	no	0	no	-1	yes	FALSE	16435.7	14871.8	16389	18166.6	14308.9	2864.3	1.10531	0.962149	0.17477
SRV_10046_at	Mex_Nohits_604_Contig_1	MC09929	No Hit	0	0	0	0	0	53.6239	2.98397e-10	-0.579004	11.774	-4.68083	0.568498	6.11372e-11	0.000115821	0	no	1	yes	-1	yes	FALSE	76.8445	58.9812	704.498	67.6565	485.138	322.215	0.880434	8.2253	0.457368
SRV_09510_at	Mex_Nohits_492_Contig_1	MC09393	No Hit	0	0	0	0	0	43.8602	1.99434e-09	1.03653	7.36083	-8.73639	0.311273	2.35981e-07	1.38587e-08	0	no	1	yes	-1	yes	FALSE	747.174	643.634	2891.29	896.606	2194.09	665.954	1.2	3.4089	0.230331
SRV_06578_a_at	Mex_Nohits_187_Contig_1	MC06461	No Hit	0	0	0	0	0	32.2266	3.28251e-08	-1.34792	-9.73459	0.317327	0.191471	2.06719e-09	0.754003	0	no	-1	yes	0	no	FALSE	4233.86	1602.68	49.8847	2687.41	50.5459	55.8493	0.634742	0.0315383	1.11957
SRV_00421_a_at	Mex_NM_000558_Contig_31	MC00309	No Hit	0	0	0	0	0	30.9164	4.73051e-08	0.310579	-8.76084	-3.98753	0.759059	1.32074e-08	0.000626827	0	no	-1	yes	-1	yes	FALSE	13497.9	11330.2	1055.4	14460.3	1785.37	481.691	1.0713	0.157576	0.456404
SRV_02741_a_at	Mex_NM_005978_Contig_1	MC02629	No Hit	0	0	0	0	0	30.5652	5.22829e-08	0.0544396	-6.70254	-6.83876	0.957079	1.00168e-06	7.3925e-07	0	no	-1	yes	-1	yes	FALSE	20334.3	14927.6	318.744	20719.8	2114.99	26.3324	1.01896	0.141683	0.082613
SRV_09342_at	Mex_Nohits_4735_Contig_1	MC09225	No Hit	0	0	0	0	0	26.5342	1.76915e-07	1.94763	8.68237	-0.652436	0.0644009	1.54175e-08	0.520914	0	no	1	yes	0	no	FALSE	274.512	260.303	485.451	325.469	560.134	458.451	1.18563	2.15185	0.94438
SRV_08549_a_at	Mex_Nohits_3950_Contig_1	MC08432	No Hit	0	0	0	0	0	26.3708	1.86432e-07	2.02089	8.09965	-3.06984	0.0556911	4.98894e-08	0.00562862	0	no	1	yes	-1	yes	FALSE	70.1442	107.004	317.438	91.7122	316.222	208.084	1.30748	2.95524	0.65551
SRV_10474_at	Mex_Nohits_97_Contig_1	MC10357	No Hit	0	0	0	0	0	25.8034	2.24059e-07	1.02976	7.92673	-3.67652	0.314369	7.13038e-08	0.00133178	0	no	1	yes	-1	yes	FALSE	65.4109	86.4513	272.806	76.0482	239.677	169.835	1.16262	2.7724	0.622547
SRV_07585_at	Mex_Nohits_2957_Contig_1	MC07468	No Hit	0	0	0	0	0	25.6358	2.36712e-07	-0.799681	-7.14985	5.01473	0.432489	3.72741e-07	5.15732e-05	0	no	-1	yes	1	yes	FALSE	231.461	162.085	102.94	207.848	66.8346	189.722	0.897981	0.412343	1.84303
SRV_06799_at	Mex_Nohits_209_Contig_1	MC06682	No Hit	0	0	0	0	0	25.2915	2.65203e-07	1.15507	6.51783	-5.662	0.260518	1.51802e-06	1.09884e-05	0	no	1	yes	-1	yes	FALSE	2446.53	2440.22	5169.59	2837.65	5620.9	2543.97	1.15987	2.30344	0.492103
SRV_10080_s_at	Mex_Nohits_634_Contig_1	MC09963	No Hit	0	0	0	0	0	25.006	2.91683e-07	-1.86932	-8.45149	-0.309502	0.0750178	2.44202e-08	0.759867	0	no	-1	yes	0	no	FALSE	2550.56	1297.89	61.6844	1376.3	76.4353	53.599	0.539609	0.0588922	0.868924
SRV_10029_at	Mex_Nohits_590_Contig_1	MC09912	No Hit	0	0	0	0	0	24.9546	2.96748e-07	-1.4263	-2.36461	8.19988	0.167892	0.0273409	4.06349e-08	0	no	-1	yes	1	yes	FALSE	440.778	332.758	300.128	392.694	271.408	600.891	0.890911	0.815633	2.00212
SRV_05716_at	Mex_Nohits_1043_Contig_3	MC05599	No Hit	0	0	0	0	0	22.5897	6.75749e-07	0.628703	7.42385	-3.50148	0.53605	2.06099e-07	0.0020285	0	no	1	yes	-1	yes	FALSE	113.25	206.562	1162.51	129.408	1052.78	516.497	1.14268	5.09666	0.444296
SRV_06246_at	Mex_Nohits_154_Contig_1	MC06129	No Hit	0	0	0	0	0	22.3772	7.2988e-07	-1.38239	-7.87777	-1.77804	0.180799	7.89499e-08	0.0892946	0	no	-1	yes	0	no	FALSE	5308.66	3363.95	85.6209	2975.05	131.244	31.6102	0.560415	0.0390149	0.369188
SRV_10060_at	Mex_Nohits_616_Contig_1	MC09943	No Hit	0	0	0	0	0	22.3768	7.29999e-07	0.701541	6.47952	-4.96527	0.490359	1.65562e-06	5.81169e-05	0	no	1	yes	-1	yes	FALSE	331.575	300.618	4490.69	455.364	5724.81	676.783	1.37334	19.0435	0.150708
SRV_09705_at	Mex_Nohits_5139_Contig_1	MC09588	No Hit	0	0	0	0	0	22.3594	7.3463e-07	-0.967031	-6.32808	5.10866	0.344094	2.33712e-06	4.11227e-05	0	no	-1	yes	1	yes	FALSE	816.032	492.732	289.997	722.23	227.862	541.882	0.885051	0.462446	1.86858
SRV_10487_at	Mex_Nohits_98_Contig_3	MC10370	No Hit	0	0	0	0	0	22.2836	7.55221e-07	-1.93707	-7.93091	0.446291	0.0657506	7.06886e-08	0.659771	0	no	-1	yes	0	no	FALSE	7217.1	1679.02	17.3454	3023.54	16.7301	22.3694	0.418941	0.00996423	1.28964
SRV_07909_at	Mex_Nohits_3323_Contig_1	MC07792	No Hit	0	0	0	0	0	21.9025	8.68693e-07	-0.407221	-4.76744	-6.54318	0.687801	9.38464e-05	1.43348e-06	0	no	-1	yes	-1	yes	FALSE	2568.52	2075.1	586.716	2307.54	634.025	117.944	0.898394	0.30554	0.201023
SRV_05736_at	Mex_Nohits_106_Contig_3	MC05619	No Hit	0	0	0	0	0	21.4821	1.01589e-06	-1.21246	-7.89847	-0.768405	0.23826	7.56187e-08	0.450459	0	no	-1	yes	0	no	FALSE	1866.07	1085.63	201.362	1479.17	230.467	172.892	0.792662	0.212288	0.858614
SRV_05736_s_at	Mex_Nohits_106_Contig_3	MC05619	No Hit	0	0	0	0	0	21.1798	1.13851e-06	-0.904439	-7.91518	0.26703	0.375611	7.30356e-08	0.791946	0	no	-1	yes	0	no	FALSE	1646.34	1144.92	205.196	1387.13	247.021	214.078	0.842555	0.215754	1.04329
SRV_10200_at	Mex_Nohits_734_Contig_1	MC10083	No Hit	0	0	0	0	0	20.7105	1.36204e-06	-0.0713453	6.22389	4.83629	0.943771	2.96744e-06	7.94122e-05	0	no	1	yes	1	yes	FALSE	352.458	267.079	485.336	350.546	615.237	948.815	0.994575	2.30358	1.95497
SRV_09880_at	Mex_Nohits_5352_Contig_1	MC09763	No Hit	0	0	0	0	0	20.3608	1.55974e-06	1.97782	4.22134	-6.27303	0.0606752	0.000354719	2.65093e-06	0	no	1	yes	-1	yes	FALSE	175.383	95.1985	564.44	350.343	582.92	46.3829	1.99759	6.12321	0.0821752
SRV_10026_at	Mex_Nohits_588_Contig_1	MC09909	No Hit	0	0	0	0	0	20.3353	1.57532e-06	0.375495	7.2427	-2.8997	0.710907	3.04592e-07	0.0083391	0	no	1	yes	-1	yes	FALSE	141.724	149.651	216.11	149.378	424.107	142.085	1.05401	2.83396	0.657464
SRV_10367_at	Mex_Nohits_88_Contig_1	MC10250	No Hit	0	0	0	0	0	19.7114	2.01514e-06	0.38088	-2.33008	-7.31846	0.706965	0.0294266	2.58545e-07	0	no	0	no	-1	yes	FALSE	4643.75	4168.5	3095.76	5176.53	2378.93	548.723	1.11473	0.570691	0.17725
SRV_10216_s_at	Mex_Nohits_749_Contig_1	MC10099	No Hit	0	0	0	0	0	19.498	2.19503e-06	-2.19567	-7.31237	-0.449707	0.0390134	2.61965e-07	0.657344	0	no	-1	yes	0	no	FALSE	2289.09	1164.07	82.8866	1232.82	94.5546	71.4544	0.538563	0.0812273	0.862073
SRV_07554_a_at	Mex_Nohits_2924_Contig_1	MC07437	No Hit	0	0	0	0	0	19.4474	2.24021e-06	0.311014	7.54474	1.1499	0.758733	1.59189e-07	0.262596	0	no	1	yes	0	no	FALSE	2670.31	2674.99	5401.98	2744.99	5559.37	6056.14	1.02796	2.07827	1.1211
SRV_10069_at	Mex_Nohits_624_Contig_1	MC09952	No Hit	0	0	0	0	0	18.3979	3.44803e-06	0.768071	6.29035	-3.87755	0.450653	2.54784e-06	0.00081879	0	no	1	yes	-1	yes	FALSE	170.283	161.042	607.014	197.059	539.043	280.554	1.15724	3.34722	0.462186
SRV_09986_at	Mex_Nohits_550_Contig_1	MC09869	No Hit	0	0	0	0	0	17.921	4.21864e-06	1.0463	6.20402	-3.7654	0.306839	3.10615e-06	0.00107444	0	no	1	yes	-1	yes	FALSE	511.828	470.698	1584.38	621.098	1468.97	781.78	1.21349	3.12083	0.493429
SRV_05911_s_at	Mex_Nohits_122_Contig_3	MC05794	No Hit	0	0	0	0	0	17.8145	4.41516e-06	-0.934518	-3.85439	-6.14117	0.360234	0.000866109	3.59023e-06	0	no	-1	yes	-1	yes	FALSE	2002.03	1668.36	441.986	1503.25	517.337	69.4655	0.750861	0.310088	0.157167
SRV_05751_a_at	Mex_Nohits_1072_Contig_1	MC05634	No Hit	0	0	0	0	0	17.2744	5.57886e-06	-0.814784	-7.14576	0.312162	0.423974	3.76076e-07	0.757872	0	no	-1	yes	0	no	FALSE	7081.87	5549.4	2627.85	6506.5	2616.53	2692.18	0.918754	0.471498	1.02448
SRV_10256_at	Mex_Nohits_784_Contig_1	MC10139	No Hit	0	0	0	0	0	16.9577	6.41423e-06	1.00488	7.00594	-0.883212	0.325936	5.10846e-07	0.38672	0	no	1	yes	0	no	FALSE	199.628	213.535	370.647	224.022	490.101	334.454	1.12219	2.29518	0.90235
SRV_01109_a_at	Mex_NM_001663_Contig_1	MC00997	No Hit	0	0	0	0	0	16.899	6.5835e-06	-0.102863	6.57215	-2.73737	0.919009	1.34272e-06	0.0120584	0	no	1	yes	-1	yes	FALSE	386.917	507.656	1322.67	383.996	1246.06	914.721	0.992452	2.45453	0.691573
SRV_06322_a_at	Mex_Nohits_1616_Contig_1	MC06205	No Hit	0	0	0	0	0	16.754	7.02293e-06	0.0544851	6.93853	-1.45462	0.957043	5.92676e-07	0.159966	0	no	1	yes	0	no	FALSE	152.651	136.281	375.098	154.366	407.862	305.489	1.01124	2.9928	0.814426
SRV_10296_s_at	Mex_Nohits_817_Contig_1	MC10179	No Hit	0	0	0	0	0	16.5437	7.71847e-06	-0.7288	-6.37894	-2.89983	0.473851	2.08094e-06	0.00833671	0	no	-1	yes	-1	yes	FALSE	1074.55	1501.28	254.772	869.475	183.912	79.4799	0.809151	0.122503	0.311965
SRV_05681_a_at	Mex_Nohits_1018_Contig_2	MC05564	No Hit	0	0	0	0	0	16.4366	8.10093e-06	1.06492	6.72592	-1.71402	0.298522	9.50634e-07	0.100654	0	no	1	yes	0	no	FALSE	1233.37	2391.56	7571.55	1563.75	10178.3	5188.55	1.26787	4.25592	0.685269
SRV_07167_at	Mex_Nohits_2455_Contig_1	MC07050	No Hit	0	0	0	0	0	16.314	8.5646e-06	1.09643	6.9033	0.29045	0.284808	6.40678e-07	0.774206	0	no	1	yes	0	no	FALSE	372.692	291.831	668.433	432.571	716.584	695.74	1.16066	2.45547	1.04085
SRV_10450_at	Mex_Nohits_947_Contig_1	MC10333	No Hit	0	0	0	0	0	16.1716	9.14012e-06	0.341574	6.71001	-1.83678	0.735929	9.85073e-07	0.0798614	0	no	1	yes	0	no	FALSE	105.52	281.57	2271.86	118.133	2458.85	1151.39	1.11953	8.73264	0.506803
SRV_07871_at	Mex_Nohits_327_Contig_1	MC07754	No Hit	0	0	0	0	0	15.6688	1.15339e-05	-1.3136	-6.70356	-0.58576	0.202585	9.99408e-07	0.564029	0	no	-1	yes	0	no	FALSE	1351.57	1077.78	78.4119	971.771	104.123	64.6612	0.718997	0.0966083	0.824635
SRV_08083_at	Mex_Nohits_3520_Contig_1	MC07966	No Hit	0	0	0	0	0	15.6013	1.19044e-05	0.781426	5.04028	-4.55947	0.442923	4.84898e-05	0.000155599	0	no	1	yes	-1	yes	FALSE	709.837	816.425	1943.02	837.688	2247.59	824.645	1.18011	2.75297	0.424413
SRV_07770_at	Mex_Nohits_316_Contig_1	MC07653	No Hit	0	0	0	0	0	15.3776	1.32272e-05	-1.48486	-6.61558	-0.402673	0.151842	1.21758e-06	0.691095	0	no	-1	yes	0	no	FALSE	641.168	461.194	26.9922	338.847	27.9246	22.8243	0.528483	0.0605485	0.84559
SRV_07468_at	Mex_Nohits_2824_Contig_1	MC07351	No Hit	0	0	0	0	0	15.1067	1.50489e-05	0.0745126	-5.38986	4.03285	0.941279	2.09595e-05	0.000561397	0	no	-1	yes	1	yes	FALSE	463.711	412.667	322.461	468.074	196.25	564.158	1.00941	0.475564	1.74954
SRV_05786_at	Mex_Nohits_1100_Contig_1	MC05669	No Hit	0	0	0	0	0	14.8504	1.70258e-05	2.06426	-6.3305	0.463591	0.0510451	2.32422e-06	0.647518	0	no	-1	yes	0	no	FALSE	684.095	329.262	90.188	943.213	117.966	97.8113	1.37877	0.358273	1.08453
SRV_10244_s_at	Mex_Nohits_774_Contig_1	MC10127	No Hit	0	0	0	0	0	14.739	1.7972e-05	0.321052	6.11005	-2.60409	0.751217	3.85772e-06	0.0162381	0	no	1	yes	-1	yes	FALSE	763.56	1087.07	2605.88	809.727	2545.86	1783.55	1.06046	2.34195	0.684435
SRV_07036_at	Mex_Nohits_232_Contig_3	MC06919	No Hit	0	0	0	0	0	14.7338	1.80179e-05	0.203336	5.75592	-3.32106	0.840751	8.80785e-06	0.00311838	0	no	1	yes	-1	yes	FALSE	817.957	1000.71	3804.65	832.358	5346.88	1930.85	1.01761	5.34307	0.507498
SRV_07381_at	Mex_Nohits_2740_Contig_1	MC07264	No Hit	0	0	0	0	0	14.6581	1.86953e-05	-0.0087135	-4.84518	4.52752	0.993127	7.77195e-05	0.000168187	0	no	-1	yes	1	yes	FALSE	1102.36	777.368	443.35	1105.33	371.187	898.573	1.00269	0.477492	2.02678
SRV_10498_at	Mex_Nohits_989_Contig_1	MC10381	No Hit	0	0	0	0	0	14.0223	2.56178e-05	1.45295	-0.0539209	-6.32084	0.160426	0.957487	2.37611e-06	0	no	0	no	-1	yes	FALSE	7965.66	10409	9492.81	10127.1	10242	3379.22	1.27134	0.98396	0.355977
SRV_05680_a_at	Mex_Nohits_1018_Contig_1	MC05563	No Hit	0	0	0	0	0	13.6399	3.10986e-05	0.737938	5.9525	-2.2233	0.468391	5.56038e-06	0.0368366	0	no	1	yes	0	no	FALSE	963.825	2011.73	6515.94	1153.76	7787.85	3885.28	1.19706	3.87122	0.596274
SRV_07711_at	Mex_Nohits_3094_Contig_1	MC07594	No Hit	0	0	0	0	0	13.4906	3.35754e-05	1.09319	5.19144	-3.51081	0.286197	3.37005e-05	0.00198369	0	no	1	yes	-1	yes	FALSE	68.2041	92.9025	202.98	81.4507	187.206	126.741	1.19422	2.01508	0.6244
SRV_10290_at	Mex_Nohits_811_Contig_1	MC10173	No Hit	0	0	0	0	0	13.4427	3.44151e-05	-0.355089	-4.40254	4.56287	0.725922	0.00022806	0.000154316	0	no	-1	yes	1	yes	FALSE	834.066	699.527	379.468	759.992	339.298	849.87	0.91119	0.48504	2.23964
SRV_09228_at	Mex_Nohits_4609_Contig_1	MC09111	No Hit	0	0	0	0	0	12.9663	4.41332e-05	1.59131	5.98988	-0.698487	0.125882	5.09705e-06	0.492228	0	no	1	yes	0	no	FALSE	1830.56	1750.87	5761.39	2378.86	4796.44	5132.52	1.29952	2.73946	0.890848
SRV_09276_at	Mex_Nohits_4657_Contig_1	MC09159	No Hit	0	0	0	0	0	12.8403	4.71765e-05	0.8145	4.6466	-4.0332	0.424133	0.000125872	0.000560919	0	no	1	yes	-1	yes	FALSE	678.877	679.881	1444.51	775.382	1548.33	721.596	1.14215	2.27735	0.499544
SRV_06838_a_at	Mex_Nohits_2129_Contig_1	MC06721	No Hit	0	0	0	0	0	12.7488	4.95326e-05	1.23686	6.03678	-0.523334	0.229247	4.57112e-06	0.606001	0	no	1	yes	0	no	FALSE	57.5042	1115.4	11174.4	111.053	10177.4	8543.6	1.93121	9.12443	0.764569
SRV_09668_at	Mex_Nohits_5098_Contig_1	MC09551	No Hit	0	0	0	0	0	12.7183	5.03447e-05	0.575614	6.08768	0.873929	0.570748	4.06255e-06	0.391646	0	no	1	yes	0	no	FALSE	255.169	250.493	526.97	280.285	690.623	622.057	1.09843	2.75705	1.18044
SRV_06116_at	Mex_Nohits_142_Contig_1	MC05999	No Hit	0	0	0	0	0	12.6832	5.12982e-05	1.567	5.36334	-2.61319	0.13146	2.23289e-05	0.0159139	0	no	1	yes	-1	yes	FALSE	188.526	196.738	2257.56	398.821	2498.52	597.958	2.11547	12.6997	0.264869
SRV_07625_a_at	Mex_Nohits_300_Contig_1	MC07508	No Hit	0	0	0	0	0	12.6087	5.33884e-05	-0.371264	-6.1188	0.498663	0.714011	3.78053e-06	0.622991	0	no	-1	yes	0	no	FALSE	4582.69	2139.39	685.348	4300.73	737.308	768.675	0.938471	0.344635	1.12158
SRV_07162_at	Mex_Nohits_2450_Contig_1	MC07045	No Hit	0	0	0	0	0	12.4847	5.70784e-05	2.241	-5.6678	0.554879	0.035501	1.08388e-05	0.584604	0	no	-1	yes	0	no	FALSE	188.651	151.759	75.2003	268.378	64.572	82.9066	1.42262	0.425492	1.10248
SRV_07430_a_at	Mex_Nohits_2791_Contig_1	MC07313	No Hit	0	0	0	0	0	12.4452	5.83108e-05	1.15175	-1.73994	-5.74296	0.261851	0.0959144	9.08029e-06	0	no	0	no	-1	yes	FALSE	182.358	300.521	252.633	218.677	230.74	102.091	1.19916	0.767801	0.404107
SRV_09370_at	Mex_Nohits_4768_Contig_1	MC09253	No Hit	0	0	0	0	0	12.4273	5.88788e-05	-0.85285	-3.13648	-5.16884	0.402979	0.00481766	3.55808e-05	0	no	-1	yes	-1	yes	FALSE	362.6	332.33	153.427	262.728	108.121	30.1342	0.724568	0.325341	0.196407
SRV_10080_at	Mex_Nohits_634_Contig_1	MC09963	No Hit	0	0	0	0	0	12.3645	6.09183e-05	-1.12836	-5.97695	0.310507	0.271386	5.25269e-06	0.759113	0	no	-1	yes	0	no	FALSE	593.755	359.184	38.2925	415.313	43.8581	40.9272	0.699468	0.122105	1.0688
SRV_08171_at	Mex_Nohits_3602_Contig_1	MC08054	No Hit	0	0	0	0	0	12.2843	6.36371e-05	1.26942	-2.10573	-5.55045	0.217625	0.0469292	1.43061e-05	0	no	0	no	-1	yes	FALSE	222.358	316.655	201.716	298.206	199.305	50.335	1.3411	0.629408	0.249534
SRV_09153_a_at	Mex_Nohits_4529_Contig_1	MC09036	No Hit	0	0	0	0	0	12.0722	7.14885e-05	1.8286	5.1772	-2.46364	0.0811213	3.48737e-05	0.0220916	0	no	1	yes	-1	yes	FALSE	128.926	131.004	265.303	169.232	280.174	189.422	1.31264	2.13866	0.713982
SRV_10234_at	Mex_Nohits_765_Contig_1	MC10117	No Hit	0	0	0	0	0	11.8993	7.86747e-05	0.395731	-1.3769	-5.80046	0.696135	0.182464	7.93323e-06	0	no	0	no	-1	yes	FALSE	902.708	802.754	551.924	963.672	556.834	110.578	1.06754	0.693654	0.20035
SRV_10257_at	Mex_Nohits_785_Contig_3	MC10140	No Hit	0	0	0	0	0	11.8651	8.01829e-05	1.88313	1.35346	-5.49704	0.0730419	0.189723	1.62395e-05	0	no	0	no	-1	yes	FALSE	269.561	392.299	656.181	402.864	523.183	216.376	1.49452	1.33363	0.32975
SRV_05470_at	Mex_NM_172369_Contig_1	MC05353	No Hit	0	0	0	0	0	11.8364	8.14776e-05	1.11472	-1.24534	-5.71977	0.277063	0.226175	9.58947e-06	0	no	0	no	-1	yes	FALSE	731.469	1110.89	1191.08	883.444	855.343	410.278	1.20777	0.769965	0.344458
SRV_04297_at	Mex_NM_018946_Contig_2	MC04182	No Hit	0	0	0	0	0	11.7275	8.65972e-05	-0.724856	-5.87619	0.357023	0.476219	6.6441e-06	0.724494	0	no	-1	yes	0	no	FALSE	5255.16	3643.89	477.003	4144.07	401.52	498.427	0.788571	0.11019	1.04491
SRV_07895_at	Mex_Nohits_33_Contig_1	MC07778	No Hit	0	0	0	0	0	11.7182	8.70491e-05	0.0853997	-5.17206	-2.89778	0.93272	3.53066e-05	0.00837603	0	no	-1	yes	-1	yes	FALSE	16070.8	9528.21	119.829	16697.3	1258.93	24.6104	1.03898	0.132127	0.20538
SRV_09951_at	Mex_Nohits_5434_Contig_1	MC09834	No Hit	0	0	0	0	0	11.7178	8.70684e-05	-0.346701	-5.4141	-2.39181	0.732127	1.97825e-05	0.0257944	0	no	-1	yes	0	no	FALSE	6257.7	4447.76	1390.44	5891.61	1440.95	780.096	0.941497	0.323971	0.561043
SRV_07229_at	Mex_Nohits_2532_Contig_1	MC07112	No Hit	0	0	0	0	0	11.6939	8.82478e-05	2.04548	5.49977	0.806306	0.0530131	1.61344e-05	0.428741	0	no	1	yes	0	no	FALSE	119.279	147.095	372.665	160.978	312.651	415.861	1.34959	2.12551	1.11591
SRV_05760_at	Mex_Nohits_1079_Contig_1	MC05643	No Hit	0	0	0	0	0	11.6799	8.89408e-05	-0.709448	-2.13389	-5.47568	0.485536	0.0443073	1.70853e-05	0	no	0	no	-1	yes	FALSE	1523.67	2001.38	1045.84	1279.18	1059.67	240.404	0.839538	0.529471	0.229867
SRV_10257_s_at	Mex_Nohits_785_Contig_3	MC10140	No Hit	0	0	0	0	0	11.5773	9.42381e-05	1.53911	0.821487	-5.62924	0.138111	0.420228	1.18722e-05	0	no	0	no	-1	yes	FALSE	214.15	306.184	477.034	303.496	366.102	152.143	1.41721	1.19569	0.318935
SRV_09836_at	Mex_Nohits_53_Contig_1	MC09719	No Hit	0	0	0	0	0	11.2933	0.000110779	0.0155474	-5.19814	-2.61898	0.987736	3.31628e-05	0.0157111	0	no	-1	yes	-1	yes	FALSE	14380	8998.57	104.022	14474	1957.24	27.0397	1.00653	0.217506	0.259942
SRV_07804_at	Mex_Nohits_320_Contig_1	MC07687	No Hit	0	0	0	0	0	11.2546	0.000113268	0.918576	5.51783	1.5728	0.36833	1.54573e-05	0.13011	0	no	1	yes	0	no	FALSE	4062.9	3641.77	8999.88	4563.31	10329.5	12169.2	1.12317	2.83639	1.35215
SRV_08223_at	Mex_Nohits_365_Contig_1	MC08106	No Hit	0	0	0	0	0	11.1742	0.000118635	1.48577	5.59119	0.231827	0.151602	1.299e-05	0.818826	0	no	1	yes	0	no	FALSE	148.496	1775.37	22152.3	213.183	19687.2	25044	1.43562	11.0891	1.13054
SRV_10151_at	Mex_Nohits_692_Contig_1	MC10034	No Hit	0	0	0	0	0	11.1623	0.000119452	0.852823	5.16537	-2.4655	0.402994	3.58792e-05	0.022003	0	no	1	yes	-1	yes	FALSE	150.484	196.589	508.783	185.347	644.345	295.479	1.23168	3.27762	0.580756
SRV_10272_at	Mex_Nohits_798_Contig_1	MC10155	No Hit	0	0	0	0	0	10.7796	0.000149328	-2.01536	-5.1546	1.30662	0.0563108	3.68198e-05	0.204904	0	no	-1	yes	0	no	FALSE	412.697	350.636	196.208	311.564	160.177	237.19	0.754947	0.456818	1.20887
SRV_10118_at	Mex_Nohits_667_Contig_1	MC10001	No Hit	0	0	0	0	0	10.6857	0.000157846	1.68792	5.25011	-1.28232	0.105627	2.92758e-05	0.213145	0	no	1	yes	0	no	FALSE	106.543	159.519	456.709	185.919	793.657	262.381	1.745	4.97531	0.574503
SRV_08071_a_at	Mex_Nohits_3509_Contig_1	MC07954	No Hit	0	0	0	0	0	10.5233	0.000173847	-0.508325	-4.30245	-3.57778	0.616311	0.000291081	0.00168921	0	no	-1	yes	-1	yes	FALSE	595.853	507.687	194.598	527.059	176.309	72.3271	0.884545	0.347278	0.371675
SRV_10463_x_at	Mex_Nohits_959_Contig_1	MC10346	No Hit	0	0	0	0	0	10.3074	0.000197926	0.876593	-0.641803	-5.45361	0.390228	0.527667	1.80061e-05	0	no	0	no	-1	yes	FALSE	2309.9	2314.36	735.056	3770.54	1691.65	17.9379	1.63234	0.730935	0.0244034
SRV_06235_at	Mex_Nohits_153_Contig_1	MC06118	No Hit	0	0	0	0	0	10.2016	0.000211029	-1.64992	5.27046	-0.323726	0.11324	2.78824e-05	0.749218	0	no	1	yes	0	no	FALSE	1683.35	1123.98	2773.01	1167.17	3621.09	2483.97	0.693362	3.22167	0.895768
SRV_07613_s_at	Mex_Nohits_299_Contig_1	MC07496	No Hit	0	0	0	0	0	10.0967	0.000224956	-0.0124613	-4.85324	2.59541	0.990171	7.62172e-05	0.016553	0	no	-1	yes	1	yes	FALSE	1561	1307.84	263.532	1652.73	272.427	609.131	1.05877	0.208303	2.31141
SRV_10140_at	Mex_Nohits_683_Contig_1	MC10023	No Hit	0	0	0	0	0	9.79917	0.00027023	0.659709	5.21211	1.34023	0.516323	3.20695e-05	0.193919	0	no	1	yes	0	no	FALSE	1124.96	1208.61	4007.64	1243.54	4531.66	5698.84	1.10541	3.74948	1.422
SRV_05669_at	Mex_Nohits_1009_Contig_1	MC05552	No Hit	0	0	0	0	0	9.73009	0.000282104	-0.910804	-5.32289	-0.16608	0.372321	2.45949e-05	0.869619	0	no	-1	yes	0	no	FALSE	1416.18	1186.04	133.321	1044.96	95.3333	115.02	0.737873	0.0803796	0.862725
SRV_08468_a_at	Mex_Nohits_3872_Contig_1	MC08351	No Hit	0	0	0	0	0	9.72696	0.000282656	1.78381	1.18153	-4.96013	0.0883273	0.250074	5.8844e-05	0	no	0	no	-1	yes	FALSE	212.311	200.691	276.529	295.74	254.191	100.295	1.39296	1.26657	0.362694
SRV_01847_a_at	Mex_NM_003361_Contig_14	MC01735	No Hit	0	0	0	0	0	9.65482	0.000295692	-1.54863	-5.11618	-0.625245	0.13581	4.03855e-05	0.538275	0	no	-1	yes	0	no	FALSE	289.027	152.207	30.1553	184.236	29.3527	24.7021	0.637436	0.192848	0.819163
SRV_10400_at	Mex_Nohits_901_Contig_1	MC10283	No Hit	0	0	0	0	0	9.58257	0.000309409	-0.830666	-5.29479	0.151374	0.415132	2.63048e-05	0.881068	0	no	-1	yes	0	no	FALSE	978.031	555.879	95.353	757.151	143.203	98.9731	0.774158	0.257615	1.03797
SRV_09896_at	Mex_Nohits_537_Contig_1	MC09779	No Hit	0	0	0	0	0	9.52831	0.000320166	-0.399647	-5.25821	0.881154	0.69329	2.8713e-05	0.387809	0	no	-1	yes	0	no	FALSE	1141.01	655.797	138.06	1020.99	186.899	169.684	0.894817	0.284995	1.22906
SRV_09869_at	Mex_Nohits_534_Contig_1	MC09752	No Hit	0	0	0	0	0	9.4216	0.000342529	-0.533284	-4.2839	3.103	0.599211	0.000304546	0.00520986	0	no	-1	yes	1	yes	FALSE	3214.72	2374.06	843.041	2925.41	851.038	1797.92	0.910006	0.358474	2.13266
SRV_09772_at	Mex_Nohits_522_Contig_1	MC09655	No Hit	0	0	0	0	0	9.40907	0.000345264	-0.976477	-0.916287	5.14141	0.339499	0.369503	3.80065e-05	0	no	0	no	1	yes	FALSE	268.691	207.324	195.587	235.622	178.544	419.418	0.876925	0.861184	2.1444
SRV_07075_at	Mex_Nohits_2358_Contig_1	MC06958	No Hit	0	0	0	0	0	9.38752	0.000350023	1.01227	5.04588	1.29498	0.322468	4.78393e-05	0.20882	0	no	1	yes	0	no	FALSE	1202.57	1065.57	2726.49	1433.16	2913.75	3525.94	1.19175	2.73444	1.29322
SRV_09730_at	Mex_Nohits_5172_Contig_1	MC09613	No Hit	0	0	0	0	0	9.37752	0.000352258	1.13221	0.641276	-5.14193	0.269797	0.528003	3.79594e-05	0	no	0	no	-1	yes	FALSE	366.586	344.47	436.894	524.166	415.955	82.9868	1.42986	1.20752	0.189947
SRV_09325_at	Mex_Nohits_4714_Contig_1	MC09208	No Hit	0	0	0	0	0	9.36449	0.00035519	1.08028	-5.16762	-0.471317	0.291779	3.56853e-05	0.642078	0	no	-1	yes	0	no	FALSE	295.082	175.504	54.121	387.1	55.4744	48.8439	1.31184	0.316086	0.902496
SRV_07376_at	Mex_Nohits_2730_Contig_1	MC07259	No Hit	0	0	0	0	0	9.35496	0.000357353	1.38886	-0.237734	-5.1068	0.178849	0.814299	4.13072e-05	0	no	0	no	-1	yes	FALSE	1086.39	1383.98	1462.22	1351.23	1300.03	600.328	1.24379	0.939345	0.410559
SRV_10095_at	Mex_Nohits_648_Contig_1	MC09978	No Hit	0	0	0	0	0	9.10996	0.000418172	0.450234	5.18108	-0.532493	0.65697	3.45498e-05	0.599749	0	no	1	yes	0	no	FALSE	114.81	259.691	2595.98	144.889	2116.38	2132.59	1.26198	8.14962	0.821499
SRV_10228_at	Mex_Nohits_76_Contig_1	MC10111	No Hit	0	0	0	0	0	9.09181	0.000423106	2.00202	4.66302	-1.23434	0.0578281	0.000120946	0.230167	0	no	1	yes	0	no	FALSE	3403.46	4855.12	10624.7	4976.6	11091.7	8582.28	1.46222	2.28454	0.807766
SRV_10047_at	Mex_Nohits_605_Contig_1	MC09930	No Hit	0	0	0	0	0	9.0883	0.000424067	1.65139	1.69215	-4.65558	0.112936	0.104807	0.000123153	0	no	0	no	-1	yes	FALSE	620.869	718.088	1042.7	835.192	955.181	461.507	1.3452	1.33017	0.442606
SRV_10141_s_at	Mex_Nohits_684_Contig_1	MC10024	No Hit	0	0	0	0	0	9.02996	0.000440402	-1.23961	-4.95725	0.989429	0.228248	5.92554e-05	0.333266	0	no	-1	yes	0	no	FALSE	576.585	306.267	38.723	379.584	38.9228	56.9972	0.658332	0.127088	1.47192
SRV_08558_at	Mex_Nohits_396_Contig_1	MC08441	No Hit	0	0	0	0	0	8.84954	0.000495417	-1.05158	-5.04099	-0.176748	0.304464	4.8407e-05	0.861331	0	no	-1	yes	0	no	FALSE	217.424	153.955	75.765	182.345	64.7112	73.15	0.838662	0.420324	0.965485
SRV_10292_at	Mex_Nohits_813_Contig_1	MC10175	No Hit	0	0	0	0	0	8.64058	0.000568663	0.94118	-0.907218	4.92066	0.356886	0.374172	6.47377e-05	0	no	0	no	1	yes	FALSE	958.921	1091.86	721.782	1090.74	975.614	1614.92	1.13747	0.893533	2.2374
SRV_09579_x_at	Mex_Nohits_500_Contig_1	MC09462	No Hit	0	0	0	0	0	8.54108	0.000607617	-0.478911	4.93496	-1.01983	0.636752	6.25365e-05	0.318948	0	no	1	yes	0	no	FALSE	80.2186	96.3801	181.24	75.25	196.64	155.797	0.938061	2.04025	0.859617
SRV_09626_at	Mex_Nohits_5049_Contig_1	MC09509	No Hit	0	0	0	0	0	8.50897	0.000620798	-0.487554	-5.01866	-0.319806	0.630713	5.10866e-05	0.752148	0	no	-1	yes	0	no	FALSE	410.367	253.306	75.4841	374.625	102.891	70.8094	0.912901	0.406193	0.93807
SRV_05702_at	Mex_Nohits_1033_Contig_1	MC05585	No Hit	0	0	0	0	0	8.46851	0.000637856	-0.0673607	-5.03947	0.0686411	0.946906	4.85842e-05	0.945899	0	no	-1	yes	0	no	FALSE	1124.67	555.282	43.9997	961.565	82.5744	45.3997	0.854973	0.148707	1.03182
SRV_09482_s_at	Mex_Nohits_4887_Contig_1	MC09365	No Hit	0	0	0	0	0	8.34826	0.000691635	0.112462	-4.10311	-2.86298	0.911482	0.00047314	0.00906998	0	no	-1	yes	-1	yes	FALSE	1578.36	1216.79	469.633	1604.58	452.322	224.029	1.01661	0.371733	0.477029
SRV_09891_at	Mex_Nohits_5364_Contig_1	MC09774	No Hit	0	0	0	0	0	8.2391	0.000744751	0.807968	4.70249	1.3968	0.427804	0.000109881	0.176476	0	no	1	yes	0	no	FALSE	227.056	189.775	500.031	266.164	493.344	673.905	1.17224	2.59962	1.34772
SRV_06442_at	Mex_Nohits_173_Contig_1	MC06325	No Hit	0	0	0	0	0	8.13944	0.000797136	1.83432	-0.504405	-4.56061	0.0802387	0.619017	0.000155168	0	no	0	no	-1	yes	FALSE	828.395	1026.12	866.942	1129.84	935.43	396.238	1.36388	0.911621	0.457052
SRV_07613_at	Mex_Nohits_299_Contig_1	MC07496	No Hit	0	0	0	0	0	8.12527	0.000804903	0.162048	-4.33122	2.36433	0.872755	0.000271361	0.0273572	0	no	-1	yes	0	no	FALSE	615.955	535.217	142.723	659.515	143.56	286.825	1.07072	0.268228	2.00966
SRV_09345_at	Mex_Nohits_474_Contig_1	MC09228	No Hit	0	0	0	0	0	8.0376	0.000854841	0.0765901	4.48716	1.99306	0.939645	0.000185562	0.0588678	0	no	1	yes	0	no	FALSE	228.24	156.763	429.632	245.165	776.906	1021.06	1.07415	4.95593	2.37659
SRV_07613_x_at	Mex_Nohits_299_Contig_1	MC07496	No Hit	0	0	0	0	0	7.68676	0.00109121	0.278469	-4.18517	2.33818	0.783267	0.000387405	0.0289248	0	no	-1	yes	0	no	FALSE	1574.13	1387.04	332.358	1757.58	350.814	697.161	1.11654	0.252923	2.09762
SRV_07506_at	Mex_Nohits_2871_Contig_1	MC07389	No Hit	0	0	0	0	0	7.65933	0.00111249	1.89567	4.37416	0.501182	0.0712855	0.000244396	0.621247	0	no	1	yes	0	no	FALSE	70.0454	71.6377	160.84	115.522	209.672	192.199	1.64924	2.92683	1.19497
SRV_13113_at	Tig_NM_015719_Contig_1	TC02494	No Hit	0	0	0	0	0	7.37742	0.00135933	1.38843	0.776879	-4.4273	0.178978	0.445546	0.000214703	0	no	0	no	-1	yes	FALSE	193.929	203.88	312.875	257.017	241.788	114.89	1.32532	1.18594	0.367209
SRV_01814_a_at	Mex_NM_003311_Contig_1	MC01702	No Hit	0	0	0	0	0	7.35508	0.0013813	-0.333751	1.79768	-4.32691	0.741744	0.0860392	0.000274227	0	no	0	no	-1	yes	FALSE	433.135	750.675	830.813	404.929	1451.99	204.251	0.934878	1.93424	0.245845
SRV_08912_a_at	Mex_Nohits_4291_Contig_1	MC08795	No Hit	0	0	0	0	0	7.23078	0.00151081	-1.44307	-4.10811	1.65328	0.16316	0.000467417	0.112548	0	no	-1	yes	0	no	FALSE	202.622	134.08	61.5016	144.282	44.6834	96.1598	0.712075	0.333259	1.56353
SRV_07241_at	Mex_Nohits_255_Contig_1	MC07124	No Hit	0	0	0	0	0	7.12466	0.00163186	1.63095	3.92303	-1.82314	0.117209	0.000733201	0.0819723	0	no	1	yes	0	no	FALSE	270.951	331.871	659.364	380.09	682.718	469.364	1.4028	2.05718	0.711843
SRV_05685_at	Mex_Nohits_1021_Contig_1	MC05568	No Hit	0	0	0	0	0	7.12017	0.00163721	0.870771	0.429214	-4.51863	0.39333	0.671963	0.000171868	0	no	0	no	-1	yes	FALSE	443.78	497.388	647.36	505.008	538.345	298.187	1.13797	1.08234	0.46062
SRV_10099_at	Mex_Nohits_650_Contig_1	MC09982	No Hit	0	0	0	0	0	7.03446	0.00174307	0.534224	4.37523	-1.29436	0.598572	0.000243758	0.209033	0	no	1	yes	0	no	FALSE	1322.66	1095.28	3044.79	1433.46	2631.04	2463.42	1.08377	2.40217	0.80906
SRV_08683_a_at	Mex_Nohits_4084_Contig_1	MC08566	No Hit	0	0	0	0	0	6.96188	0.00183854	-0.616284	-4.36269	1.21358	0.544064	0.000251324	0.237842	0	no	-1	yes	0	no	FALSE	142.44	171.041	98.4458	130.461	78.511	119.1	0.915906	0.459018	1.2098
SRV_10251_at	Mex_Nohits_78_Contig_4	MC10134	No Hit	0	0	0	0	0	6.91584	0.00190204	-1.05282	-4.43148	0.0325797	0.303909	0.000212526	0.974305	0	no	-1	yes	0	no	FALSE	1854.38	1746.07	387.131	1424.2	478.623	374.428	0.768023	0.274114	0.967187
SRV_09861_at	Mex_Nohits_5329_Contig_1	MC09744	No Hit	0	0	0	0	0	6.79964	0.00207316	-1.61636	-2.87497	-3.08559	0.12034	0.0088249	0.00542579	0	no	-1	yes	-1	yes	FALSE	2249.37	1081.25	457.501	1163.3	341.409	143.637	0.517165	0.315755	0.31396
SRV_04303_at	Mex_NM_018947_Contig_4	MC04187	No Hit	0	0	0	0	0	6.79475	0.00208072	1.89558	1.40245	-3.85022	0.0712988	0.174805	0.000874912	0	no	0	no	-1	yes	FALSE	764.671	906.258	1387.78	1099.4	1173.01	681.341	1.43774	1.29435	0.490958
SRV_10174_at	Mex_Nohits_710_Contig_3	MC10057	No Hit	0	0	0	0	0	6.75751	0.00213929	-1.86405	-4.05036	0.626429	0.0757853	0.000537975	0.537513	0	no	-1	yes	0	no	FALSE	482.263	417.073	213.309	281.359	122.378	260.372	0.583413	0.293422	1.22063
SRV_10141_at	Mex_Nohits_684_Contig_1	MC10024	No Hit	0	0	0	0	0	6.68117	0.00226502	-1.42092	-4.23453	0.305434	0.169431	0.000343497	0.762921	0	no	-1	yes	0	no	FALSE	363.551	179.449	24.8039	224.658	27.9523	28.5737	0.617955	0.155768	1.15198
SRV_10164_x_at	Mex_Nohits_702_Contig_1	MC10047	No Hit	0	0	0	0	0	6.66337	0.00229548	-1.50148	1.87064	3.77311	0.147521	0.0748276	0.00105458	0	no	0	no	1	yes	FALSE	795.577	1250.3	1866.58	513.859	1950.38	4385.67	0.645895	1.55993	2.34957
SRV_01368_a_at	Mex_NM_002275_Contig_18	MC01256	No Hit	0	0	0	0	0	6.38714	0.00282993	-0.0907179	-4.37465	0.12509	0.928542	0.000244104	0.901594	0	no	-1	yes	0	no	FALSE	12649.2	6929.52	741.909	12217.4	1290.19	726.885	0.965858	0.186188	0.979749
SRV_10271_s_at	Mex_Nohits_797_Contig_1	MC10154	No Hit	0	0	0	0	0	6.30486	0.00301421	-0.954193	-4.1392	0.93336	0.350407	0.000433328	0.360818	0	no	-1	yes	0	no	FALSE	1723.07	500.173	24.2381	1231.08	46.029	42.9582	0.714468	0.0920261	1.77234
SRV_07633_s_at	Mex_Nohits_301_Contig_1	MC07516	No Hit	0	0	0	0	0	6.26558	0.00310677	-0.360134	-4.18429	-1.07646	0.722199	0.000388241	0.293444	0	no	-1	yes	0	no	FALSE	1033.76	692.623	100.541	940.823	155.623	64.5375	0.9101	0.224686	0.641906
SRV_08599_a_at	Mex_Nohits_400_Contig_1	MC08482	No Hit	0	0	0	0	0	6.22342	0.00320953	-0.169028	-3.69243	2.23778	0.867327	0.00128164	0.0357406	0	no	-1	yes	0	no	FALSE	1321.8	1388.64	378.499	1245.97	459.719	623.648	0.942631	0.331056	1.64769
SRV_09055_at	Mex_Nohits_443_Contig_1	MC08938	No Hit	0	0	0	0	0	6.16772	0.00335104	0.649062	4.24086	-0.311431	0.523052	0.000338236	0.75842	0	no	1	yes	0	no	FALSE	765.822	468.584	1085.51	891.445	1499.31	1082.88	1.16404	3.19966	0.997576
SRV_10286_at	Mex_Nohits_808_Contig_1	MC10169	No Hit	0	0	0	0	0	6.12731	0.00345793	-1.036	-3.99604	1.1577	0.311513	0.000613986	0.259465	0	no	-1	yes	0	no	FALSE	3405.17	831.288	37.5547	2523.89	62.5891	88.6691	0.741193	0.0752917	2.36107
SRV_06723_a_at	Mex_Nohits_2010_Contig_1	MC06606	No Hit	0	0	0	0	0	6.12089	0.00347523	0.177309	-2.54782	3.44091	0.860897	0.0183832	0.00234466	0	no	-1	yes	1	yes	FALSE	272.813	231.031	169.551	279.21	115.828	575.918	1.02345	0.501354	3.39673
SRV_09505_at	Mex_Nohits_4910_Contig_1	MC09388	No Hit	0	0	0	0	0	5.99292	0.0038409	1.70611	3.83362	-0.609329	0.10214	0.000910825	0.54858	0	no	1	yes	0	no	FALSE	2849.04	3207.57	7137.47	4031.46	6892.46	6449.64	1.41502	2.14881	0.90363
SRV_09055_s_at	Mex_Nohits_443_Contig_1	MC08938	No Hit	0	0	0	0	0	5.98061	0.00387824	0.401824	4.21446	0.136566	0.691711	0.000360712	0.892622	0	no	1	yes	0	no	FALSE	1245.59	802.082	1593.46	1311.88	2271.45	1791.53	1.05322	2.83194	1.12431
SRV_01845_at	Mex_NM_003361_Contig_11	MC01733	No Hit	0	0	0	0	0	5.90985	0.00410054	-1.44708	-3.44724	-1.93703	0.162046	0.0023095	0.0657561	0	no	-1	yes	0	no	FALSE	1862.17	985.533	309.607	1210.85	288.841	155.03	0.650234	0.29308	0.500733
SRV_09560_at	Mex_Nohits_4979_Contig_1	MC09443	No Hit	0	0	0	0	0	5.89593	0.00414588	1.28348	0.835401	-3.91696	0.212746	0.412519	0.000744091	0	no	0	no	-1	yes	FALSE	1404.63	682.215	896.47	2465.54	1005.79	133.705	1.7553	1.4743	0.149146
SRV_09752_at	Mex_Nohits_52_Contig_1	MC09635	No Hit	0	0	0	0	0	5.87354	0.00421995	-0.00192433	-1.75506	-3.81319	0.998482	0.0932394	0.000957065	0	no	0	no	-1	yes	FALSE	11985.2	12997.4	8570.01	11980.4	9312.05	3791.17	0.999599	0.716453	0.442376
SRV_10155_at	Mex_Nohits_696_Contig_1	MC10038	No Hit	0	0	0	0	0	5.83938	0.00433576	0.558083	3.74932	1.77461	0.582452	0.00111705	0.0898737	0	no	1	yes	0	no	FALSE	209.313	219.638	398.46	228.864	441.581	548.324	1.09341	2.0105	1.37611
SRV_10214_at	Mex_Nohits_747_Contig_1	MC10097	No Hit	0	0	0	0	0	5.81534	0.00441932	0.318543	4.1166	-0.631014	0.753093	0.00045785	0.534566	0	no	1	yes	0	no	FALSE	390.394	347.803	676.728	416.351	775.894	607.227	1.06649	2.23084	0.897298
SRV_10203_x_at	Mex_Nohits_737_Contig_1	MC10086	No Hit	0	0	0	0	0	5.79294	0.00449875	-0.827412	0.128241	-4.08384	0.416934	0.899129	0.000495867	0	no	0	no	-1	yes	FALSE	276.495	315.282	459.985	232.418	334.9	201.324	0.840589	1.06222	0.437675
SRV_10145_s_at	Mex_Nohits_688_Contig_1	MC10028	No Hit	0	0	0	0	0	5.76056	0.00461635	-1.13542	-1.90744	-3.51485	0.26848	0.0696717	0.00196458	0	no	0	no	-1	yes	FALSE	466.811	651.933	318.044	342.868	346.694	106.883	0.734489	0.531794	0.336063
SRV_08603_a_at	Mex_Nohits_4003_Contig_1	MC08486	No Hit	0	0	0	0	0	5.74787	0.00466335	1.19065	3.69102	-1.48402	0.246544	0.001286	0.152063	0	no	1	yes	0	no	FALSE	194.683	211.085	273.17	273.423	611.546	185.27	1.40445	2.89716	0.678222
SRV_10166_at	Mex_Nohits_704_Contig_3	MC10049	No Hit	0	0	0	0	0	5.67503	0.00494329	-0.250575	-4.11819	-0.0528241	0.80448	0.000456074	0.958351	0	no	-1	yes	0	no	FALSE	3374.39	2226.97	857.851	3168.71	1052.81	816.437	0.939048	0.472753	0.951723
SRV_07245_at	Mex_Nohits_2553_Contig_1	MC07128	No Hit	0	0	0	0	0	5.66875	0.00496829	-0.690863	-3.2907	-2.38752	0.496914	0.00335098	0.0260328	0	no	-1	yes	0	no	FALSE	739.501	467.283	114.069	559.336	157.957	36.8624	0.756369	0.338033	0.32316
SRV_07147_s_at	Mex_Nohits_2434_Contig_1	MC07030	No Hit	0	0	0	0	0	5.64681	0.00505663	0.803022	3.55126	1.91942	0.430597	0.00180032	0.0680626	0	no	1	yes	0	no	FALSE	71.9534	74.9293	143.375	79.1197	156.735	235.882	1.0996	2.09178	1.64521
SRV_08095_at	Mex_Nohits_3534_Contig_1	MC07978	No Hit	0	0	0	0	0	5.6305	0.0051234	0.478887	4.07153	-0.291176	0.636769	0.000510952	0.773659	0	no	1	yes	0	no	FALSE	293.656	227.516	358.37	330.121	690.87	332.064	1.12418	3.03658	0.926595
SRV_10114_at	Mex_Nohits_663_Contig_1	MC09997	No Hit	0	0	0	0	0	5.62654	0.00513975	-0.319895	3.68068	1.7972	0.752081	0.00131851	0.0861178	0	no	1	yes	0	no	FALSE	1528.22	1213.49	2316.71	1376.8	2557.95	3365.2	0.900921	2.10793	1.45258
SRV_07925_at	Mex_Nohits_3344_Contig_1	MC07808	No Hit	0	0	0	0	0	5.60193	0.00524271	1.00155	-3.84128	-1.02337	0.327507	0.000894088	0.31731	0	no	-1	yes	0	no	FALSE	291.662	265.396	24.6387	399.771	81.6781	17.6122	1.37066	0.30776	0.714819
SRV_07723_at	Mex_Nohits_3108_Contig_1	MC07606	No Hit	0	0	0	0	0	5.50296	0.00567989	-1.21554	-3.77467	-0.884986	0.237111	0.00105061	0.385784	0	no	-1	yes	0	no	FALSE	998.404	378.565	174.329	695.862	104.685	134.525	0.696974	0.27653	0.771675
SRV_09249_at	Mex_Nohits_4630_Contig_1	MC09132	No Hit	0	0	0	0	0	5.48872	0.00574595	0.0938024	-3.65226	-1.76588	0.92612	0.00141201	0.0913634	0	no	-1	yes	0	no	FALSE	1283.19	1039.2	238.586	1469.77	264.811	123.712	1.1454	0.254822	0.518522
SRV_06713_at	Mex_Nohits_200_Contig_1	MC06596	No Hit	0	0	0	0	0	5.48693	0.00575433	0.364949	3.87711	1.13825	0.718652	0.000819658	0.267325	0	no	1	yes	0	no	FALSE	346.355	271.421	694.618	353.059	737.663	912.027	1.01936	2.71778	1.31299
SRV_09701_at	Mex_Nohits_5134_Contig_1	MC09584	No Hit	0	0	0	0	0	5.33431	0.00651871	0.587243	3.94755	-0.2737	0.56305	0.000690795	0.786882	0	no	1	yes	0	no	FALSE	292.72	687.031	4768.5	378.069	4282.5	4230.39	1.29157	6.23334	0.887154
SRV_09591_at	Mex_Nohits_5011_Contig_1	MC09474	No Hit	0	0	0	0	0	5.31102	0.00664476	1.0317	0.395008	-3.83571	0.313481	0.69666	0.00090624	0	no	0	no	-1	yes	FALSE	2882.27	1481.22	1236.92	4596.88	1669.53	204.144	1.59488	1.12713	0.165042
SRV_09895_at	Mex_Nohits_5369_Contig_1	MC09778	No Hit	0	0	0	0	0	5.26577	0.00689731	1.95924	2.442	-2.44853	0.0629447	0.0231517	0.0228272	0	no	1	yes	-1	yes	FALSE	1151.84	1654.01	2033.96	2383.19	4038.25	1169	2.06904	2.44149	0.57474
SRV_06924_at	Mex_Nohits_221_Contig_2	MC06807	No Hit	0	0	0	0	0	5.25554	0.00695582	0.0508657	-3.75997	-1.27541	0.959894	0.00108866	0.215536	0	no	-1	yes	0	no	FALSE	3721.06	2426.47	407.782	3910.45	678.238	252.776	1.05089	0.279516	0.61988
SRV_10064_at	Mex_Nohits_62_Contig_3	MC09947	No Hit	0	0	0	0	0	5.24003	0.00704558	-0.250894	-3.40401	-2.01739	0.804237	0.00256037	0.0560828	0	no	-1	yes	0	no	FALSE	6622.47	10380.9	1605.84	6075.64	3689.5	729.881	0.917428	0.355413	0.454517
SRV_05785_a_at	Mex_Nohits_110_Contig_4	MC05668	No Hit	0	0	0	0	0	5.13772	0.00767003	0.438838	3.71434	1.1934	0.665081	0.00121558	0.245487	0	no	1	yes	0	no	FALSE	1941.11	2298.1	4298.51	2103.77	4916.87	5462.76	1.0838	2.13954	1.27085
SRV_10207_at	Mex_Nohits_740_Contig_1	MC10090	No Hit	0	0	0	0	0	4.93396	0.00910004	0.0946344	0.393954	3.82593	0.925466	0.697427	0.000927969	0	no	0	no	1	yes	FALSE	172.494	151.964	129.452	172.584	163.944	299.343	1.00052	1.07884	2.31238
SRV_06713_s_at	Mex_Nohits_200_Contig_1	MC06596	No Hit	0	0	0	0	0	4.92249	0.00918878	0.276373	3.51803	1.52136	0.784855	0.00194965	0.142488	0	no	1	yes	0	no	FALSE	828.683	595.565	1463.09	790.319	1524.23	2157.09	0.953704	2.5593	1.47434
SRV_10121_at	Mex_Nohits_669_Contig_1	MC10004	No Hit	0	0	0	0	0	4.88041	0.00952218	0.127974	3.78206	0.566445	0.899338	0.00103199	0.576855	0	no	1	yes	0	no	FALSE	636.999	662.956	1062.19	647.459	1440.05	1179.28	1.01642	2.17216	1.11024
SRV_10179_s_at	Mex_Nohits_715_Contig_1	MC10062	No Hit	0	0	0	0	0	4.84515	0.00981167	0.468819	0.592066	-3.73699	0.643835	0.559874	0.00115084	0	no	0	no	-1	yes	FALSE	941.53	725.146	755.398	1070.73	839.47	323.811	1.13723	1.15766	0.428662
SRV_10105_at	Mex_Nohits_656_Contig_1	MC09988	No Hit	0	0	0	0	0	4.83861	0.00986645	-0.764945	-0.961135	-3.60651	0.452474	0.346983	0.00157648	0	no	0	no	-1	yes	FALSE	1225.77	1144.59	693.96	1049.11	890.885	334.314	0.855877	0.778347	0.481749
SRV_05771_at	Mex_Nohits_109_Contig_1	MC05654	No Hit	0	0	0	0	0	4.76587	0.0104981	0.0525296	-3.3597	-1.73414	0.958583	0.00284507	0.0969586	0	no	-1	yes	0	no	FALSE	12529.7	7735.95	58.5258	12726.1	2712.37	18.7011	1.01568	0.350619	0.319537
SRV_07623_at	Mex_Nohits_3_Contig_1	MC07506	No Hit	0	0	0	0	0	4.72178	0.0109021	0.420891	-3.71275	0.451276	0.677939	0.00122026	0.65623	0	no	-1	yes	0	no	FALSE	792.777	571.633	46.6332	940.574	109.273	64.0772	1.18643	0.19116	1.37407
SRV_07782_a_at	Mex_Nohits_3173_Contig_1	MC07665	No Hit	0	0	0	0	0	4.7073	0.0110385	-1.45643	1.79739	2.96144	0.159472	0.086086	0.00723583	0	no	0	no	1	yes	FALSE	268.599	177.107	210.844	172.163	277.871	451.941	0.640968	1.56895	2.14349
SRV_05671_at	Mex_Nohits_1010_Contig_1	MC05554	No Hit	0	0	0	0	0	4.69177	0.0111868	-0.69241	3.35232	-1.53552	0.495961	0.00289539	0.138988	0	no	1	yes	0	no	FALSE	701.797	627.343	1200.55	573.554	1382.03	843.755	0.817265	2.20299	0.702806
SRV_04791_a_at	Mex_NM_030673_Contig_4	MC04674	No Hit	0	0	0	0	0	4.62719	0.0118271	0.217126	-0.211982	-3.71342	0.830121	0.834083	0.0012183	0	no	0	no	-1	yes	FALSE	5818.1	6978.11	2244.68	8165.43	5098.21	55.7145	1.40345	0.730601	0.0248207
SRV_05981_at	Mex_Nohits_129_Contig_3	MC05864	No Hit	0	0	0	0	0	4.59498	0.0121612	-0.0432593	-3.5067	-1.21905	0.965887	0.0020033	0.2358	0	no	-1	yes	0	no	FALSE	9736.15	4937.95	32.8812	9222.45	1706.69	16.6801	0.947238	0.345628	0.507284
SRV_09535_at	Mex_Nohits_4949_Contig_1	MC09418	No Hit	0	0	0	0	0	4.55098	0.0126341	-0.219643	-3.65881	-0.466718	0.828185	0.0013899	0.645314	0	no	-1	yes	0	no	FALSE	1649.8	1353.06	517.267	1435.69	527.512	445.863	0.870221	0.389867	0.861959
SRV_09490_at	Mex_Nohits_4895_Contig_1	MC09373	No Hit	0	0	0	0	0	4.51136	0.0130772	-1.25787	-2.12203	2.72925	0.221693	0.0453953	0.0122809	0	no	0	no	1	yes	FALSE	1017.2	591.795	147.701	556.599	246.438	491.282	0.54719	0.416424	3.3262
SRV_09498_at	Mex_Nohits_4903_Contig_1	MC09381	No Hit	0	0	0	0	0	4.44593	0.013846	1.7932	0.900489	-3.05145	0.0867733	0.377662	0.0058746	0	no	0	no	-1	yes	FALSE	108.908	129.89	127.739	174.521	158.336	61.2957	1.60246	1.219	0.47985
SRV_07480_at	Mex_Nohits_284_Contig_1	MC07363	No Hit	0	0	0	0	0	4.32479	0.0154017	0.446275	3.55497	-0.370657	0.659783	0.00178433	0.714456	0	no	1	yes	0	no	FALSE	1876.41	3769.58	7199.74	2155.69	8832.21	6652.68	1.14884	2.34302	0.924016
SRV_10352_at	Mex_Nohits_866_Contig_1	MC10235	No Hit	0	0	0	0	0	4.22178	0.0168739	-0.218379	-2.57097	-2.45108	0.829157	0.0174705	0.0227016	0	no	-1	yes	0	no	FALSE	5198.25	7130.94	808.667	4348.24	2083.5	133.311	0.836481	0.292177	0.164853
SRV_09599_at	Mex_Nohits_5019_Contig_1	MC09482	No Hit	0	0	0	0	0	4.18344	0.01746	1.07544	3.14886	-1.21592	0.293891	0.00468004	0.236966	0	no	1	yes	0	no	FALSE	130.514	123.389	272.777	166.385	311.365	216.844	1.27484	2.52345	0.794949
SRV_10468_at	Mex_Nohits_963_Contig_1	MC10351	No Hit	0	0	0	0	0	4.15715	0.0178748	0.703489	-2.42139	-2.47253	0.489168	0.0242054	0.0216693	0	no	0	no	-1	yes	FALSE	483.65	756.353	260.49	604.343	302.108	110.115	1.24955	0.399428	0.422723
SRV_09913_at	Mex_Nohits_5391_Contig_1	MC09796	No Hit	0	0	0	0	0	7.2359	0.00150522	-2.98005	-3.12448	1.75061	0.00693155	0.00495488	0.094019	-1	yes	-1	yes	0	no	FALSE	731.242	437.103	175.302	329.829	162.172	281.127	0.451053	0.371015	1.60367
SRV_07408_at	Mex_Nohits_277_Contig_1	MC07291	No Hit	0	0	0	0	0	6.24901	0.00314672	-2.48963	0.0214088	3.54236	0.0208783	0.983114	0.00183917	-1	yes	0	no	1	yes	FALSE	248.219	110.047	80.9697	87.8242	109.582	286.439	0.353817	0.995772	3.53761
