# Supplementary material for: Effect of thyroid hormone concentration on the transcriptional response underlying induced metamorphosis in the Mexican axolotl (Ambystoma)
Source: BMC Genomics. 2008 Feb 11;9:78. doi: 10.1186/1471-2164-9-78 (PMC2262897; doi:10.1186/1471-2164-9-78)
Supplement: Additional file 5 — DEGs identified by the 5 nM regression analysis. Excel table containing statistical and informatic values for the DEGs identified by conducting linear and quadratic regression on the 5 nM dataset and imposing fold change criteria. [file 1471-2164-9-78-S5.xls]

## Sheet: Sheet1
ID	Contig	CID	Human Hit	BLASTX	NP	Gene Name	Gene ID	Gene Link	Rank (5nM)	q (5 nM)	Overall P-Val (5 nM)	Quadratic effect P-Val (5 nM)	Linear effect P-Val (5 nM)	Intercept (5nM)	Linear effect (5 nM)	Quadratic effect (5 nM)	Pattern (5 nM)	Significant (5 nM)	RawMean_D0	RawMean_5D2	RawMean_5D12	RawMean_5D28	FC_5D2	FC_5D12	FC_5D28
SRV_00116_at	Mex_NM_000014_Contig_4	MC00004	ref|NP_000005.2| alpha-2-macroglobulin precursor [Homo sapiens]	3e-21	NP_000005	ALPHA-2-MACROGLOBULIN	2	http://www.ncbi.nlm.nih.gov/entrez/query.fcgi?db=gene&cmd=Retrieve&dopt=full_report&list_uids=2	867	0.0117543	0.0011653	NA	0.000494535	13.0662	0.0366311	0	LU	yes	8725.8	9767.34	14213.9	17686.8	1.11936	1.62895	2.02696
SRV_00508_at	Mex_NM_000714_Contig_1	MC00396	ref|NP_000705.2| translocator protein (18kDa) isoform PBR [Homo sapiens]	3e-61	NP_000705	BENZODIAZAPINE RECEPTOR (PERIPHERAL)	706	http://www.ncbi.nlm.nih.gov/entrez/query.fcgi?db=gene&cmd=Retrieve&dopt=full_report&list_uids=706	1128	0.0152928	0.00318121	NA	0.000503683	11.487	-0.0306209	0	LD	yes	3291.37	2360.09	2444.84	1576.03	0.717055	0.742804	0.478839
SRV_00752_a_at	Mex_NM_001145_Contig_2	MC00640	No Hit	0	0	0	0	0	1224	0.0165944	0.00448622	NA	0.00200684	13.3124	0.035743	0	LU	yes	9636.41	11069.4	11110.4	20332.7	1.1487	1.15296	2.10999
SRV_01164_a_at	Mex_NM_001749_Contig_5	MC01052	ref|NP_001740.1| calpain, small subunit 1 [Homo sapiens]	1e-28	NP_001740	CALPAIN, SMALL SUBUNIT 1	826	http://www.ncbi.nlm.nih.gov/entrez/query.fcgi?db=gene&cmd=Retrieve&dopt=full_report&list_uids=826	232	0.00314534	2.80698e-05	0.0252985	1.09276e-05	10.6889	0.0868569	-0.00168944	QLCU	yes	1633.19	1891	2882.64	3584.95	1.15786	1.76504	2.19506
SRV_01170_a_at	Mex_NM_001757_Contig_1	MC01058	ref|NP_001748.1| carbonyl reductase 1 [Homo sapiens]	3e-63	NP_001748	CARBONYL REDUCTASE 1	873	http://www.ncbi.nlm.nih.gov/entrez/query.fcgi?db=gene&cmd=Retrieve&dopt=full_report&list_uids=873	897	0.0121611	0.00130279	NA	0.000173604	10.7292	-0.0340236	0	LD	yes	1881.26	1438.14	1297.7	877.278	0.764456	0.689803	0.466325
SRV_03781_at	Mex_NM_015917_Contig_3	MC03669	No Hit	0	0	0	0	0	246	0.00333514	3.19513e-05	NA	3.03174e-06	11.554	-0.0395221	0	LD	yes	2955.19	2961.96	2262.27	1413.33	1.00229	0.765526	0.478254
SRV_04626_a_at	Mex_NM_022735_Contig_2	MC04509	ref|NP_073572.2| acyl-Coenzyme A binding domain containing 3 [Homo sapiens]	3e-49	NP_073572	ACYL-COENZYME A BINDING DOMAIN CONTAINING 3	64746	http://www.ncbi.nlm.nih.gov/entrez/query.fcgi?db=gene&cmd=Retrieve&dopt=full_report&list_uids=64746	166	0.00225054	1.2173e-05	NA	5.92484e-06	7.02151	0.0410196	0	LU	yes	137.915	123.574	158.729	285.165	0.896016	1.15092	2.06768
SRV_04628_at	Mex_NM_022735_Contig_5	MC04511	ref|NP_073572.2| acyl-Coenzyme A binding domain containing 3 [Homo sapiens]	3e-49	NP_073572	ACYL-COENZYME A BINDING DOMAIN CONTAINING 3	64746	http://www.ncbi.nlm.nih.gov/entrez/query.fcgi?db=gene&cmd=Retrieve&dopt=full_report&list_uids=64746	210	0.00284707	2.27468e-05	NA	7.43703e-06	7.43393	0.0390078	0	LU	yes	181.409	167.854	211.358	366.115	0.925279	1.16509	2.01817
SRV_08689_at	Mex_Nohits_409_Contig_1	MC08572	No Hit	0	0	0	0	0	914	0.0123915	0.00140547	0.00168074	0.01086	6.25507	0.155412	-0.00464695	QLCU	yes	88.491	78.5019	186.671	124.093	0.887117	2.10949	1.40233
SRV_10154_at	Mex_Nohits_695_Contig_1	MC10037	No Hit	0	0	0	0	0	1263	0.0171231	0.00502035	NA	0.00143547	8.63229	0.0345622	0	LU	yes	377.107	437.72	457.919	775.216	1.16073	1.21429	2.05569
SRV_11957_at	Tig_NM_004354_Contig_1	TC01378	ref|NP_004345.1| cyclin G2 [Homo sapiens]	2e-55	NP_004345	CYCLIN G2	901	http://www.ncbi.nlm.nih.gov/entrez/query.fcgi?db=gene&cmd=Retrieve&dopt=full_report&list_uids=901	1154	0.0156453	0.00348834	NA	0.000739316	7.22952	0.041686	0	LU	yes	154.938	165.028	249.338	345.075	1.06512	1.60927	2.22718
SRV_00049_at	0	gi|2352808|	NP_003288.1	8e-138	NP_003288.1	nuclear receptor subfamily 2, group C, member 1	7181	http://www.ncbi.nlm.nih.gov/entrez/query.fcgi?db=gene&cmd=Retrieve&dopt=full_report&list_uids=7181	329	0.00446041	6.43131e-05	NA	6.65942e-06	6.62529	0.0354742	0	LU	yes	96.2449	107.603	125.995	196.634	1.11801	1.3091	2.04306
SRV_00083_at	CTG325	0	unavailable	unavailable	0	0	0	0	174	0.002359	1.38446e-05	0.00163448	9.23449e-06	6.83892	-0.048815	0.00346758	QlVU	yes	113.367	111.094	108.89	293.223	0.979947	0.960504	2.58648
SRV_00319_at	Mex_NM_000371_Contig_1	MC00207	ref|NP_000362.1| transthyretin [Homo sapiens]	1e-12	NP_000362	TRANSTHYRETIN (PREALBUMIN, AMYLOIDOSIS TYPE I)	7276	http://www.ncbi.nlm.nih.gov/entrez/query.fcgi?db=gene&cmd=Retrieve&dopt=full_report&list_uids=7276	318	0.00431128	5.93499e-05	NA	5.34298e-06	11.6167	-0.0391807	0	LD	yes	3019.61	3169.5	2306.38	1475.21	1.04964	0.763803	0.488544
SRV_01134_at	Mex_NM_001693_Contig_1	MC01022	ref|NP_001684.2| vacuolar H+ATPase B2 [Homo sapiens]	1e-100	NP_001684	ATPASE, H+ TRANSPORTING, LYSOSOMAL 56/58KDA, V1 SUBUNIT B2	526	http://www.ncbi.nlm.nih.gov/entrez/query.fcgi?db=gene&cmd=Retrieve&dopt=full_report&list_uids=526	381	0.0051654	9.14209e-05	NA	8.49143e-06	7.30072	0.0390694	0	LU	yes	168.594	153.096	222.211	339.794	0.908078	1.31803	2.01546
SRV_01504_a_at	Mex_NM_002631_Contig_10	MC01392	ref|NP_002622.2| phosphogluconate dehydrogenase [Homo sapiens]	0	NP_002622	PHOSPHOGLUCONATE DEHYDROGENASE	5226	http://www.ncbi.nlm.nih.gov/entrez/query.fcgi?db=gene&cmd=Retrieve&dopt=full_report&list_uids=5226	122	0.00165401	5.7256e-06	0.0147107	2.10637e-06	12.2024	-0.0058838	0.00181435	QlVU	yes	4801.1	4640.72	5451.6	11259.8	0.966595	1.13549	2.34525
SRV_02290_a_at	Mex_NM_004663_Contig_7	MC02178	ref|NP_004654.1| Ras-related protein Rab-11A [Homo sapiens]	1e-98	NP_004654	RAB11A, MEMBER RAS ONCOGENE FAMILY	8766	http://www.ncbi.nlm.nih.gov/entrez/query.fcgi?db=gene&cmd=Retrieve&dopt=full_report&list_uids=8766	184	0.00249458	1.53851e-05	0.0171081	6.04232e-06	8.40048	-0.0115018	0.00208333	QlVU	yes	356.633	319.009	385.483	837.826	0.894502	1.0809	2.34927
SRV_02647_a_at	Mex_NM_005722_Contig_1	MC02535	ref|NP_001005386.1| actin-related protein 2 isoform a [Homo sapiens]	1e-73	NP_001005386	ARP2 ACTIN-RELATED PROTEIN 2 HOMOLOG (YEAST)	10097	http://www.ncbi.nlm.nih.gov/entrez/query.fcgi?db=gene&cmd=Retrieve&dopt=full_report&list_uids=10097	32	0.000433839	3.34524e-07	0.00631961	1.11102e-07	8.33335	0.00250518	0.00142481	QlVU	yes	335.951	309.093	386.406	733.06	0.920052	1.15018	2.18204
SRV_02810_at	Mex_NM_006134_Contig_1	MC02698	ref|NP_006125.2| transmembrane protein 50B [Homo sapiens]	2e-66	NP_006125	TRANSMEMBRANE PROTEIN 50B	757	http://www.ncbi.nlm.nih.gov/entrez/query.fcgi?db=gene&cmd=Retrieve&dopt=full_report&list_uids=757	250	0.00338937	3.29266e-05	0.0110566	1.5414e-05	8.46695	-0.0201162	0.00207081	QlVU	yes	369.228	329.002	375.734	743.447	0.891053	1.01762	2.01352
SRV_03505_a_at	Mex_NM_014317_Contig_1	MC03393	ref|NP_055132.2| prenyl diphosphate synthase, subunit 1 [Homo sapiens]	1e-29	NP_055132	PRENYL (DECAPRENYL) DIPHOSPHATE SYNTHASE, SUBUNIT 1	23590	http://www.ncbi.nlm.nih.gov/entrez/query.fcgi?db=gene&cmd=Retrieve&dopt=full_report&list_uids=23590	638	0.00864967	0.000379457	NA	0.000185409	6.92024	0.0455901	0	LU	yes	133.521	111.15	143.604	289.195	0.832455	1.07552	2.16591
SRV_03736_at	Mex_NM_015600_Contig_1	MC03624	ref|NP_056415.1| abhydrolase domain containing 12 isoform b [Homo sapiens]	3e-16	NP_056415	CHROMOSOME 20 OPEN READING FRAME 22	26090	http://www.ncbi.nlm.nih.gov/entrez/query.fcgi?db=gene&cmd=Retrieve&dopt=full_report&list_uids=26090	1067	0.0144658	0.00245053	NA	0.000557803	9.84003	-0.0401601	0	LD	yes	913.785	921.291	787.796	427.451	1.00821	0.862124	0.46778
SRV_04020_a_at	Mex_NM_017458_Contig_9	MC03908	ref|NP_059447.2| major vault protein [Homo sapiens]	1e-51	NP_059447	MAJOR VAULT PROTEIN	9961	http://www.ncbi.nlm.nih.gov/entrez/query.fcgi?db=gene&cmd=Retrieve&dopt=full_report&list_uids=9961	48	0.000650759	1.00025e-06	NA	2.54319e-07	13.229	-0.0389093	0	LD	yes	9299.81	9786.27	7602.08	4541.57	1.05231	0.817445	0.488351
SRV_04077_a_at	Mex_NM_017811_Contig_1	MC03965	ref|NP_060281.2| ubiquitin-conjugating enzyme UBC3B [Homo sapiens]	1e-42	NP_060281	UBIQUITIN-CONJUGATING ENZYME E2R 2	54926	http://www.ncbi.nlm.nih.gov/entrez/query.fcgi?db=gene&cmd=Retrieve&dopt=full_report&list_uids=54926	1123	0.0152251	0.00314103	NA	0.00114619	7.83562	0.0346453	0	LU	yes	221.416	242.082	249.77	461.468	1.09334	1.12806	2.08417
SRV_04483_x_at	Mex_NM_021009_Contig_15	MC04366	ref|NP_066289.2| ubiquitin C [Homo sapiens]	9e-65	NP_066289	UBIQUITIN C	7316	http://www.ncbi.nlm.nih.gov/entrez/query.fcgi?db=gene&cmd=Retrieve&dopt=full_report&list_uids=7316	512	0.00694143	0.000200599	0.0154282	0.000115937	11.0801	0.0288672	-0.00222943	QLCD	yes	2257.56	2161.62	2255.82	1127.75	0.957501	0.999227	0.499542
SRV_04524_at	Mex_NM_021194_Contig_1	MC04407	ref|NP_067017.2| solute carrier family 30 (zinc transporter), member 1 [Homo sapiens]	1e-62	NP_067017	SOLUTE CARRIER FAMILY 30 (ZINC TRANSPORTER), MEMBER 1	7779	http://www.ncbi.nlm.nih.gov/entrez/query.fcgi?db=gene&cmd=Retrieve&dopt=full_report&list_uids=7779	627	0.00850054	0.000359927	NA	0.000138528	8.67609	0.0457785	0	LU	yes	416.982	414.6	494.627	985.116	0.994288	1.18621	2.36249
SRV_04574_at	Mex_NM_021978_Contig_2	MC04457	ref|NP_068813.1| suppression of tumorigenicity 14 [Homo sapiens]	3e-36	NP_068813	SUPPRESSION OF TUMORIGENICITY 14 (COLON CARCINOMA)	6768	http://www.ncbi.nlm.nih.gov/entrez/query.fcgi?db=gene&cmd=Retrieve&dopt=full_report&list_uids=6768	745	0.0101003	0.000650167	0.0313888	0.000369845	6.4476	-0.0287731	0.00222123	QlVU	yes	83.8198	89.6237	85.6826	170.087	1.06924	1.02222	2.02919
SRV_04655_a_at	Mex_NM_024006_Contig_1	MC04538	ref|NP_775788.2| vitamin K epoxide reductase complex, subunit 1-like 1 [Homo sapiens]	2e-43	NP_775788	VITAMIN K EPOXIDE REDUCTASE COMPLEX, SUBUNIT 1-LIKE 1	154807	http://www.ncbi.nlm.nih.gov/entrez/query.fcgi?db=gene&cmd=Retrieve&dopt=full_report&list_uids=154807	1076	0.0145879	0.00254874	NA	0.000381515	6.66272	0.0436867	0	LU	yes	117.885	89.5155	149.283	237.018	0.759343	1.26634	2.01058
SRV_04733_at	Mex_NM_024805_Contig_1	MC04616	ref|NP_079081.1| hypothetical protein LOC79863 [Homo sapiens]	2e-31	NP_079081	CHROMOSOME 18 OPEN READING FRAME 22	79863	http://www.ncbi.nlm.nih.gov/entrez/query.fcgi?db=gene&cmd=Retrieve&dopt=full_report&list_uids=79863	757	0.010263	0.000687607	NA	0.000152656	9.20806	-0.0564367	0	LD	yes	502.498	725.97	438.339	201.865	1.44472	0.87232	0.401724
SRV_07929_at	Mex_Nohits_335_Contig_1	MC07812	No Hit	0	0	0	0	0	245	0.00332158	3.07835e-05	NA	8.11965e-06	11.1747	0.0347419	0	LU	yes	2268.74	2431.96	2731.45	4548.8	1.07195	1.20395	2.00499
SRV_08537_at	Mex_Nohits_394_Contig_1	MC08420	No Hit	0	0	0	0	0	422	0.00572126	0.000120045	NA	0.00010371	7.57556	0.0378677	0	LU	yes	182.881	203.583	208.057	395.482	1.1132	1.13766	2.16251
SRV_08964_a_at	Mex_Nohits_434_Contig_1	MC08847	No Hit	0	0	0	0	0	570	0.00772777	0.000258949	NA	5.92984e-05	6.52461	0.0407383	0	LU	yes	87.9528	101.706	110.928	204.319	1.15637	1.26122	2.32306
SRV_10068_at	Mex_Nohits_623_Contig_1	MC09951	ref|NP_001034864.1| hypothetical protein LOC644849 [Homo sapiens]	6e-25	NP_001034864	hypothetical protein DKFZp667G2110	131544	http://www.ncbi.nlm.nih.gov/entrez/query.fcgi?db=gene&cmd=Retrieve&dopt=full_report&list_uids=131544	431	0.00584328	0.000128063	0.000544831	0.00040842	8.49116	-0.111182	0.00531115	QlVU	yes	358.923	326.566	244.697	748.378	0.90985	0.681754	2.08507
SRV_10086_at	Mex_Nohits_64_Contig_4	MC09969	No Hit	0	0	0	0	0	1316	0.0178416	0.00606453	NA	0.00132917	10.9798	-0.034901	0	LD	yes	2094.35	1973.32	1735.84	1043.47	0.942209	0.828818	0.498233
SRV_10096_at	Mex_Nohits_649_Contig_1	MC09979	No Hit	0	0	0	0	0	11	0.000149132	3.64621e-08	NA	8.77344e-09	10.1539	0.0457571	0	LU	yes	1167.58	1151.88	1538.17	2756.79	0.986551	1.3174	2.36111
SRV_10193_s_at	Mex_Nohits_728_Contig_1	MC10076	No Hit	0	0	0	0	0	13	0.000176247	6.8483e-08	0.000668253	2.52253e-08	9.41408	-0.00522303	0.00151183	QlVU	yes	664.411	706.185	752.447	1404.48	1.06287	1.1325	2.11387
SRV_10281_s_at	Mex_Nohits_803_Contig_1	MC10164	No Hit	0	0	0	0	0	1122	0.0152115	0.00312976	NA	0.00162227	9.55404	0.0437478	0	LU	yes	848.068	675.066	851.413	1741.89	0.796004	1.00394	2.05395
D_at	Mex_NM_000088_Contig_11	MC00030	ref|NP_000079.2| alpha 1 type I collagen preproprotein [Homo sapiens]	1e-143	NP_000079	COLLAGEN, TYPE I, ALPHA 1	1277	http://www.ncbi.nlm.nih.gov/entrez/query.fcgi?db=gene&cmd=Retrieve&dopt=full_report&list_uids=1277	1404	0.0190347	0.0083532	NA	0.00153801	10.6934	-0.0427806	0	LD	yes	1809.39	1501.03	1339.23	727.071	0.829579	0.740159	0.401833
SRV_00279_a_at	Mex_NM_000274_Contig_1	MC00167	ref|NP_000265.1| ornithine aminotransferase precursor [Homo sapiens]	1e-99	NP_000265	ORNITHINE AMINOTRANSFERASE (GYRATE ATROPHY)	4942	http://www.ncbi.nlm.nih.gov/entrez/query.fcgi?db=gene&cmd=Retrieve&dopt=full_report&list_uids=4942	1736	0.0235358	0.0214101	NA	0.0107238	8.42279	-0.044658	0	LD	yes	372.636	374.911	345.976	147.365	1.00611	0.928457	0.395467
SRV_00468_a_at	Mex_NM_000689_Contig_2	MC00356	ref|NP_000680.2| aldehyde dehydrogenase 1A1 [Homo sapiens]	6e-39	NP_000680	ALDEHYDE DEHYDROGENASE 1 FAMILY, MEMBER A1	216	http://www.ncbi.nlm.nih.gov/entrez/query.fcgi?db=gene&cmd=Retrieve&dopt=full_report&list_uids=216	1193	0.0161741	0.00398425	NA	0.00342539	8.93217	-0.0999428	0	LD	yes	545.557	707.48	546.315	75.3698	1.2968	1.00139	0.138152
SRV_01818_at	Mex_NM_003329_Contig_3	MC01706	ref|NP_003320.2| thioredoxin [Homo sapiens]	3e-22	NP_003320	THIOREDOXIN	7295	http://www.ncbi.nlm.nih.gov/entrez/query.fcgi?db=gene&cmd=Retrieve&dopt=full_report&list_uids=7295	827	0.011212	0.000961611	NA	0.000256399	10.1484	-0.074032	0	LD	yes	1170.69	1150.79	901.271	284.276	0.983001	0.769864	0.242828
SRV_01849_at	Mex_NM_003361_Contig_16	MC01737	ref|NP_003352.2| uromodulin precursor [Homo sapiens]	2e-26	NP_003352	UROMODULIN (UROMUCOID, TAMM-HORSFALL GLYCOPROTEIN)	7369	http://www.ncbi.nlm.nih.gov/entrez/query.fcgi?db=gene&cmd=Retrieve&dopt=full_report&list_uids=7369	1659	0.0224919	0.0177021	NA	0.00394243	9.57903	-0.180761	0	LD	yes	681.702	2852.33	205.985	24.885	4.18414	0.302163	0.0365042
SRV_02033_a_at	Mex_NM_003944_Contig_1	MC01921	ref|NP_003935.2| selenium binding protein 1 [Homo sapiens]	2e-61	NP_003935	SELENIUM BINDING PROTEIN 1	8991	http://www.ncbi.nlm.nih.gov/entrez/query.fcgi?db=gene&cmd=Retrieve&dopt=full_report&list_uids=8991	1043	0.0141405	0.00218206	0.0108112	0.00318379	8.41631	-0.155844	0.00419719	QLVD	yes	314.254	322.354	143.492	163.44	1.02577	0.456611	0.520089
SRV_02476_at	Mex_NM_005213_Contig_1	MC02364	ref|NP_005204.1| cystatin A [Homo sapiens]	6e-11	NP_005204	CYSTATIN A (STEFIN A)	1475	http://www.ncbi.nlm.nih.gov/entrez/query.fcgi?db=gene&cmd=Retrieve&dopt=full_report&list_uids=1475	1587	0.0215157	0.0146191	NA	0.0030356	7.346	0.209542	0	LU	yes	214.17	671.877	3102.28	10075.3	3.13712	14.4852	47.0437
SRV_02522_a_at	Mex_NM_005379_Contig_1	MC02410	ref|NP_036355.2| myosin IB [Homo sapiens]	4e-91	NP_036355	MYOSIN IB	4430	http://www.ncbi.nlm.nih.gov/entrez/query.fcgi?db=gene&cmd=Retrieve&dopt=full_report&list_uids=4430	710	0.00962581	0.000552998	NA	0.000591784	7.83016	0.0374604	0	LU	yes	216.253	247.381	230.642	468.975	1.14395	1.06654	2.16864
SRV_03100_a_at	Mex_NM_006888_Contig_14	MC02988	ref|NP_008819.1| calmodulin 1 [Homo sapiens]	2e-80	NP_008819	CALMODULIN 1 (PHOSPHORYLASE KINASE, DELTA)	808	http://www.ncbi.nlm.nih.gov/entrez/query.fcgi?db=gene&cmd=Retrieve&dopt=full_report&list_uids=808	1037	0.0140591	0.00213048	NA	0.000913589	9.16396	-0.041516	0	LD	yes	589.009	590.086	527.056	260.191	1.00183	0.894817	0.441744
SRV_03111_at	Mex_NM_006924_Contig_5	MC02999	ref|NP_008855.1| splicing factor, arginine/serine-rich 1 (splicing factor 2, alternate splicing factor) [Homo sapiens]	4e-23	NP_008855	SPLICING FACTOR, ARGININE/SERINE-RICH 1 (SPLICING FACTOR 2, ALTERNATE SPLICING FACTOR)	6426	http://www.ncbi.nlm.nih.gov/entrez/query.fcgi?db=gene&cmd=Retrieve&dopt=full_report&list_uids=6426	910	0.0123373	0.00137764	0.0128989	0.00146622	7.29908	0.165566	-0.00428386	QLCU	yes	187.45	161.79	443.085	379.31	0.863107	2.36374	2.02352
SRV_04435_a_at	Mex_NM_020462_Contig_1	MC04318	ref|NP_001026881.1| endoplasmic reticulum-golgi intermediate compartment 32 kDa protein isoform 1 [Homo sapiens]	5e-71	NP_001026881	ENDOPLASMIC RETICULUM-GOLGI INTERMEDIATE COMPARTMENT (ERGIC) 1	57222	http://www.ncbi.nlm.nih.gov/entrez/query.fcgi?db=gene&cmd=Retrieve&dopt=full_report&list_uids=57222	202	0.00273861	2.00807e-05	NA	1.732e-06	8.40364	0.0434361	0	LU	yes	354.614	348.452	514.675	786.692	0.982622	1.45136	2.21844
SRV_05158_a_at	Mex_NM_080629_Contig_3	MC05041	ref|NP_001845.3| alpha 1 type XI collagen isoform A preproprotein [Homo sapiens]	1e-112	NP_001845	COLLAGEN, TYPE XI, ALPHA 1	1301	http://www.ncbi.nlm.nih.gov/entrez/query.fcgi?db=gene&cmd=Retrieve&dopt=full_report&list_uids=1301	1565	0.0212175	0.0136105	NA	0.0149959	7.01935	0.0463454	0	LU	yes	119.185	136.575	126.908	330.885	1.14591	1.0648	2.77624
SRV_05232_a_at	Mex_NM_138788_Contig_1	MC05115	ref|NP_620143.1| transmembrane protein 45B [Homo sapiens]	4e-54	NP_620143	TRANSMEMBRANE PROTEIN 45B	120224	http://www.ncbi.nlm.nih.gov/entrez/query.fcgi?db=gene&cmd=Retrieve&dopt=full_report&list_uids=120224	1077	0.0146014	0.00255978	NA	0.000424937	8.51389	0.0432748	0	LU	yes	412.388	348.131	499.557	840.383	0.844185	1.21138	2.03785
SRV_06517_at	Mex_Nohits_181_Contig_1	MC06400	No Hit	0	0	0	0	0	1669	0.0226274	0.0181015	NA	0.00921548	13.9936	-0.0389127	0	LD	yes	17389.6	15776.8	16444.8	8473.61	0.907255	0.94567	0.487281
SRV_06743_a_at	Mex_Nohits_203_Contig_1	MC06626	No Hit	0	0	0	0	0	981	0.0132999	0.00180392	NA	0.000288184	12.2197	-0.0993519	0	LD	yes	4528.63	5431.07	2589.17	798.675	1.19928	0.571733	0.176361
SRV_07563_at	Mex_Nohits_2935_Contig_1	MC07446	No Hit	0	0	0	0	0	1061	0.0143845	0.00233946	NA	0.000641412	10.0719	-0.049971	0	LD	yes	1090.58	1142.4	884.843	417.463	1.04752	0.811347	0.382788
SRV_07829_at	Mex_Nohits_3227_Contig_1	MC07712	No Hit	0	0	0	0	0	1007	0.0136524	0.0019606	NA	0.000383454	7.98099	0.0390615	0	LU	yes	244.872	283.79	305.596	543.881	1.15893	1.24798	2.22108
SRV_07912_a_at	Mex_Nohits_3330_Contig_1	MC07795	No Hit	0	0	0	0	0	1381	0.0187229	0.00754446	NA	0.00350629	9.31534	0.0564944	0	LU	yes	545.653	1066.68	1400.63	1975.63	1.95486	2.56688	3.62068
SRV_08792_at	Mex_Nohits_4182_Contig_1	MC08675	No Hit	0	0	0	0	0	1596	0.0216377	0.0149739	NA	0.00301328	7.34614	0.107134	0	LU	yes	226.56	232.585	501.251	1543.61	1.0266	2.21245	6.81327
SRV_09495_at	Mex_Nohits_4900_Contig_1	MC09378	No Hit	0	0	0	0	0	1279	0.01734	0.00537658	NA	0.00217432	12.0545	-0.060266	0	LD	yes	4431.59	4393.52	3897.55	1467.13	0.99141	0.879492	0.331063
SRV_09503_at	Mex_Nohits_4908_Contig_1	MC09386	No Hit	0	0	0	0	0	1509	0.0204582	0.0117277	NA	0.00212815	9.43729	-0.0308201	0	LD	yes	767.118	599.654	565.712	379.391	0.781697	0.737451	0.494567
SRV_10066_at	Mex_Nohits_621_Contig_1	MC09949	No Hit	0	0	0	0	0	1260	0.0170824	0.00497039	NA	0.00179643	9.89397	-0.0550643	0	LD	yes	1054.71	891.943	933.827	330.929	0.845672	0.885384	0.313761
SRV_10074_at	Mex_Nohits_629_Contig_1	MC09957	No Hit	0	0	0	0	0	1126	0.0152657	0.00316746	NA	0.000629108	7.2945	0.0493343	0	LU	yes	165.528	159.802	217.279	412.453	0.965408	1.31264	2.49175
SRV_10188_s_at	Mex_Nohits_723_Contig_1	MC10071	No Hit	0	0	0	0	0	714	0.00968004	0.00055871	NA	7.5413e-05	8.17924	0.037038	0	LU	yes	283.946	309.728	378.475	599.601	1.0908	1.33291	2.11167
SRV_10386_at	Mex_Nohits_892_Contig_1	MC10269	No Hit	0	0	0	0	0	1766	0.0239425	0.0232044	NA	0.00849931	10.7291	-0.0504643	0	LD	yes	1959.56	1354.13	865.924	683.599	0.69104	0.441897	0.348854
SRV_10444_at	Mex_Nohits_932_Contig_1	MC10327	No Hit	0	0	0	0	0	1718	0.0232918	0.0202811	NA	0.00408682	9.19028	-0.0334165	0	LD	yes	698.968	455.67	460.25	306.52	0.651919	0.65847	0.438533
SRV_10464_s_at	Mex_Nohits_96_Contig_3	MC10347	No Hit	0	0	0	0	0	731	0.00991052	0.000610042	0.00481106	0.000869964	9.33466	0.17793	-0.00472943	QLCU	yes	801.573	616.92	1918.36	1565.02	0.769637	2.39325	1.95244
SRV_10554_s_at	Tig_NM_000088_Contig_3	TC00041	No Hit	0	0	0	0	0	941	0.0127576	0.00157149	NA	0.000247887	11.3692	-0.0547967	0	LD	yes	2881.01	2398.07	1998.89	920.344	0.832373	0.693815	0.319452
SRV_10555_s_at	Tig_NM_000088_Contig_4	TC00042	No Hit	0	0	0	0	0	1259	0.0170689	0.0049525	NA	0.00120378	10.2575	-0.0505732	0	LD	yes	1347.71	1124.33	1085.85	461.555	0.834253	0.805696	0.342473
SRV_10936_at	Tig_NM_000954_Contig_1	TC00373	ref|NP_000945.3| prostaglandin H2 D-isomerase [Homo sapiens]	5e-16	NP_000945	PROSTAGLANDIN D2 SYNTHASE 21KDA (BRAIN)	5730	http://www.ncbi.nlm.nih.gov/entrez/query.fcgi?db=gene&cmd=Retrieve&dopt=full_report&list_uids=5730	1331	0.018045	0.00635777	NA	0.00119471	9.65991	-0.0843293	0	LD	yes	876.695	920.282	504.766	167.422	1.04972	0.57576	0.190969
SRV_11928_at	Tig_NM_004181_Contig_1	TC01350	ref|NP_004172.2| ubiquitin carboxyl-terminal esterase L1 (ubiquitin thiolesterase) [Homo sapiens]	3e-80	NP_004172	UBIQUITIN CARBOXYL-TERMINAL ESTERASE L1 (UBIQUITIN THIOLESTERASE)	7345	http://www.ncbi.nlm.nih.gov/entrez/query.fcgi?db=gene&cmd=Retrieve&dopt=full_report&list_uids=7345	1407	0.0190754	0.00844581	NA	0.00191738	10.7392	-0.124048	0	LD	yes	2492.26	885.758	909.411	152.77	0.355403	0.364894	0.0612978
SRV_12266_at	Tig_NM_005556_Contig_2	TC01675	ref|NP_005547.3| keratin 7 [Homo sapiens]	1e-15	NP_005547	KERATIN 7	3855	http://www.ncbi.nlm.nih.gov/entrez/query.fcgi?db=gene&cmd=Retrieve&dopt=full_report&list_uids=3855	1069	0.014493	0.00247061	NA	0.00173561	10.8753	-0.0579076	0	LD	yes	1929.57	2000.61	1934.83	635.862	1.03682	1.00273	0.329535
SRV_01225_at	Mex_NM_001885_Contig_1	MC01113	ref|NP_001876.1| crystallin, alpha B [Homo sapiens]	2e-49	NP_001876	CRYSTALLIN, ALPHA B	1410	http://www.ncbi.nlm.nih.gov/entrez/query.fcgi?db=gene&cmd=Retrieve&dopt=full_report&list_uids=1410	1577	0.0213802	0.0139901	NA	0.00740758	7.7234	-0.0714679	0	LD	yes	176.883	332.618	196.66	63.8944	1.88044	1.11181	0.361224
SRV_01351_at	Mex_NM_002229_Contig_3	MC01239	ref|NP_002220.1| jun B proto-oncogene [Homo sapiens]	4e-47	NP_002220	JUN B PROTO-ONCOGENE	3726	http://www.ncbi.nlm.nih.gov/entrez/query.fcgi?db=gene&cmd=Retrieve&dopt=full_report&list_uids=3726	702	0.00951735	0.000543098	NA	8.49485e-05	9.93757	0.0630444	0	LU	yes	872.807	1339	1903.2	3397.76	1.53413	2.18055	3.89292
SRV_01492_at	Mex_NM_002591_Contig_1	MC01380	ref|NP_002582.2| cytosolic phosphoenolpyruvate carboxykinase 1 [Homo sapiens]	1e-128	NP_002582	PHOSPHOENOLPYRUVATE CARBOXYKINASE 1 (SOLUBLE)	5105	http://www.ncbi.nlm.nih.gov/entrez/query.fcgi?db=gene&cmd=Retrieve&dopt=full_report&list_uids=5105	1549	0.0210005	0.0131456	NA	0.00286232	5.85336	0.0809382	0	LU	yes	75.4298	69.6126	164.936	281.327	0.922879	2.18661	3.72965
SRV_02600_a_at	Mex_NM_005606_Contig_1	MC02488	ref|NP_001008530.1| legumain preproprotein [Homo sapiens]	5e-62	NP_001008530	LEGUMAIN	5641	http://www.ncbi.nlm.nih.gov/entrez/query.fcgi?db=gene&cmd=Retrieve&dopt=full_report&list_uids=5641	582	0.00789046	0.000274768	NA	6.1134e-05	9.73725	0.043926	0	LU	yes	969.816	809.83	1496.05	2019.46	0.835035	1.54261	2.08231
SRV_05217_a_at	Mex_NM_138432_Contig_1	MC05100	ref|NP_612441.1| serine dehydratase-like [Homo sapiens]	8e-47	NP_612441	SERINE DEHYDRATASE-LIKE	113675	http://www.ncbi.nlm.nih.gov/entrez/query.fcgi?db=gene&cmd=Retrieve&dopt=full_report&list_uids=113675	445	0.00603308	0.000137465	NA	6.6599e-05	7.11623	-0.0480807	0	LD	yes	135.516	143.149	120.807	55.3334	1.05633	0.891459	0.408317
SRV_05602_at	Mex_NM_182612_Contig_1	MC05485	ref|NP_872418.1| hypothetical protein LOC347862 [Homo sapiens]	6e-73	NP_872418	PARKINSON DISEASE 7 DOMAIN CONTAINING 1	347862	http://www.ncbi.nlm.nih.gov/entrez/query.fcgi?db=gene&cmd=Retrieve&dopt=full_report&list_uids=347862	54	0.000732104	1.21668e-06	0.00279316	4.90296e-07	6.50769	-0.0109332	0.00173432	QlVU	yes	91.7395	89.6856	98.9585	189.606	0.977612	1.07869	2.06679
SRV_05709_at	Mex_Nohits_1039_Contig_1	MC05592	No Hit	0	0	0	0	0	798	0.0108189	0.000845853	0.00162503	0.00404309	6.70037	0.392513	-0.0114034	QLCU	yes	81.605	249.398	818.408	521.823	3.05616	10.0289	6.3945
SRV_05710_a_at	Mex_Nohits_1039_Contig_2	MC05593	No Hit	0	0	0	0	0	541	0.0073346	0.000223354	0.00144494	0.000449681	7.99671	0.407853	-0.0111043	QLCU	yes	195.219	652.042	2438.92	1809.03	3.34006	12.4932	9.26671
SRV_09490_at	Mex_Nohits_4895_Contig_1	MC09373	No Hit	0	0	0	0	0	1250	0.0169469	0.00482415	NA	0.00301844	9.33866	-0.0851564	0	LD	yes	552.267	1017.2	591.795	147.701	1.84186	1.07157	0.267444
SRV_10374_at	Mex_Nohits_884_Contig_1	MC10257	No Hit	0	0	0	0	0	531	0.00719902	0.000213708	NA	0.000115843	9.51213	-0.0356168	0	LD	yes	779.015	682.607	674.953	367.698	0.876243	0.866418	0.472004
SRV_10570_at	Tig_NM_000106_Contig_1	TC00057	ref|NP_000097.2| cytochrome P450, family 2, subfamily D, polypeptide 6 isoform 1 [Homo sapiens]	1e-146	NP_000097	cytochrome P450, family 2, subfamily D, polypeptide 6	1569	http://www.ncbi.nlm.nih.gov/entrez/query.fcgi?db=gene&cmd=Retrieve&dopt=full_report&list_uids=1569	1172	0.0158894	0.00369571	NA	0.00361897	6.336	0.0315188	0	LU	yes	74.7394	101.701	137.345	154.023	1.36074	1.83765	2.0608
SRV_00002_s_at	0	gi|399574|	NP_064455.1	9e-13	NP_064455.1	immunoglobulin lambda-like polypeptide 1	8222	http://www.ncbi.nlm.nih.gov/entrez/query.fcgi?db=gene&cmd=Retrieve&dopt=full_report&list_uids=8222	872	0.0118221	0.00120082	NA	0.000168527	8.99947	-0.08793	0	LD	yes	637.019	414.634	294.707	99.0398	0.650898	0.462635	0.155474
SRV_00060_s_at	0	gi|1778851|	NP_001522.1	8.9e-55	NP_001522.1	major histocompatibility complex, class I-related	3140	http://www.ncbi.nlm.nih.gov/entrez/query.fcgi?db=gene&cmd=Retrieve&dopt=full_report&list_uids=3140	1228	0.0166486	0.00453791	NA	0.00118434	13.3006	-0.0572186	0	LD	yes	11651.4	8788.65	8481.57	3568.22	0.754303	0.727947	0.306249
SRV_00060_x_at	0	gi|1778851|	NP_001522.1	8.9e-55	NP_001522.1	major histocompatibility complex, class I-related	3140	http://www.ncbi.nlm.nih.gov/entrez/query.fcgi?db=gene&cmd=Retrieve&dopt=full_report&list_uids=3140	1109	0.0150352	0.00292607	NA	0.000612744	12.0506	-0.0475423	0	LD	yes	4870.73	3687.86	3514.36	1703.46	0.757147	0.721526	0.349734
SRV_00114_a_at	Mex_NM_000014_Contig_2	MC00002	ref|NP_000005.2| alpha-2-macroglobulin precursor [Homo sapiens]	3e-21	NP_000005	ALPHA-2-MACROGLOBULIN	2	http://www.ncbi.nlm.nih.gov/entrez/query.fcgi?db=gene&cmd=Retrieve&dopt=full_report&list_uids=2	762	0.0103308	0.000712581	NA	0.000698917	11.8691	0.0578678	0	LU	yes	3890.88	4821.04	9221.32	11850.2	1.23906	2.36998	3.04564
SRV_00159_a_at	Mex_NM_000134_Contig_2	MC00047	ref|NP_000125.1| intestinal fatty acid binding protein 2 [Homo sapiens]	1e-43	NP_000125	FATTY ACID BINDING PROTEIN 2, INTESTINAL	2169	http://www.ncbi.nlm.nih.gov/entrez/query.fcgi?db=gene&cmd=Retrieve&dopt=full_report&list_uids=2169	771	0.0104528	0.000735729	NA	0.000214916	12.0255	0.0760976	0	LU	yes	4181.46	5990.36	10675.3	18631.8	1.4326	2.55301	4.4558
SRV_00344_at	Mex_NM_000424_Contig_1	MC00232	ref|NP_476429.2| keratin 3 [Homo sapiens]	4e-10	NP_476429	KERATIN 3	3850	http://www.ncbi.nlm.nih.gov/entrez/query.fcgi?db=gene&cmd=Retrieve&dopt=full_report&list_uids=3850	249	0.00337581	3.26212e-05	NA	2.66257e-06	11.8165	0.0889855	0	LU	yes	3681.28	4262.16	7858.74	20384.9	1.15779	2.13479	5.53744
SRV_00444_a_at	Mex_NM_000581_Contig_2	MC00332	ref|NP_000572.2| glutathione peroxidase 1 isoform 1 [Homo sapiens]	5e-71	NP_000572	GLUTATHIONE PEROXIDASE 1	2876	http://www.ncbi.nlm.nih.gov/entrez/query.fcgi?db=gene&cmd=Retrieve&dopt=full_report&list_uids=2876	974	0.013205	0.00177441	NA	0.00100952	10.5693	0.0616268	0	LU	yes	1587.6	1634.52	1705.17	4966.28	1.02955	1.07405	3.12816
SRV_00458_at	Mex_NM_000670_Contig_1	MC00346	ref|NP_000662.3| class III alcohol dehydrogenase 5 chi subunit [Homo sapiens]	2e-81	NP_000662	ALCOHOL DEHYDROGENASE 5 (CLASS III), CHI POLYPEPTIDE	128	http://www.ncbi.nlm.nih.gov/entrez/query.fcgi?db=gene&cmd=Retrieve&dopt=full_report&list_uids=128	224	0.00303688	2.50566e-05	NA	1.15324e-05	10.7312	-0.141476	0	LD	yes	1693.19	1714.98	1018.26	125.27	1.01287	0.601386	0.0739848
SRV_00461_a_at	Mex_NM_000671_Contig_2	MC00349	ref|NP_000661.2| class II alcohol dehydrogenase 4 pi subunit [Homo sapiens]	4e-11	NP_000661	ALCOHOL DEHYDROGENASE 4 (CLASS II), PI POLYPEPTIDE	127	http://www.ncbi.nlm.nih.gov/entrez/query.fcgi?db=gene&cmd=Retrieve&dopt=full_report&list_uids=127	1758	0.0238341	0.0227736	NA	0.011229	9.84409	-0.07795	0	LD	yes	1307.36	1001.41	934.307	221.715	0.765984	0.714654	0.169591
SRV_00469_at	Mex_NM_000690_Contig_1	MC00357	ref|NP_000681.2| mitochondrial aldehyde dehydrogenase 2 precursor [Homo sapiens]	2e-61	NP_000681	ALDEHYDE DEHYDROGENASE 2 FAMILY (MITOCHONDRIAL)	217	http://www.ncbi.nlm.nih.gov/entrez/query.fcgi?db=gene&cmd=Retrieve&dopt=full_report&list_uids=217	362	0.00490781	8.29551e-05	NA	8.331e-06	9.7617	0.0554161	0	LU	yes	897.247	926.253	1486.09	2609.66	1.03233	1.65627	2.90852
SRV_00711_at	Mex_NM_001046_Contig_1	MC00599	ref|NP_001037.1| solute carrier family 12 (sodium/potassium/chloride transporters), member 2 [Homo sapiens]	4e-60	NP_001037	SOLUTE CARRIER FAMILY 12 (SODIUM/POTASSIUM/CHLORIDE TRANSPORTERS), MEMBER 2	6558	http://www.ncbi.nlm.nih.gov/entrez/query.fcgi?db=gene&cmd=Retrieve&dopt=full_report&list_uids=6558	1744	0.0236443	0.0219797	NA	0.016129	8.48573	0.0322669	0	LU	yes	317.596	501.374	633.057	686.31	1.57865	1.99328	2.16095
SRV_00966_at	Mex_NM_001498_Contig_1	MC00854	ref|NP_001489.1| glutamate-cysteine ligase, catalytic subunit [Homo sapiens]	1e-79	NP_001489	GLUTAMATE-CYSTEINE LIGASE, CATALYTIC SUBUNIT	2729	http://www.ncbi.nlm.nih.gov/entrez/query.fcgi?db=gene&cmd=Retrieve&dopt=full_report&list_uids=2729	987	0.0133812	0.00185803	NA	0.000392694	9.24568	0.0607001	0	LU	yes	648.331	657.638	853.176	1950.83	1.01436	1.31596	3.009
SRV_00969_a_at	Mex_NM_001502_Contig_1	MC00857	ref|NP_005413.1| tectorin alpha precursor [Homo sapiens]	9e-09	NP_005413	TECTORIN ALPHA	7007	http://www.ncbi.nlm.nih.gov/entrez/query.fcgi?db=gene&cmd=Retrieve&dopt=full_report&list_uids=7007	1632	0.0221258	0.0165402	NA	0.00355744	8.86276	-0.16747	0	LD	yes	332.884	1440.7	130.822	19.5093	4.32793	0.392997	0.0586069
SRV_00974_a_at	Mex_NM_001512_Contig_1	MC00862	ref|NP_665683.1| glutathione S-transferase A1 [Homo sapiens]	5e-70	NP_665683	GLUTATHIONE S-TRANSFERASE A1	2938	http://www.ncbi.nlm.nih.gov/entrez/query.fcgi?db=gene&cmd=Retrieve&dopt=full_report&list_uids=2938	515	0.0069821	0.000202321	NA	2.47759e-05	11.4645	-0.0594525	0	LD	yes	3176.62	2359.7	2007.44	898.651	0.742835	0.631944	0.282896
SRV_00984_at	Mex_NM_001531_Contig_7	MC00872	ref|NP_001522.1| major histocompatibility complex, class I-related [Homo sapiens]	1e-36	NP_001522	MAJOR HISTOCOMPATIBILITY COMPLEX, CLASS I-RELATED	3140	http://www.ncbi.nlm.nih.gov/entrez/query.fcgi?db=gene&cmd=Retrieve&dopt=full_report&list_uids=3140	1741	0.0236036	0.0216925	NA	0.00479379	8.73643	-0.0740427	0	LD	yes	556.161	355.913	220.911	107.332	0.639946	0.397206	0.192987
SRV_01101_a_at	Mex_NM_001642_Contig_1	MC00989	ref|NP_001633.1| amyloid beta (A4) precursor-like protein 2 [Homo sapiens]	2e-45	NP_001633	AMYLOID BETA (A4) PRECURSOR-LIKE PROTEIN 2	334	http://www.ncbi.nlm.nih.gov/entrez/query.fcgi?db=gene&cmd=Retrieve&dopt=full_report&list_uids=334	1511	0.0204854	0.0117589	NA	0.0023394	6.48441	0.0577252	0	LU	yes	93.8018	101.889	173.21	301.004	1.08621	1.84655	3.20894
SRV_01196_s_at	Mex_NM_001823_Contig_4	MC01084	ref|NP_001814.2| brain creatine kinase [Homo sapiens]	1e-130	NP_001814	CREATINE KINASE, BRAIN	1152	http://www.ncbi.nlm.nih.gov/entrez/query.fcgi?db=gene&cmd=Retrieve&dopt=full_report&list_uids=1152	955	0.0129474	0.00166008	NA	0.00089361	10.2291	-0.0452058	0	LD	yes	1379.24	1043.3	1170.86	510.452	0.756434	0.84892	0.370097
SRV_01302_at	Mex_NM_002053_Contig_1	MC01190	ref|NP_443173.2| guanylate binding protein 4 [Homo sapiens]	4e-29	NP_443173	GUANYLATE BINDING PROTEIN 4	115361	http://www.ncbi.nlm.nih.gov/entrez/query.fcgi?db=gene&cmd=Retrieve&dopt=full_report&list_uids=115361	1630	0.0220987	0.0165025	NA	0.00470068	9.10354	-0.0628307	0	LD	yes	674.66	421.688	297.141	159.422	0.625038	0.440431	0.2363
SRV_01342_at	Mex_NM_002198_Contig_1	MC01230	ref|NP_002189.1| interferon regulatory factor 1 [Homo sapiens]	1e-13	NP_002189	INTERFERON REGULATORY FACTOR 1	3659	http://www.ncbi.nlm.nih.gov/entrez/query.fcgi?db=gene&cmd=Retrieve&dopt=full_report&list_uids=3659	1181	0.0160114	0.00381697	NA	0.00127595	9.64733	-0.114166	0	LD	yes	784.366	1303.5	627.888	91.4535	1.66185	0.800503	0.116595
SRV_01343_a_at	Mex_NM_002198_Contig_2	MC01231	ref|NP_002189.1| interferon regulatory factor 1 [Homo sapiens]	1e-13	NP_002189	INTERFERON REGULATORY FACTOR 1	3659	http://www.ncbi.nlm.nih.gov/entrez/query.fcgi?db=gene&cmd=Retrieve&dopt=full_report&list_uids=3659	1252	0.016974	0.00487195	NA	0.00215363	8.48898	-0.113138	0	LD	yes	342.075	623.8	334.915	42.1738	1.82358	0.979069	0.123288
SRV_01373_at	Mex_NM_002276_Contig_1	MC01261	ref|NP_001918.3| desmin [Homo sapiens]	1e-28	NP_001918	DESMIN	1674	http://www.ncbi.nlm.nih.gov/entrez/query.fcgi?db=gene&cmd=Retrieve&dopt=full_report&list_uids=1674	208	0.00281996	2.24914e-05	0.0246418	8.61483e-06	11.4293	-0.408065	0.00785448	QLVD	yes	3644.24	1190.73	299.457	71.2017	0.326743	0.0821726	0.0195381
SRV_01375_at	Mex_NM_002276_Contig_3	MC01263	No Hit	0	0	0	0	0	863	0.0117001	0.00115333	0.0421153	0.000657415	7.44719	-0.212052	0.00487096	QLVD	yes	239.88	91.4295	57.416	39.778	0.381147	0.239353	0.165825
SRV_01435_at	Mex_NM_002457_Contig_2	MC01323	ref|XP_931097.1| PREDICTED: similar to Mucin-2 precursor (Intestinal mucin 2) [Homo sapiens]	2e-10	XP_931097	SIMILAR TO MUCIN-2 PRECURSOR (INTESTINAL MUCIN 2)	642507	http://www.ncbi.nlm.nih.gov/entrez/query.fcgi?db=gene&cmd=Retrieve&dopt=full_report&list_uids=642507	1573	0.0213259	0.0139272	NA	0.00365622	9.80056	-0.154106	0	LD	yes	720.238	2406.99	352.473	49.089	3.34194	0.489384	0.0681566
SRV_01482_at	Mex_NM_002567_Contig_2	MC01370	ref|NP_002558.1| prostatic binding protein [Homo sapiens]	4e-83	NP_002558	PHOSPHATIDYLETHANOLAMINE BINDING PROTEIN 1	5037	http://www.ncbi.nlm.nih.gov/entrez/query.fcgi?db=gene&cmd=Retrieve&dopt=full_report&list_uids=5037	769	0.0104257	0.000733975	NA	8.90423e-05	11.6101	-0.119747	0	LD	yes	3684.59	3219.59	1286.82	309.178	0.873797	0.349243	0.0839109
SRV_01521_at	Mex_NM_002659_Contig_1	MC01409	ref|NP_002650.1| plasminogen activator, urokinase receptor isoform 1 precursor [Homo sapiens]	2e-16	NP_002650	PLASMINOGEN ACTIVATOR, UROKINASE RECEPTOR	5329	http://www.ncbi.nlm.nih.gov/entrez/query.fcgi?db=gene&cmd=Retrieve&dopt=full_report&list_uids=5329	1194	0.0161876	0.00399238	NA	0.000680012	10.6565	0.0832446	0	LU	yes	1456.23	2843.15	3647.89	8263.36	1.95241	2.50502	5.67449
SRV_01558_at	Mex_NM_002778_Contig_10	MC01446	No Hit	0	0	0	0	0	1627	0.022058	0.0164027	NA	0.00327124	9.63186	-0.0911442	0	LD	yes	1281.72	526.041	529.037	154.625	0.41042	0.412757	0.120639
SRV_01587_a_at	Mex_NM_002806_Contig_1	MC01475	ref|NP_002797.2| proteasome 26S ATPase subunit 6 [Homo sapiens]	2e-86	NP_002797	PROTEASOME (PROSOME, MACROPAIN) 26S SUBUNIT, ATPASE, 6	5706	http://www.ncbi.nlm.nih.gov/entrez/query.fcgi?db=gene&cmd=Retrieve&dopt=full_report&list_uids=5706	1406	0.0190618	0.00844261	NA	0.00293452	7.05597	0.0669714	0	LU	yes	181.337	133.091	375.274	497.483	0.733943	2.06949	2.74342
SRV_01872_at	Mex_NM_003436_Contig_1	MC01760	ref|NP_940882.2| zinc finger protein 615 [Homo sapiens]	6e-19	NP_940882	ZINC FINGER PROTEIN 615	284370	http://www.ncbi.nlm.nih.gov/entrez/query.fcgi?db=gene&cmd=Retrieve&dopt=full_report&list_uids=284370	425	0.00576193	0.000123539	NA	4.48831e-05	7.59862	0.0437288	0	LU	yes	185.978	213.206	228.65	451.268	1.1464	1.22944	2.42646
SRV_01888_s_at	Mex_NM_003517_Contig_1	MC01776	ref|NP_003508.1| H2A histone family, member Q [Homo sapiens]	9e-52	NP_003508	HISTONE 2, H2AC	8338	http://www.ncbi.nlm.nih.gov/entrez/query.fcgi?db=gene&cmd=Retrieve&dopt=full_report&list_uids=8338	1588	0.0215293	0.0147514	NA	0.0217584	8.27286	0.0665176	0	LU	yes	470.469	292.801	1488.62	1212.63	0.622358	3.16412	2.57748
SRV_01932_a_at	Mex_NM_003665_Contig_1	MC01820	ref|NP_003656.2| ficolin 3 isoform 1 precursor [Homo sapiens]	2e-28	NP_003656	FICOLIN (COLLAGEN/FIBRINOGEN DOMAIN CONTAINING) 3 (HAKATA ANTIGEN)	8547	http://www.ncbi.nlm.nih.gov/entrez/query.fcgi?db=gene&cmd=Retrieve&dopt=full_report&list_uids=8547	1767	0.0239561	0.0232353	NA	0.0047667	6.35025	0.0539005	0	LU	yes	80.1881	110.113	129.029	245.652	1.37318	1.60908	3.06345
SRV_02124_a_at	Mex_NM_004245_Contig_1	MC02012	ref|NP_963925.2| transglutaminase 5 isoform 1 [Homo sapiens]	3e-12	NP_963925	TRANSGLUTAMINASE 5	9333	http://www.ncbi.nlm.nih.gov/entrez/query.fcgi?db=gene&cmd=Retrieve&dopt=full_report&list_uids=9333	370	0.00501627	8.76553e-05	NA	5.28991e-05	7.54665	0.131726	0	LU	yes	184.141	374.667	1041.76	2518.75	2.03467	5.65738	13.6784
SRV_02174_at	Mex_NM_004388_Contig_1	MC02062	ref|NP_004379.1| chitobiase, di-N-acetyl- [Homo sapiens]	7e-17	NP_004379	CHITOBIASE, DI-N-ACETYL-	1486	http://www.ncbi.nlm.nih.gov/entrez/query.fcgi?db=gene&cmd=Retrieve&dopt=full_report&list_uids=1486	1338	0.0181399	0.00650796	NA	0.0109184	7.18543	0.0343865	0	LU	yes	127.207	167.996	124.075	289.145	1.32065	0.975378	2.27302
SRV_02182_at	Mex_NM_004396_Contig_15	MC02070	ref|NP_004387.1| DEAD (Asp-Glu-Ala-Asp) box polypeptide 5 [Homo sapiens]	0	NP_004387	DEAD (ASP-GLU-ALA-ASP) BOX POLYPEPTIDE 5	1655	http://www.ncbi.nlm.nih.gov/entrez/query.fcgi?db=gene&cmd=Retrieve&dopt=full_report&list_uids=1655	1500	0.0203362	0.0114761	NA	0.00211296	7.91008	0.0397022	0	LU	yes	253.296	254.882	350.997	546.632	1.00626	1.38572	2.15807
SRV_02274_at	Mex_NM_004598_Contig_1	MC02162	ref|NP_001020330.1| CD74 antigen isoform a [Homo sapiens]	1e-28	NP_001020330	CD74 ANTIGEN (INVARIANT POLYPEPTIDE OF MAJOR HISTOCOMPATIBILITY COMPLEX, CLASS II ANTIGEN-ASSOCIATED)	972	http://www.ncbi.nlm.nih.gov/entrez/query.fcgi?db=gene&cmd=Retrieve&dopt=full_report&list_uids=972	475	0.0064398	0.0001628	NA	2.99065e-05	13.1835	-0.0608985	0	LD	yes	9929.88	8424.3	6873.09	2982.3	0.848379	0.692162	0.300336
SRV_02418_at	Mex_NM_005024_Contig_1	MC02306	ref|NP_005015.1| serine (or cysteine) proteinase inhibitor, clade B (ovalbumin), member 10 [Homo sapiens]	2e-34	NP_005015	SERPIN PEPTIDASE INHIBITOR, CLADE B (OVALBUMIN), MEMBER 10	5273	http://www.ncbi.nlm.nih.gov/entrez/query.fcgi?db=gene&cmd=Retrieve&dopt=full_report&list_uids=5273	151	0.00204718	1.02876e-05	0.0173545	3.88359e-06	11.7208	0.135591	-0.00258617	QLCU	yes	3206.74	4439.19	7971.81	11556.3	1.38433	2.48595	3.60374
SRV_02611_a_at	Mex_NM_005627_Contig_2	MC02499	ref|NP_005618.2| serum/glucocorticoid regulated kinase [Homo sapiens]	2e-42	NP_005618	SERUM/GLUCOCORTICOID REGULATED KINASE	6446	http://www.ncbi.nlm.nih.gov/entrez/query.fcgi?db=gene&cmd=Retrieve&dopt=full_report&list_uids=6446	136	0.00184382	7.13548e-06	NA	2.23062e-06	6.89905	0.0956609	0	LU	yes	108.909	144.278	191.322	782.047	1.32476	1.75672	7.18077
SRV_02626_at	Mex_NM_005672_Contig_7	MC02514	ref|NP_005663.1| prostate stem cell antigen preproprotein [Homo sapiens]	1e-09	NP_005663	PROSTATE STEM CELL ANTIGEN	8000	http://www.ncbi.nlm.nih.gov/entrez/query.fcgi?db=gene&cmd=Retrieve&dopt=full_report&list_uids=8000	1129	0.0153064	0.00320932	0.0410825	0.00233797	13.0029	0.18278	-0.0115305	QLCD	yes	8630.24	12683	11318.7	1392.09	1.46959	1.31152	0.161304
SRV_02628_at	Mex_NM_005672_Contig_9	MC02516	ref|NP_005663.1| prostate stem cell antigen preproprotein [Homo sapiens]	1e-09	NP_005663	PROSTATE STEM CELL ANTIGEN	8000	http://www.ncbi.nlm.nih.gov/entrez/query.fcgi?db=gene&cmd=Retrieve&dopt=full_report&list_uids=8000	1383	0.01875	0.00756119	NA	0.00205685	9.98543	-0.123544	0	LD	yes	1118.59	1289.51	666.749	134.814	1.1528	0.596063	0.120522
SRV_02724_at	Mex_NM_005911_Contig_6	MC02612	ref|NP_005902.1| methionine adenosyltransferase II, alpha [Homo sapiens]	1e-158	NP_005902	METHIONINE ADENOSYLTRANSFERASE II, ALPHA	4144	http://www.ncbi.nlm.nih.gov/entrez/query.fcgi?db=gene&cmd=Retrieve&dopt=full_report&list_uids=4144	1317	0.0178552	0.00606769	NA	0.0010191	9.11499	0.0933063	0	LU	yes	568.941	620.337	1734.74	3402.16	1.09034	3.04907	5.9798
SRV_02773_at	Mex_NM_006025_Contig_3	MC02661	ref|NP_006016.1| placental protein 11 precursor [Homo sapiens]	9e-28	NP_006016	26 SERINE PROTEASE	8909	http://www.ncbi.nlm.nih.gov/entrez/query.fcgi?db=gene&cmd=Retrieve&dopt=full_report&list_uids=8909	180	0.00244035	1.49611e-05	NA	2.95657e-06	11.0276	0.0937177	0	LU	yes	1772.22	3296.97	5577.33	13190.9	1.86036	3.14708	7.44311
SRV_02821_at	Mex_NM_006169_Contig_2	MC02709	ref|NP_006160.1| nicotinamide N-methyltransferase [Homo sapiens]	1e-50	NP_006160	NICOTINAMIDE N-METHYLTRANSFERASE	4837	http://www.ncbi.nlm.nih.gov/entrez/query.fcgi?db=gene&cmd=Retrieve&dopt=full_report&list_uids=4837	887	0.0120255	0.00124876	NA	0.00016265	8.61869	-0.14898	0	LD	yes	545.852	248.431	189.731	21.8602	0.455125	0.347587	0.0400478
SRV_02828_at	Mex_NM_006187_Contig_1	MC02716	ref|NP_006178.2| 2'-5'oligoadenylate synthetase 3 [Homo sapiens]	1e-86	NP_006178	2'-5'-OLIGOADENYLATE SYNTHETASE 3, 100KDA	4940	http://www.ncbi.nlm.nih.gov/entrez/query.fcgi?db=gene&cmd=Retrieve&dopt=full_report&list_uids=4940	472	0.00639913	0.000160887	0.00202991	0.000217192	10.2531	0.147117	-0.0079552	QLCD	yes	1131.7	1730.92	1886.7	301.087	1.52949	1.66714	0.266049
SRV_02872_at	Mex_NM_006307_Contig_1	MC02760	ref|NP_006298.1| sushi-repeat-containing protein, X-linked [Homo sapiens]	1e-117	NP_006298	SUSHI-REPEAT-CONTAINING PROTEIN, X-LINKED	8406	http://www.ncbi.nlm.nih.gov/entrez/query.fcgi?db=gene&cmd=Retrieve&dopt=full_report&list_uids=8406	1561	0.0211632	0.0134488	NA	0.00268703	9.29266	-0.0416506	0	LD	yes	697.706	555.098	500.291	293.662	0.795605	0.717052	0.420896
SRV_02916_a_at	Mex_NM_006409_Contig_4	MC02804	No Hit	0	0	0	0	0	1101	0.0149268	0.00281536	0.0212719	0.00286418	10.3687	0.178303	-0.00990806	QLCD	yes	1565.59	1456.53	2608.13	271.828	0.93034	1.66591	0.173627
SRV_03002_a_at	Mex_NM_006622_Contig_1	MC02890	ref|NP_006613.2| polo-like kinase 2 [Homo sapiens]	1e-49	NP_006613	POLO-LIKE KINASE 2 (DROSOPHILA)	10769	http://www.ncbi.nlm.nih.gov/entrez/query.fcgi?db=gene&cmd=Retrieve&dopt=full_report&list_uids=10769	705	0.00955803	0.000546661	NA	0.00061378	10.7027	-0.0477292	0	LD	yes	1638.26	1506.49	781.327	674.125	0.919566	0.476925	0.411488
SRV_03006_a_at	Mex_NM_006633_Contig_1	MC02894	ref|NP_006624.1| IQ motif containing GTPase activating protein 2 [Homo sapiens]	2e-54	NP_006624	IQ MOTIF CONTAINING GTPASE ACTIVATING PROTEIN 2	10788	http://www.ncbi.nlm.nih.gov/entrez/query.fcgi?db=gene&cmd=Retrieve&dopt=full_report&list_uids=10788	1510	0.0204718	0.011728	NA	0.00216954	7.35491	-0.0507427	0	LD	yes	168.35	153.018	111.869	63.8282	0.908926	0.6645	0.37914
SRV_03529_s_at	Mex_NM_014376_Contig_1	MC03417	ref|NP_004351.1| cadherin 1, type 1 preproprotein [Homo sapiens]	1e-46	NP_004351	CADHERIN 1, TYPE 1, E-CADHERIN (EPITHELIAL)	999	http://www.ncbi.nlm.nih.gov/entrez/query.fcgi?db=gene&cmd=Retrieve&dopt=full_report&list_uids=999	928	0.0125813	0.00149828	NA	0.000333151	10.1349	0.043011	0	LU	yes	1151.78	1145.27	1414.32	2636.66	0.994349	1.22795	2.28921
SRV_03739_a_at	Mex_NM_015607_Contig_4	MC03627	ref|NP_056422.2| hypothetical protein LOC26097 [Homo sapiens]	3e-15	NP_056422	CHROMOSOME 1 OPEN READING FRAME 77	26097	http://www.ncbi.nlm.nih.gov/entrez/query.fcgi?db=gene&cmd=Retrieve&dopt=full_report&list_uids=26097	879	0.011917	0.00121949	NA	0.000372297	7.01337	0.0382539	0	LU	yes	137.557	135.176	217.867	275.757	0.982691	1.58382	2.00467
SRV_03994_at	Mex_NM_016594_Contig_1	MC03882	ref|NP_057678.1| FK506 binding protein precursor [Homo sapiens]	3e-33	NP_057678	FK506 BINDING PROTEIN 11, 19 KDA	51303	http://www.ncbi.nlm.nih.gov/entrez/query.fcgi?db=gene&cmd=Retrieve&dopt=full_report&list_uids=51303	1309	0.0177467	0.00595861	NA	0.00138338	12.5237	-0.0480756	0	LD	yes	6387.17	5636.73	4909.57	2378.78	0.882508	0.768662	0.372432
SRV_04183_at	Mex_NM_018205_Contig_1	MC04070	ref|NP_997002.1| leucine rich repeat containing 20 isoform 1 [Homo sapiens]	2e-43	NP_997002	LEUCINE RICH REPEAT CONTAINING 20	55222	http://www.ncbi.nlm.nih.gov/entrez/query.fcgi?db=gene&cmd=Retrieve&dopt=full_report&list_uids=55222	554	0.00751085	0.000236723	NA	2.76286e-05	7.41806	-0.0595864	0	LD	yes	162.414	178.602	110.016	55.9768	1.09967	0.67738	0.344655
SRV_04234_a_at	Mex_NM_018373_Contig_1	MC04121	ref|NP_060843.1| synaptojanin 2 binding protein [Homo sapiens]	2e-45	NP_060843	SYNAPTOJANIN 2 BINDING PROTEIN	55333	http://www.ncbi.nlm.nih.gov/entrez/query.fcgi?db=gene&cmd=Retrieve&dopt=full_report&list_uids=55333	1103	0.0149539	0.00282386	NA	0.000447423	8.26868	-0.0484588	0	LD	yes	296.194	325.538	189.713	120.829	1.09907	0.640503	0.407939
SRV_04518_at	Mex_NM_021133_Contig_3	MC04401	ref|NP_066956.1| ribonuclease L [Homo sapiens]	1e-51	NP_066956	RIBONUCLEASE L (2',5'-OLIGOISOADENYLATE SYNTHETASE-DEPENDENT)	6041	http://www.ncbi.nlm.nih.gov/entrez/query.fcgi?db=gene&cmd=Retrieve&dopt=full_report&list_uids=6041	1604	0.0217462	0.0154018	NA	0.00705342	9.33396	-0.0519661	0	LD	yes	548.128	893.534	586.421	252.116	1.63016	1.06986	0.459958
SRV_04588_a_at	Mex_NM_022085_Contig_1	MC04471	ref|NP_110437.2| thioredoxin domain containing 5 isoform 1 [Homo sapiens]	7e-93	NP_110437	THIOREDOXIN DOMAIN CONTAINING 5	81567	http://www.ncbi.nlm.nih.gov/entrez/query.fcgi?db=gene&cmd=Retrieve&dopt=full_report&list_uids=81567	153	0.0020743	1.04858e-05	NA	1.11728e-06	10.0869	0.0478653	0	LU	yes	1105.34	1125.83	1521.77	2750.59	1.01854	1.37674	2.48845
SRV_04604_at	Mex_NM_022168_Contig_1	MC04487	ref|NP_071451.2| melanoma differentiation associated protein-5 [Homo sapiens]	7e-13	NP_071451	INTERFERON INDUCED WITH HELICASE C DOMAIN 1	64135	http://www.ncbi.nlm.nih.gov/entrez/query.fcgi?db=gene&cmd=Retrieve&dopt=full_report&list_uids=64135	1246	0.0168926	0.00479401	NA	0.00167746	9.27999	-0.0483123	0	LD	yes	650.14	649.188	546.095	254.788	0.998535	0.839965	0.391897
SRV_04604_s_at	Mex_NM_022168_Contig_1	MC04487	ref|NP_071451.2| melanoma differentiation associated protein-5 [Homo sapiens]	7e-13	NP_071451	INTERFERON INDUCED WITH HELICASE C DOMAIN 1	64135	http://www.ncbi.nlm.nih.gov/entrez/query.fcgi?db=gene&cmd=Retrieve&dopt=full_report&list_uids=64135	1261	0.017096	0.00497337	NA	0.00374733	8.46351	-0.0533679	0	LD	yes	381.098	374.222	358.841	135.83	0.981956	0.941596	0.356418
SRV_04763_at	Mex_NM_025125_Contig_1	MC04646	ref|NP_079401.2| hypothetical protein LOC80195 [Homo sapiens]	6e-34	NP_079401	CHROMOSOME 10 OPEN READING FRAME 57	80195	http://www.ncbi.nlm.nih.gov/entrez/query.fcgi?db=gene&cmd=Retrieve&dopt=full_report&list_uids=80195	1023	0.0138693	0.00203431	NA	0.000304164	7.08445	-0.0399124	0	LD	yes	141.724	121.52	96.2343	63.4805	0.85744	0.679025	0.447916
SRV_04787_s_at	Mex_NM_030666_Contig_1	MC04670	ref|NP_002566.1| serine (or cysteine) proteinase inhibitor, clade B (ovalbumin), member 2 [Homo sapiens]	1e-25	NP_002566	SERPIN PEPTIDASE INHIBITOR, CLADE B (OVALBUMIN), MEMBER 2	5055	http://www.ncbi.nlm.nih.gov/entrez/query.fcgi?db=gene&cmd=Retrieve&dopt=full_report&list_uids=5055	45	0.000610087	8.13118e-07	0.00318304	3.09608e-07	10.8666	0.159564	-0.00306618	QLCU	yes	1850.74	2391.44	5190.4	7834.6	1.29215	2.8045	4.23322
SRV_04836_a_at	Mex_NM_031279_Contig_1	MC04719	ref|NP_112569.2| alanine-glyoxylate aminotransferase 2-like 1 [Homo sapiens]	1e-17	NP_112569	ALANINE-GLYOXYLATE AMINOTRANSFERASE 2-LIKE 1	64850	http://www.ncbi.nlm.nih.gov/entrez/query.fcgi?db=gene&cmd=Retrieve&dopt=full_report&list_uids=64850	506	0.00686009	0.000193665	0.00432533	0.000185814	7.50719	-0.095448	0.00563151	QlVU	yes	155.239	205.956	142.236	615.763	1.3267	0.916237	3.96655
SRV_04875_at	Mex_NM_031961_Contig_1	MC04758	ref|NP_114167.2| keratin associated protein 9.2 [Homo sapiens]	6e-10	NP_114167	KERATIN ASSOCIATED PROTEIN 9-2	83899	http://www.ncbi.nlm.nih.gov/entrez/query.fcgi?db=gene&cmd=Retrieve&dopt=full_report&list_uids=83899	1166	0.015808	0.00363111	NA	0.00169713	11.3444	0.0907396	0	LU	yes	2898.45	4320.39	10137	15500.6	1.49059	3.49739	5.34789
SRV_04875_s_at	Mex_NM_031961_Contig_1	MC04758	ref|NP_114167.2| keratin associated protein 9.2 [Homo sapiens]	6e-10	NP_114167	KERATIN ASSOCIATED PROTEIN 9-2	83899	http://www.ncbi.nlm.nih.gov/entrez/query.fcgi?db=gene&cmd=Retrieve&dopt=full_report&list_uids=83899	1173	0.0159029	0.00370544	NA	0.00199926	12.3729	0.0823552	0	LU	yes	5717.53	8589.5	18705.8	26884.9	1.50231	3.27166	4.70219
SRV_04881_at	Mex_NM_031991_Contig_1	MC04764	ref|NP_114367.1| polypyrimidine tract-binding protein 1 isoform b [Homo sapiens]	2e-57	NP_114367	POLYPYRIMIDINE TRACT BINDING PROTEIN 1	5725	http://www.ncbi.nlm.nih.gov/entrez/query.fcgi?db=gene&cmd=Retrieve&dopt=full_report&list_uids=5725	1734	0.0235087	0.0213013	NA	0.0156738	7.83251	0.0454804	0	LU	yes	286.199	222.202	593.695	556.577	0.77639	2.07442	1.94472
SRV_04974_at	Mex_NM_032609_Contig_1	MC04857	ref|NP_115998.2| cytochrome c oxidase subunit IV isoform 2 [Homo sapiens]	2e-50	NP_115998	CYTOCHROME C OXIDASE SUBUNIT IV ISOFORM 2 (LUNG)	84701	http://www.ncbi.nlm.nih.gov/entrez/query.fcgi?db=gene&cmd=Retrieve&dopt=full_report&list_uids=84701	1382	0.0187364	0.00755357	NA	0.00174926	9.14076	-0.0522009	0	LD	yes	579.518	620.925	434.208	210.036	1.07145	0.749257	0.362432
SRV_05054_a_at	Mex_NM_033271_Contig_1	MC04937	ref|NP_055777.1| BTB/POZ domain containing protein 3 isoform a [Homo sapiens]	2e-47	NP_055777	BTB (POZ) DOMAIN CONTAINING 3	22903	http://www.ncbi.nlm.nih.gov/entrez/query.fcgi?db=gene&cmd=Retrieve&dopt=full_report&list_uids=22903	480	0.00650759	0.00016741	0.0437163	7.04471e-05	7.03933	-0.0155501	0.00208562	QlVU	yes	126.492	141.696	139.797	303.143	1.1202	1.10518	2.39654
SRV_05115_at	Mex_NM_058242_Contig_114	MC04998	ref|NP_778238.1| keratin 6 irs3 [Homo sapiens]	6e-13	NP_778238	KERATIN 6 IRS3	319101	http://www.ncbi.nlm.nih.gov/entrez/query.fcgi?db=gene&cmd=Retrieve&dopt=full_report&list_uids=319101	146	0.00197939	9.06619e-06	NA	1.04259e-06	14.3632	-0.135401	0	LD	yes	20141.7	19801.9	8719.13	1761.05	0.983131	0.432889	0.0874331
SRV_05283_a_at	Mex_NM_144710_Contig_5	MC05166	ref|NP_653311.1| septin 10 isoform 1 [Homo sapiens]	3e-52	NP_653311	SEPTIN 10	151011	http://www.ncbi.nlm.nih.gov/entrez/query.fcgi?db=gene&cmd=Retrieve&dopt=full_report&list_uids=151011	155	0.00210141	1.09573e-05	NA	1.18825e-06	8.15017	-0.0740767	0	LD	yes	267.894	277.944	133.698	67.6714	1.03751	0.499069	0.252605
SRV_05450_a_at	Mex_NM_170678_Contig_1	MC05333	ref|NP_733778.1| integrin beta 1 binding protein 3 isoform 2 [Homo sapiens]	1e-38	NP_733778	INTEGRIN BETA 1 BINDING PROTEIN 3	27231	http://www.ncbi.nlm.nih.gov/entrez/query.fcgi?db=gene&cmd=Retrieve&dopt=full_report&list_uids=27231	272	0.00368764	3.88577e-05	NA	4.94469e-06	11.5759	-0.036889	0	LD	yes	3136.71	2866.09	2467.68	1495.67	0.913723	0.78671	0.476828
SRV_05598_at	Mex_NM_182528_Contig_1	MC05481	ref|NP_872334.1| hypothetical protein LOC165257 [Homo sapiens]	1e-64	NP_872334	COMPLEMENT COMPONENT 1, Q SUBCOMPONENT-LIKE 2	165257	http://www.ncbi.nlm.nih.gov/entrez/query.fcgi?db=gene&cmd=Retrieve&dopt=full_report&list_uids=165257	1599	0.0216784	0.0151232	NA	0.00605418	8.49069	-0.0635052	0	LD	yes	321.349	347.275	146.063	129.29	1.08068	0.454531	0.402334
SRV_05654_at	Mex_Nohits_1_Contig_4	MC05537	No Hit	0	0	0	0	0	365	0.00494848	8.41505e-05	NA	7.39905e-05	7.96878	-0.0778484	0	LD	yes	241.677	277.941	203.583	59.0685	1.15005	0.842377	0.244411
SRV_05697_at	Mex_Nohits_103_Contig_1	MC05580	No Hit	0	0	0	0	0	1745	0.0236578	0.0220052	NA	0.00458085	8.51833	-0.107926	0	LD	yes	341.995	612.146	195.712	45.4377	1.78993	0.572266	0.132861
SRV_05744_x_at	Mex_Nohits_1068_Contig_1	MC05627	No Hit	0	0	0	0	0	323	0.00437907	6.23948e-05	NA	2.22796e-05	9.28005	0.158449	0	LU	yes	514.353	1692.64	4075.98	14030.6	3.29082	7.92448	27.2782
SRV_05745_at	Mex_Nohits_1068_Contig_2	MC05628	No Hit	0	0	0	0	0	1464	0.0198482	0.0103899	NA	0.0177842	4.85818	0.202046	0	LU	yes	49.8042	219.514	3490.88	6387.22	4.40754	70.0922	128.247
SRV_05769_x_at	Mex_Nohits_1089_Contig_1	MC05652	No Hit	0	0	0	0	0	1014	0.0137473	0.00199598	NA	0.000354115	11.0792	-0.0885576	0	LD	yes	2204.13	1868.41	1003.01	393.95	0.847688	0.45506	0.178733
SRV_05832_at	Mex_Nohits_1148_Contig_1	MC05715	No Hit	0	0	0	0	0	1179	0.0159843	0.00378903	NA	0.000585151	7.88275	-0.0756443	0	LD	yes	274.444	177.392	152.578	54.6955	0.646367	0.555954	0.199295
SRV_05856_at	Mex_Nohits_117_Contig_1	MC05739	No Hit	0	0	0	0	0	150	0.00203362	9.63651e-06	NA	6.87654e-07	10.4086	-0.185907	0	LD	yes	1434.63	1104.24	334.307	38.0283	0.769703	0.233026	0.0265073
SRV_05867_a_at	Mex_Nohits_118_Contig_1	MC05750	No Hit	0	0	0	0	0	327	0.0044333	6.35434e-05	0.0269341	2.66191e-05	10.1726	0.333097	-0.00675776	QLCU	yes	884.427	2763.43	9568.84	19190.4	3.12454	10.8192	21.6981
SRV_05889_x_at	Mex_Nohits_12_Contig_1	MC05772	No Hit	0	0	0	0	0	833	0.0112934	0.00101239	0.0400296	0.000573593	11.3754	0.33468	-0.00766966	QLCU	yes	2500.7	7267.12	18475.5	27643	2.90604	7.38813	11.0541
SRV_05924_a_at	Mex_Nohits_1232_Contig_1	MC05807	No Hit	0	0	0	0	0	816	0.0110629	0.000915931	NA	0.000339326	9.0958	-0.0341766	0	LD	yes	574.892	482.305	355.336	279.3	0.83895	0.618093	0.48583
SRV_06225_at	Mex_Nohits_152_Contig_1	MC06108	No Hit	0	0	0	0	0	416	0.00563991	0.000116335	0.00610482	8.27231e-05	10.6835	0.438417	-0.010499	QLCU	yes	1113.38	6131.41	19140.3	27813.2	5.50703	17.1911	24.9809
SRV_06358_at	Mex_Nohits_165_Contig_1	MC06241	No Hit	0	0	0	0	0	1546	0.0209599	0.0129821	NA	0.00250336	9.84345	-0.0735813	0	LD	yes	941.113	954.318	625.502	249.179	1.01403	0.66464	0.26477
SRV_06479_a_at	Mex_Nohits_177_Contig_1	MC06362	No Hit	0	0	0	0	0	1049	0.0142218	0.00223166	NA	0.000700663	13.7266	-0.0358514	0	LD	yes	14194.6	12936.2	12183	7009.07	0.911351	0.858288	0.493786
SRV_06890_at	Mex_Nohits_218_Contig_1	MC06773	No Hit	0	0	0	0	0	1780	0.0241323	0.0241051	0.0419845	0.0369868	8.79498	0.158392	-0.00754278	QLCD	yes	481.986	515.958	982.04	191.473	1.07048	2.03749	0.397257
SRV_07244_at	Mex_Nohits_2552_Contig_1	MC07127	No Hit	0	0	0	0	0	1735	0.0235222	0.021392	NA	0.00437859	10.2041	-0.0866595	0	LD	yes	1060.59	1215.87	546.558	336.315	1.14642	0.515336	0.317103
SRV_07344_at	Mex_Nohits_269_Contig_1	MC07227	No Hit	0	0	0	0	0	980	0.0132863	0.00179897	NA	0.000247746	12.8105	-0.100957	0	LD	yes	7092.98	6680.28	3760.49	1030.8	0.941816	0.530171	0.145327
SRV_07490_at	Mex_Nohits_2851_Contig_1	MC07373	No Hit	0	0	0	0	0	558	0.00756508	0.000247446	NA	3.07938e-05	8.82719	0.0640288	0	LU	yes	514.246	458.813	901.945	1574.08	0.892205	1.75392	3.06095
SRV_07520_a_at	Mex_Nohits_2889_Contig_1	MC07403	No Hit	0	0	0	0	0	371	0.00502983	8.77324e-05	NA	7.13433e-05	11.553	0.0866533	0	LU	yes	3256.22	3997.52	10148.7	16510.7	1.22766	3.1167	5.07051
SRV_07610_at	Mex_Nohits_2985_Contig_1	MC07493	No Hit	0	0	0	0	0	1389	0.0188313	0.00773951	NA	0.00191112	9.39321	0.069311	0	LU	yes	637.323	1125.89	1545.48	2659.66	1.7666	2.42496	4.17317
SRV_07624_x_at	Mex_Nohits_30_Contig_5	MC07507	No Hit	0	0	0	0	0	747	0.0101274	0.000658504	0.0320069	0.000372869	11.2342	0.306887	-0.00701808	QLCU	yes	2152.16	6116.48	14343.7	20756.5	2.84202	6.66482	9.64449
SRV_07632_at	Mex_Nohits_3009_Contig_1	MC07515	No Hit	0	0	0	0	0	1555	0.0210819	0.0132704	NA	0.0025281	10.2965	-0.0919877	0	LD	yes	1934.69	781.356	689.523	237.046	0.403867	0.3564	0.122524
SRV_07827_x_at	Mex_Nohits_3222_Contig_1	MC07710	No Hit	0	0	0	0	0	1060	0.0143709	0.00232468	NA	0.000619303	12.7607	-0.266104	0	LD	yes	5865.02	7297.19	741.641	53.3713	1.24419	0.126452	0.00909993
SRV_07844_at	Mex_Nohits_3244_Contig_1	MC07727	No Hit	0	0	0	0	0	340	0.00460954	7.07142e-05	NA	6.34468e-06	9.94374	-0.156079	0	LD	yes	1056.27	894.62	282.675	54.4424	0.846962	0.267616	0.0515421
SRV_07903_at	Mex_Nohits_3310_Contig_1	MC07786	No Hit	0	0	0	0	0	841	0.0114018	0.0010324	NA	0.000307383	13.1352	-0.0881202	0	LD	yes	8003.04	10814	7146.14	1685.33	1.35124	0.892928	0.210586
SRV_09512_at	Mex_Nohits_4921_Contig_1	MC09395	No Hit	0	0	0	0	0	568	0.00770065	0.000258243	NA	6.92255e-05	9.5848	-0.0487314	0	LD	yes	747.203	814.674	614.589	302.461	1.0903	0.82252	0.40479
SRV_09527_at	Mex_Nohits_4940_Contig_1	MC09410	No Hit	0	0	0	0	0	1136	0.0154013	0.0032538	0.00227305	0.044944	8.98031	-0.194962	0.00604917	QLVD	yes	477.533	463.581	178.806	310.537	0.970783	0.374437	0.650295
SRV_09665_at	Mex_Nohits_5094_Contig_1	MC09548	No Hit	0	0	0	0	0	1278	0.0173265	0.00537291	NA	0.0011153	8.61077	-0.0490198	0	LD	yes	442.295	345.144	325.245	154.357	0.780346	0.735357	0.348991
SRV_10111_at	Mex_Nohits_660_Contig_1	MC09994	No Hit	0	0	0	0	0	270	0.00366052	3.76273e-05	NA	5.77071e-06	8.57214	0.164404	0	LU	yes	279.374	871.196	2158.03	9625.33	3.11839	7.7245	34.4532
SRV_10169_at	Mex_Nohits_707_Contig_1	MC10052	No Hit	0	0	0	0	0	477	0.00646692	0.000165306	NA	1.6564e-05	8.62305	-0.0593143	0	LD	yes	377.474	409.385	239.533	125.772	1.08454	0.634566	0.333192
SRV_10189_at	Mex_Nohits_724_Contig_1	MC10072	No Hit	0	0	0	0	0	1541	0.0208921	0.0128014	NA	0.00342583	8.33572	-0.135646	0	LD	yes	419.102	462.178	61.9126	23.2683	1.10278	0.147727	0.0555194
SRV_10263_at	Mex_Nohits_79_Contig_1	MC10146	No Hit	0	0	0	0	0	670	0.00908351	0.000466561	0.0448398	0.000223074	7.58973	0.589873	-0.0127333	QLCU	yes	251.964	1150.41	6836.95	18213.1	4.56578	27.1347	72.2847
SRV_10263_x_at	Mex_Nohits_79_Contig_1	MC10146	No Hit	0	0	0	0	0	668	0.0090564	0.000461269	NA	0.000503269	7.87589	0.224043	0	LU	yes	281.33	1318.72	7516.71	19875.1	4.68743	26.7184	70.6469
SRV_10298_at	Mex_Nohits_819_Contig_3	MC10181	No Hit	0	0	0	0	0	1059	0.0143574	0.00231606	NA	0.00164256	7.70376	-0.0709879	0	LD	yes	220.799	184.754	71.7766	51.7147	0.836751	0.325076	0.234216
SRV_10314_at	Mex_Nohits_832_Contig_1	MC10197	No Hit	0	0	0	0	0	351	0.00475868	7.96176e-05	NA	9.49072e-06	7.70492	-0.0687157	0	LD	yes	215.916	194.534	132.576	57.7925	0.900972	0.614016	0.267662
SRV_10398_at	Mex_Nohits_90_Contig_1	MC10281	No Hit	0	0	0	0	0	1378	0.0186822	0.00740809	NA	0.00150731	7.32515	0.168108	0	LU	yes	186.857	343.913	1675.31	5995.63	1.84052	8.96575	32.0868
SRV_10449_at	Mex_Nohits_94_Contig_1	MC10332	No Hit	0	0	0	0	0	954	0.0129338	0.00164761	NA	0.000580874	12.2232	-0.264925	0	LD	yes	5186.02	5491.61	268.697	27.5275	1.05893	0.0518117	0.00530802
SRV_10508_a_at	Mex_Nohits_995_Contig_1	MC10391	No Hit	0	0	0	0	0	356	0.00482646	8.13467e-05	0.0111796	4.3847e-05	8.58582	0.555036	-0.012429	QLCU	yes	252.514	1796.95	11437.6	21954.2	7.11626	45.2949	86.9427
SRV_10510_at	Mex_Nohits_997_Contig_1	MC10393	No Hit	0	0	0	0	0	551	0.00747017	0.000234956	NA	4.07328e-05	11.6869	-0.140749	0	LD	yes	3931.65	3009.72	1679.15	244.653	0.76551	0.427085	0.0622266
SRV_10624_at	Tig_NM_000223_Contig_3	TC00108	ref|NP_061889.1| keratin 24 [Homo sapiens]	2e-63	NP_061889	HYPOTHETICAL PROTEIN FLJ20261	192666	http://www.ncbi.nlm.nih.gov/entrez/query.fcgi?db=gene&cmd=Retrieve&dopt=full_report&list_uids=192666	1768	0.0239696	0.0232797	NA	0.00512472	10.7393	0.0986131	0	LU	yes	1398.79	4611.41	4427.66	12151.8	3.29672	3.16536	8.68741
SRV_10714_at	Tig_NM_000424_Contig_2	TC00198	ref|NP_000415.1| keratin 5 [Homo sapiens]	1e-158	NP_000415	keratin 4	3852	http://www.ncbi.nlm.nih.gov/entrez/query.fcgi?db=gene&cmd=Retrieve&dopt=full_report&list_uids=3852	1115	0.0151166	0.00300791	NA	0.00208455	10.5365	-0.055911	0	LD	yes	1541.47	1551.08	1540.96	527.245	1.00624	0.999671	0.342041
SRV_10899_at	Tig_NM_000774_Contig_2	TC00337	ref|NP_000765.2| cytochrome P450, family 2, subfamily F, polypeptide 1 [Homo sapiens]	7e-43	NP_000765	CYTOCHROME P450, FAMILY 2, SUBFAMILY F, POLYPEPTIDE 1	1572	http://www.ncbi.nlm.nih.gov/entrez/query.fcgi?db=gene&cmd=Retrieve&dopt=full_report&list_uids=1572	1144	0.0155098	0.0033915	NA	0.00135028	7.31492	0.105192	0	LU	yes	223.348	225.145	780.357	1260.58	1.00804	3.4939	5.64403
SRV_10999_at	Tig_NM_001046_Contig_1	TC00434	ref|NP_001037.1| solute carrier family 12 (sodium/potassium/chloride transporters), member 2 [Homo sapiens]	4e-60	NP_001037	SOLUTE CARRIER FAMILY 12 (SODIUM/POTASSIUM/CHLORIDE TRANSPORTERS), MEMBER 2	6558	http://www.ncbi.nlm.nih.gov/entrez/query.fcgi?db=gene&cmd=Retrieve&dopt=full_report&list_uids=6558	1134	0.0153742	0.00323705	NA	0.00487368	7.46493	0.0419908	0	LU	yes	166.209	242.236	382.737	409.313	1.45742	2.30275	2.46264
SRV_11181_a_at	Tig_NM_001677_Contig_1	TC00609	ref|NP_001668.1| Na+/K+ -ATPase beta 1 subunit isoform a [Homo sapiens]	1e-120	NP_001668	ATPASE, NA+/K+ TRANSPORTING, BETA 1 POLYPEPTIDE	481	http://www.ncbi.nlm.nih.gov/entrez/query.fcgi?db=gene&cmd=Retrieve&dopt=full_report&list_uids=481	357	0.00484002	8.17884e-05	0.0265429	3.54091e-05	8.82743	-0.0232301	0.00285122	QlVU	yes	451.722	471.205	498.319	1367.59	1.04313	1.10315	3.0275
SRV_11340_at	Tig_NM_002065_Contig_1	TC00765	ref|NP_001028228.1| glutamine synthetase [Homo sapiens]	9e-11	NP_001028228	GLUTAMATE-AMMONIA LIGASE (GLUTAMINE SYNTHETASE)	2752	http://www.ncbi.nlm.nih.gov/entrez/query.fcgi?db=gene&cmd=Retrieve&dopt=full_report&list_uids=2752	534	0.0072397	0.000214272	NA	2.69242e-05	7.81729	0.137955	0	LU	yes	263.829	222.733	789.718	3439	0.844236	2.9933	13.035
SRV_13632_at	Tig_NM_021009_Contig_3	TC03000	ref|NP_066289.2| ubiquitin C [Homo sapiens]	9e-65	NP_066289	UBIQUITIN C	7316	http://www.ncbi.nlm.nih.gov/entrez/query.fcgi?db=gene&cmd=Retrieve&dopt=full_report&list_uids=7316	525	0.00711768	0.000211068	NA	2.62577e-05	10.6111	0.0445469	0	LU	yes	1472.76	1851.05	2425.09	3766.45	1.25686	1.64664	2.55742
SRV_14426_at	Tig_NM_173086_Contig_1	TC03778	ref|NP_775109.1| keratin 6 isoform K6e [Homo sapiens]	3e-93	NP_775109	KERATIN 6E	286887	http://www.ncbi.nlm.nih.gov/entrez/query.fcgi?db=gene&cmd=Retrieve&dopt=full_report&list_uids=286887	235	0.00318601	2.87679e-05	0.0100531	1.35013e-05	12.4971	0.144933	-0.00309191	QLCU	yes	6031.98	6988.58	14309.1	17930.7	1.15859	2.3722	2.9726
SRV_00038_at	0	gi|4325095|	NP_000890.1	4e-27	NP_000890.1	KIT ligand	4254	http://www.ncbi.nlm.nih.gov/entrez/query.fcgi?db=gene&cmd=Retrieve&dopt=full_report&list_uids=4254	89	0.00120662	2.76361e-06	NA	2.14136e-07	9.62132	-0.128848	0	LD	yes	807.962	658.496	247.489	64.3936	0.815009	0.306312	0.0796988
SRV_00070_at	0	gi|1399860|	NP_005211.1	9.6e-89	NP_005211.1	distal-less homeo box 3	1747	http://www.ncbi.nlm.nih.gov/entrez/query.fcgi?db=gene&cmd=Retrieve&dopt=full_report&list_uids=1747	878	0.0119035	0.00121728	0.0399133	0.000716259	9.32088	-0.0421454	0.00312477	QlVU	yes	669.711	598.65	631.695	1590.26	0.893893	0.943236	2.37454
SRV_00113_at	Mex_NM_000014_Contig_1	MC00001	ref|NP_000005.2| alpha-2-macroglobulin precursor [Homo sapiens]	3e-21	NP_000005	ALPHA-2-MACROGLOBULIN	2	http://www.ncbi.nlm.nih.gov/entrez/query.fcgi?db=gene&cmd=Retrieve&dopt=full_report&list_uids=2	304	0.00412148	5.1897e-05	NA	6.72529e-06	9.31561	0.114407	0	LU	yes	584.398	807.503	1442.42	6086.52	1.38177	2.46821	10.415
SRV_00135_at	Mex_NM_000049_Contig_1	MC00023	ref|NP_000040.1| aspartoacylase [Homo sapiens]	3e-23	NP_000040	ASPARTOACYLASE (CANAVAN DISEASE)	443	http://www.ncbi.nlm.nih.gov/entrez/query.fcgi?db=gene&cmd=Retrieve&dopt=full_report&list_uids=443	637	0.00863612	0.000377391	NA	6.43437e-05	7.58822	-0.055779	0	LD	yes	196.738	186.533	146.595	66.051	0.94813	0.745131	0.335732
SRV_00148_at	Mex_NM_000099_Contig_1	MC00036	ref|NP_000090.1| cystatin C precursor [Homo sapiens]	3e-16	NP_000090	CYSTATIN C (AMYLOID ANGIOPATHY AND CEREBRAL HEMORRHAGE)	1471	http://www.ncbi.nlm.nih.gov/entrez/query.fcgi?db=gene&cmd=Retrieve&dopt=full_report&list_uids=1471	142	0.00192516	8.15738e-06	NA	2.4443e-06	12.4623	-0.0408808	0	LD	yes	5777.79	5379.33	4662.38	2567.43	0.931035	0.806949	0.444362
SRV_00160_s_at	Mex_NM_000137_Contig_1	MC00048	ref|NP_000128.1| fumarylacetoacetate hydrolase (fumarylacetoacetase) [Homo sapiens]	3e-27	NP_000128	FUMARYLACETOACETATE HYDROLASE (FUMARYLACETOACETASE)	2184	http://www.ncbi.nlm.nih.gov/entrez/query.fcgi?db=gene&cmd=Retrieve&dopt=full_report&list_uids=2184	1145	0.0155233	0.00340466	NA	0.00322497	8.06153	-0.0533593	0	LD	yes	325.801	235.777	300.618	96.1325	0.723683	0.922703	0.295065
SRV_00169_a_at	Mex_NM_000156_Contig_1	MC00057	ref|NP_620279.1| guanidinoacetate N-methyltransferase isoform b [Homo sapiens]	1e-83	NP_620279	GUANIDINOACETATE N-METHYLTRANSFERASE	2593	http://www.ncbi.nlm.nih.gov/entrez/query.fcgi?db=gene&cmd=Retrieve&dopt=full_report&list_uids=2593	350	0.00474512	7.81895e-05	NA	5.32227e-05	8.71783	-0.0343653	0	LD	yes	444.116	394.782	386.304	219.241	0.888916	0.869827	0.493658
SRV_00183_at	Mex_NM_000182_Contig_2	MC00071	ref|NP_000173.2| mitochondrial trifunctional protein, alpha subunit precursor [Homo sapiens]	4e-78	NP_000173	HYDROXYACYL-COENZYME A DEHYDROGENASE/3-KETOACYL-COENZYME A THIOLASE/ENOYL-COENZYME A HYDRATASE (TRIFUNCTIONAL PROTEIN), ALPHA SUBUNIT	3030	http://www.ncbi.nlm.nih.gov/entrez/query.fcgi?db=gene&cmd=Retrieve&dopt=full_report&list_uids=3030	334	0.0045282	6.95109e-05	NA	8.81544e-06	7.22061	0.0454097	0	LU	yes	160.426	152.751	242.022	360.375	0.952161	1.50863	2.24637
SRV_00205_a_at	Mex_NM_000223_Contig_19	MC00093	ref|NP_000214.1| keratin 12 [Homo sapiens]	4e-86	NP_000214	KERATIN 12 (MEESMANN CORNEAL DYSTROPHY)	3859	http://www.ncbi.nlm.nih.gov/entrez/query.fcgi?db=gene&cmd=Retrieve&dopt=full_report&list_uids=3859	112	0.00151844	4.91414e-06	NA	1.42555e-06	13.8982	-0.253883	0	LD	yes	14173.8	14568.4	5148.31	134.855	1.02784	0.363227	0.00951436
SRV_00210_x_at	Mex_NM_000223_Contig_27	MC00098	ref|NP_000214.1| keratin 12 [Homo sapiens]	4e-86	NP_000214	KERATIN 12 (MEESMANN CORNEAL DYSTROPHY)	3859	http://www.ncbi.nlm.nih.gov/entrez/query.fcgi?db=gene&cmd=Retrieve&dopt=full_report&list_uids=3859	152	0.00206074	1.04352e-05	NA	1.09296e-06	14.2006	-0.265346	0	LD	yes	16922.4	16781.9	4680.75	119.414	0.991697	0.2766	0.00705654
SRV_00221_x_at	Mex_NM_000223_Contig_48	MC00109	ref|NP_000214.1| keratin 12 [Homo sapiens]	4e-86	NP_000214	KERATIN 12 (MEESMANN CORNEAL DYSTROPHY)	3859	http://www.ncbi.nlm.nih.gov/entrez/query.fcgi?db=gene&cmd=Retrieve&dopt=full_report&list_uids=3859	114	0.00154555	4.99276e-06	NA	6.5195e-07	14.2198	-0.278508	0	LD	yes	17180.6	17282.6	4584.39	98.3999	1.00594	0.266835	0.00572739
SRV_00258_a_at	Mex_NM_000224_Contig_5	MC00146	ref|NP_000215.1| keratin 18 [Homo sapiens]	3e-71	NP_000215	KERATIN 18	3875	http://www.ncbi.nlm.nih.gov/entrez/query.fcgi?db=gene&cmd=Retrieve&dopt=full_report&list_uids=3875	929	0.0125949	0.00150007	0.0089859	0.00210181	9.33782	0.0930933	-0.0048462	QLCD	yes	751.529	621.621	947.29	284.828	0.827142	1.26048	0.378998
SRV_00309_at	Mex_NM_000359_Contig_1	MC00197	ref|NP_000350.1| transglutaminase 1 [Homo sapiens]	1e-14	NP_000350	TRANSGLUTAMINASE 1 (K POLYPEPTIDE EPIDERMAL TYPE I, PROTEIN-GLUTAMINE-GAMMA-GLUTAMYLTRANSFERASE)	7051	http://www.ncbi.nlm.nih.gov/entrez/query.fcgi?db=gene&cmd=Retrieve&dopt=full_report&list_uids=7051	468	0.0063449	0.000158336	NA	3.15159e-05	9.76443	0.131761	0	LU	yes	900.366	1047.36	2076.39	11087.8	1.16326	2.30616	12.3147
SRV_00332_a_at	Mex_NM_000402_Contig_1	MC00220	ref|NP_001035810.1| glucose-6-phosphate dehydrogenase isoform b [Homo sapiens]	5e-16	NP_001035810	glucose-6-phosphate dehydrogenase	2539	http://www.ncbi.nlm.nih.gov/entrez/query.fcgi?db=gene&cmd=Retrieve&dopt=full_report&list_uids=2539	260	0.00352495	3.5417e-05	NA	2.55544e-05	9.25698	0.0539201	0	LU	yes	652.963	584.042	750.87	1727.34	0.894449	1.14994	2.64539
SRV_00349_at	Mex_NM_000424_Contig_8	MC00237	ref|NP_004684.1| cytokeratin type II [Homo sapiens]	3e-69	NP_004684	CYTOKERATIN TYPE II	9119	http://www.ncbi.nlm.nih.gov/entrez/query.fcgi?db=gene&cmd=Retrieve&dopt=full_report&list_uids=9119	276	0.00374187	4.11021e-05	0.00370527	2.71239e-05	7.95861	0.0706445	-0.00501255	QLCD	yes	239.529	297.082	267.898	67.1396	1.24028	1.11844	0.280299
SRV_00371_a_at	Mex_NM_000507_Contig_2	MC00259	ref|NP_000498.2| fructose-1,6-bisphosphatase 1 [Homo sapiens]	6e-91	NP_000498	FRUCTOSE-1,6-BISPHOSPHATASE 1	2203	http://www.ncbi.nlm.nih.gov/entrez/query.fcgi?db=gene&cmd=Retrieve&dopt=full_report&list_uids=2203	14	0.000189805	8.15964e-08	0.000129713	3.79797e-08	8.78471	-0.0530133	0.00562952	QlVU	yes	434.808	430.941	504.215	3382.91	0.991107	1.15963	7.78025
SRV_00386_a_at	Mex_NM_000521_Contig_1	MC00274	ref|NP_000512.1| hexosaminidase B preproprotein [Homo sapiens]	2e-39	NP_000512	HEXOSAMINIDASE B (BETA POLYPEPTIDE)	3074	http://www.ncbi.nlm.nih.gov/entrez/query.fcgi?db=gene&cmd=Retrieve&dopt=full_report&list_uids=3074	934	0.0126627	0.00153762	NA	0.000378097	10.2363	-0.0439572	0	LD	yes	1225.46	1215.36	1002.23	529.039	0.991758	0.817838	0.431707
SRV_00387_at	Mex_NM_000521_Contig_2	MC00275	ref|NP_000512.1| hexosaminidase B preproprotein [Homo sapiens]	2e-39	NP_000512	HEXOSAMINIDASE B (BETA POLYPEPTIDE)	3074	http://www.ncbi.nlm.nih.gov/entrez/query.fcgi?db=gene&cmd=Retrieve&dopt=full_report&list_uids=3074	793	0.0107511	0.000823001	NA	0.000182613	10.9764	-0.0510839	0	LD	yes	2022.37	2056.03	1588.24	769.389	1.01664	0.785335	0.380439
SRV_00391_a_at	Mex_NM_000526_Contig_3	MC00279	ref|NP_000517.2| keratin 14 [Homo sapiens]	7e-21	NP_000517	KERATIN 14 (EPIDERMOLYSIS BULLOSA SIMPLEX, DOWLING-MEARA, KOEBNER)	3861	http://www.ncbi.nlm.nih.gov/entrez/query.fcgi?db=gene&cmd=Retrieve&dopt=full_report&list_uids=3861	41	0.000555857	7.03862e-07	NA	4.11323e-08	3.99499	0.376175	0	LU	yes	18.054	21.6136	505.316	23284	1.19717	27.9892	1289.69
SRV_00421_a_at	Mex_NM_000558_Contig_31	MC00309	No Hit	0	0	0	0	0	39	0.000528742	5.42086e-07	0.00037172	2.77568e-07	13.521	0.0806837	-0.0073619	QLCD	yes	11665.1	13497.9	11330.2	1055.4	1.15712	0.971292	0.0904756
SRV_00438_at	Mex_NM_000561_Contig_2	MC00326	ref|NP_000552.2| glutathione S-transferase M1 isoform 1 [Homo sapiens]	6e-89	NP_000552	GLUTATHIONE S-TRANSFERASE M1	2944	http://www.ncbi.nlm.nih.gov/entrez/query.fcgi?db=gene&cmd=Retrieve&dopt=full_report&list_uids=2944	322	0.00436551	6.05899e-05	NA	5.89831e-06	11.547	-0.0584346	0	LD	yes	2953.77	2866.9	1944.31	1006.59	0.970591	0.658245	0.34078
SRV_00439_at	Mex_NM_000561_Contig_3	MC00327	ref|NP_000552.2| glutathione S-transferase M1 isoform 1 [Homo sapiens]	6e-89	NP_000552	GLUTATHIONE S-TRANSFERASE M1	2944	http://www.ncbi.nlm.nih.gov/entrez/query.fcgi?db=gene&cmd=Retrieve&dopt=full_report&list_uids=2944	19	0.000257592	1.23755e-07	0.00120949	4.49511e-08	12.6285	-0.00677361	0.00233898	QlVU	yes	6482.1	6185.26	7642.36	19779.9	0.954207	1.17899	3.05147
SRV_00457_at	Mex_NM_000668_Contig_1	MC00345	ref|NP_000659.2| alcohol dehydrogenase 1B (class I), beta polypeptide [Homo sapiens]	2e-35	NP_000659	ALCOHOL DEHYDROGENASE 1A (CLASS I), ALPHA POLYPEPTIDE	124	http://www.ncbi.nlm.nih.gov/entrez/query.fcgi?db=gene&cmd=Retrieve&dopt=full_report&list_uids=124	144	0.00195228	8.34958e-06	0.0357091	2.81687e-06	12.3732	-0.00566381	-0.00461626	QLCD	yes	5307.73	5366.24	3378.59	422.165	1.01102	0.63654	0.0795376
SRV_00466_a_at	Mex_NM_000688_Contig_1	MC00354	ref|NP_000679.1| aminolevulinate, delta, synthase 1 [Homo sapiens]	9e-24	NP_000679	AMINOLEVULINATE, DELTA-, SYNTHASE 1	211	http://www.ncbi.nlm.nih.gov/entrez/query.fcgi?db=gene&cmd=Retrieve&dopt=full_report&list_uids=211	442	0.00599241	0.000134261	NA	1.33608e-05	9.21581	0.0711397	0	LU	yes	588.394	664.657	1111.52	2365.21	1.12961	1.88907	4.01976
SRV_00470_at	Mex_NM_000690_Contig_2	MC00358	ref|NP_000681.2| mitochondrial aldehyde dehydrogenase 2 precursor [Homo sapiens]	2e-61	NP_000681	ALDEHYDE DEHYDROGENASE 2 FAMILY (MITOCHONDRIAL)	217	http://www.ncbi.nlm.nih.gov/entrez/query.fcgi?db=gene&cmd=Retrieve&dopt=full_report&list_uids=217	302	0.00409436	5.149e-05	NA	4.44463e-06	10.2962	0.0492351	0	LU	yes	1259.05	1358.98	1885.79	3351.95	1.07937	1.49779	2.66229
SRV_00504_at	Mex_NM_000701_Contig_1	MC00392	ref|NP_000692.2| Na+/K+ -ATPase alpha 1 subunit isoform a proprotein [Homo sapiens]	1e-161	NP_000692	ATPASE, NA+/K+ TRANSPORTING, ALPHA 1 POLYPEPTIDE	476	http://www.ncbi.nlm.nih.gov/entrez/query.fcgi?db=gene&cmd=Retrieve&dopt=full_report&list_uids=476	328	0.00444685	6.41627e-05	NA	7.11454e-06	9.41265	0.0779227	0	LU	yes	668.874	818.041	1563.07	3128.9	1.22301	2.33686	4.67786
SRV_00527_at	Mex_NM_000850_Contig_1	MC00415	ref|NP_671489.1| glutathione S-transferase M4 isoform 2 [Homo sapiens]	3e-62	NP_671489	GLUTATHIONE S-TRANSFERASE M4	2948	http://www.ncbi.nlm.nih.gov/entrez/query.fcgi?db=gene&cmd=Retrieve&dopt=full_report&list_uids=2948	101	0.00136931	3.88629e-06	NA	3.08895e-07	11.7623	-0.0747909	0	LD	yes	3787.43	2883.9	2079.87	835.835	0.76144	0.549152	0.220687
SRV_00529_a_at	Mex_NM_000852_Contig_2	MC00417	ref|NP_000843.1| glutathione transferase [Homo sapiens]	9e-68	NP_000843	GLUTATHIONE S-TRANSFERASE PI	2950	http://www.ncbi.nlm.nih.gov/entrez/query.fcgi?db=gene&cmd=Retrieve&dopt=full_report&list_uids=2950	498	0.00675163	0.000186631	NA	2.48851e-05	13.3687	-0.0391998	0	LD	yes	10769.7	10057.7	8444.3	4969.11	0.933883	0.784076	0.461396
SRV_00557_a_at	Mex_NM_000943_Contig_1	MC00445	ref|NP_000934.1| peptidylprolyl isomerase C [Homo sapiens]	6e-50	NP_000934	PEPTIDYLPROLYL ISOMERASE C (CYCLOPHILIN C)	5480	http://www.ncbi.nlm.nih.gov/entrez/query.fcgi?db=gene&cmd=Retrieve&dopt=full_report&list_uids=5480	301	0.0040808	5.05039e-05	NA	1.025e-05	8.77612	-0.0424287	0	LD	yes	477.888	382.8	364.883	192.842	0.801025	0.763533	0.403529
SRV_00590_a_at	Mex_NM_000971_Contig_2	MC00478	ref|NP_940888.2| ribosomal protein L7-like 1 [Homo sapiens]	2e-61	NP_940888	RIBOSOMAL PROTEIN L7-LIKE 1	285855	http://www.ncbi.nlm.nih.gov/entrez/query.fcgi?db=gene&cmd=Retrieve&dopt=full_report&list_uids=285855	346	0.00469089	7.43083e-05	NA	1.88503e-05	11.1554	-0.0384823	0	LD	yes	2255.07	2283.74	1889.65	1106.77	1.01271	0.837954	0.490794
SRV_00713_a_at	Mex_NM_001062_Contig_1	MC00601	ref|NP_001053.2| transcobalamin I precursor [Homo sapiens]	2e-18	NP_001053	TRANSCOBALAMIN I (VITAMIN B12 BINDING PROTEIN, R BINDER FAMILY)	6947	http://www.ncbi.nlm.nih.gov/entrez/query.fcgi?db=gene&cmd=Retrieve&dopt=full_report&list_uids=6947	504	0.00683297	0.000192429	NA	3.60379e-05	6.94575	0.117324	0	LU	yes	139.659	142.614	601.568	1237.6	1.02116	4.30741	8.86158
SRV_00888_at	Mex_NM_001379_Contig_1	MC00776	ref|NP_001370.1| DNA (cytosine-5-)-methyltransferase 1 [Homo sapiens]	1e-102	NP_001370	DNA (CYTOSINE-5-)-METHYLTRANSFERASE 1	1786	http://www.ncbi.nlm.nih.gov/entrez/query.fcgi?db=gene&cmd=Retrieve&dopt=full_report&list_uids=1786	172	0.00233189	1.3738e-05	0.0107085	5.79004e-06	9.13331	0.020352	-0.00272328	QLCD	yes	613.449	522.615	523.847	189.905	0.851929	0.853937	0.30957
SRV_01109_a_at	Mex_NM_001663_Contig_1	MC00997	No Hit	0	0	0	0	0	127	0.0017218	6.16916e-06	0.0238668	2.14295e-06	8.63779	-0.00125538	0.00225472	QlVU	yes	415.801	386.917	507.656	1322.67	0.930535	1.22091	3.18101
SRV_01110_at	Mex_NM_001663_Contig_2	MC00998	ref|NP_001654.1| ADP-ribosylation factor 6 [Homo sapiens]	2e-21	NP_001654	ADP-RIBOSYLATION FACTOR 6	382	http://www.ncbi.nlm.nih.gov/entrez/query.fcgi?db=gene&cmd=Retrieve&dopt=full_report&list_uids=382	131	0.00177603	6.43031e-06	0.00412593	2.95765e-06	10.7277	-0.0274858	0.00295109	QlVU	yes	1676.6	1680.26	1846.55	4963.49	1.00219	1.10137	2.96045
SRV_01121_at	Mex_NM_001681_Contig_1	MC01009	ref|NP_001672.1| ATPase, Ca++ transporting, cardiac muscle, slow twitch 2 isoform 2 [Homo sapiens]	9e-91	NP_001672	ATPase, Ca++ transporting, cardiac muscle, slow twitch 2	1614	http://www.ncbi.nlm.nih.gov/entrez/query.fcgi?db=gene&cmd=Retrieve&dopt=full_report&list_uids=1614	87	0.0011795	2.58759e-06	NA	1.1737e-06	8.7523	0.0767748	0	LU	yes	435.729	454.578	642.01	1891.99	1.04326	1.47342	4.34213
SRV_01149_at	Mex_NM_001713_Contig_6	MC01037	ref|NP_001704.1| betaine-homocysteine methyltransferase [Homo sapiens]	1e-79	NP_001704	BETAINE-HOMOCYSTEINE METHYLTRANSFERASE	635	http://www.ncbi.nlm.nih.gov/entrez/query.fcgi?db=gene&cmd=Retrieve&dopt=full_report&list_uids=635	374	0.0050705	8.90078e-05	0.0188925	4.22555e-05	11.3585	0.043182	-0.00430481	QLCD	yes	3124.71	2280.14	2677.77	590.812	0.729713	0.856968	0.189077
SRV_01215_a_at	Mex_NM_001859_Contig_1	MC01103	ref|NP_001850.1| solute carrier family 31 (copper transporters), member 1 [Homo sapiens]	2e-32	NP_001850	SOLUTE CARRIER FAMILY 31 (COPPER TRANSPORTERS), MEMBER 1	1317	http://www.ncbi.nlm.nih.gov/entrez/query.fcgi?db=gene&cmd=Retrieve&dopt=full_report&list_uids=1317	17	0.000230477	9.59609e-08	0.0339243	2.73954e-08	9.1762	0.0432122	0.00199228	QlVU	yes	571.44	636.944	1021.64	3969.42	1.11463	1.78783	6.94634
SRV_01231_at	Mex_NM_001902_Contig_1	MC01119	ref|NP_001893.2| cystathionase isoform 1 [Homo sapiens]	3e-98	NP_001893	CYSTATHIONASE (CYSTATHIONINE GAMMA-LYASE)	1491	http://www.ncbi.nlm.nih.gov/entrez/query.fcgi?db=gene&cmd=Retrieve&dopt=full_report&list_uids=1491	284	0.00385033	4.37206e-05	0.0168955	1.9342e-05	8.85706	-0.0178564	0.00207376	QlVU	yes	463.89	466.087	492.516	1012.77	1.00474	1.06171	2.1832
SRV_01268_a_at	Mex_NM_001984_Contig_1	MC01156	ref|NP_001975.1| esterase D/formylglutathione hydrolase [Homo sapiens]	1e-74	NP_001975	ESTERASE D/FORMYLGLUTATHIONE HYDROLASE	2098	http://www.ncbi.nlm.nih.gov/entrez/query.fcgi?db=gene&cmd=Retrieve&dopt=full_report&list_uids=2098	307	0.00416215	5.3491e-05	NA	7.0131e-06	9.81431	-0.0369127	0	LD	yes	944.165	824.232	728.649	443.873	0.872974	0.771739	0.470122
SRV_01280_at	Mex_NM_002004_Contig_1	MC01168	ref|NP_001995.1| farnesyl diphosphate synthase [Homo sapiens]	1e-64	NP_001995	FARNESYL DIPHOSPHATE SYNTHASE (FARNESYL PYROPHOSPHATE SYNTHETASE, DIMETHYLALLYLTRANSTRANSFERASE, GERANYLTRANSTRANSFERASE)	2224	http://www.ncbi.nlm.nih.gov/entrez/query.fcgi?db=gene&cmd=Retrieve&dopt=full_report&list_uids=2224	959	0.0130016	0.00167598	NA	0.000433988	7.03076	0.0585191	0	LU	yes	141.083	126.224	171.657	435.298	0.894682	1.21671	3.08541
SRV_01329_at	Mex_NM_002153_Contig_1	MC01217	ref|NP_002144.1| hydroxysteroid (17-beta) dehydrogenase 2 [Homo sapiens]	1e-09	NP_002144	HYDROXYSTEROID (17-BETA) DEHYDROGENASE 2	3294	http://www.ncbi.nlm.nih.gov/entrez/query.fcgi?db=gene&cmd=Retrieve&dopt=full_report&list_uids=3294	69	0.000935466	1.4854e-06	NA	8.41328e-08	10.7309	-0.124673	0	LD	yes	1685.36	1611.34	595.308	151.879	0.956078	0.353223	0.0901164
SRV_01345_at	Mex_NM_002224_Contig_1	MC01233	ref|NP_002215.1| inositol 1,4,5-triphosphate receptor, type 3 [Homo sapiens]	6e-58	NP_002215	INOSITOL 1,4,5-TRIPHOSPHATE RECEPTOR, TYPE 3	3710	http://www.ncbi.nlm.nih.gov/entrez/query.fcgi?db=gene&cmd=Retrieve&dopt=full_report&list_uids=3710	708	0.0095987	0.000550559	0.00470065	0.000760602	8.27965	-0.0656941	0.00348372	QlVU	yes	289.166	319.682	248.559	591.166	1.10553	0.859571	2.04438
SRV_01368_a_at	Mex_NM_002275_Contig_18	MC01256	No Hit	0	0	0	0	0	368	0.00498915	8.63399e-05	NA	1.8894e-05	13.7241	-0.161124	0	LD	yes	13400.7	12649.2	6929.52	741.909	0.943921	0.5171	0.0553632
SRV_01372_a_at	Mex_NM_002275_Contig_20	MC01260	ref|NP_002266.2| keratin 15 [Homo sapiens]	1e-42	NP_002266	KERATIN 15	3866	http://www.ncbi.nlm.nih.gov/entrez/query.fcgi?db=gene&cmd=Retrieve&dopt=full_report&list_uids=3866	233	0.00315889	2.82325e-05	NA	2.9034e-06	8.24186	-0.124185	0	LD	yes	301.733	270.358	143.902	28.9566	0.896017	0.476918	0.0959676
SRV_01410_a_at	Mex_NM_002371_Contig_1	MC01298	ref|NP_002362.1| T-lymphocyte maturation-associated protein isoform a [Homo sapiens]	8e-48	NP_002362	MAL, T-CELL DIFFERENTIATION PROTEIN	4118	http://www.ncbi.nlm.nih.gov/entrez/query.fcgi?db=gene&cmd=Retrieve&dopt=full_report&list_uids=4118	647	0.00877169	0.000409955	0.00352228	0.000598672	9.16755	0.165683	-0.00872355	QLCD	yes	590.21	704.776	995.21	154.723	1.19411	1.6862	0.26215
SRV_01424_at	Mex_NM_002422_Contig_1	MC01312	ref|NP_002412.1| matrix metalloproteinase 1 preproprotein [Homo sapiens]	1e-145	NP_002412	MATRIX METALLOPEPTIDASE 1 (INTERSTITIAL COLLAGENASE)	4312	http://www.ncbi.nlm.nih.gov/entrez/query.fcgi?db=gene&cmd=Retrieve&dopt=full_report&list_uids=4312	1135	0.0153877	0.00324519	NA	0.00112124	6.13226	0.0880766	0	LU	yes	50.642	118.911	87.8211	409.203	2.34807	1.73415	8.08031
SRV_01550_at	Mex_NM_002748_Contig_4	MC01438	ref|NP_002739.1| mitogen-activated protein kinase 6 [Homo sapiens]	4e-25	NP_002739	MITOGEN-ACTIVATED PROTEIN KINASE 6	5597	http://www.ncbi.nlm.nih.gov/entrez/query.fcgi?db=gene&cmd=Retrieve&dopt=full_report&list_uids=5597	81	0.00109816	2.27095e-06	0.0199251	7.56069e-07	6.76114	0.00824949	0.00445163	QlVU	yes	105.647	117.439	197.046	1452.29	1.11162	1.86513	13.7466
SRV_01556_at	Mex_NM_002765_Contig_9	MC01444	ref|NP_002756.1| phosphoribosyl pyrophosphate synthetase 2 isoform 2 [Homo sapiens]	1e-126	NP_002756	phosphoribosyl pyrophosphate synthetase 2	5634	http://www.ncbi.nlm.nih.gov/entrez/query.fcgi?db=gene&cmd=Retrieve&dopt=full_report&list_uids=5634	218	0.00295553	2.42859e-05	0.0120172	1.07191e-05	11.526	0.0165501	-0.00193795	QLCD	yes	3107.33	2820.44	2841.32	1430.17	0.907673	0.914394	0.460256
SRV_01608_at	Mex_NM_002818_Contig_1	MC01496	ref|NP_002809.2| proteasome activator subunit 2 [Homo sapiens]	1e-61	NP_002809	PROTEASOME (PROSOME, MACROPAIN) ACTIVATOR SUBUNIT 2 (PA28 BETA)	5721	http://www.ncbi.nlm.nih.gov/entrez/query.fcgi?db=gene&cmd=Retrieve&dopt=full_report&list_uids=5721	376	0.00509761	8.98169e-05	NA	1.02198e-05	12.829	-0.0550333	0	LD	yes	7744.67	6544.17	5160.2	2526.4	0.844991	0.66629	0.326211
SRV_01687_at	Mex_NM_002985_Contig_1	MC01575	ref|NP_002976.2| small inducible cytokine A5 precursor [Homo sapiens]	1e-23	NP_002976	CHEMOKINE (C-C MOTIF) LIGAND 5	6352	http://www.ncbi.nlm.nih.gov/entrez/query.fcgi?db=gene&cmd=Retrieve&dopt=full_report&list_uids=6352	213	0.00288774	2.3634e-05	NA	1.46222e-05	7.44533	-0.0657837	0	LD	yes	203.603	144.48	142.597	49.0773	0.709619	0.70037	0.241045
SRV_01705_a_at	Mex_NM_003019_Contig_1	MC01593	ref|NP_003010.4| pulmonary surfactant-associated protein D precursor [Homo sapiens]	2e-14	NP_003010	SURFACTANT, PULMONARY-ASSOCIATED PROTEIN D	6441	http://www.ncbi.nlm.nih.gov/entrez/query.fcgi?db=gene&cmd=Retrieve&dopt=full_report&list_uids=6441	1303	0.0176654	0.0057806	NA	0.00182295	6.45303	0.0793031	0	LU	yes	108.033	69.8936	157.318	414.887	0.646963	1.4562	3.84036
SRV_01767_at	Mex_NM_003186_Contig_1	MC01655	ref|NP_001001522.1| transgelin [Homo sapiens]	2e-74	NP_001001522	TRANSGELIN	6876	http://www.ncbi.nlm.nih.gov/entrez/query.fcgi?db=gene&cmd=Retrieve&dopt=full_report&list_uids=6876	618	0.00837852	0.000339035	NA	0.000303234	6.35608	0.0647761	0	LU	yes	83.3865	82.3782	92.4525	299.2	0.987907	1.10872	3.58811
SRV_01775_at	Mex_NM_003213_Contig_1	MC01663	ref|NP_958851.1| TEA domain family member 4 isoform 3 [Homo sapiens]	3e-67	NP_958851	TEA DOMAIN FAMILY MEMBER 4	7004	http://www.ncbi.nlm.nih.gov/entrez/query.fcgi?db=gene&cmd=Retrieve&dopt=full_report&list_uids=7004	1008	0.0136659	0.00196589	NA	0.000318906	7.2704	-0.0569505	0	LD	yes	163.586	140.366	118.379	51.9988	0.858051	0.723648	0.317867
SRV_01814_a_at	Mex_NM_003311_Contig_1	MC01702	No Hit	0	0	0	0	0	1081	0.0146556	0.00260638	NA	0.0032405	8.56928	0.0373914	0	LU	yes	386.428	433.135	750.675	830.813	1.12087	1.9426	2.14998
SRV_01845_at	Mex_NM_003361_Contig_11	MC01733	No Hit	0	0	0	0	0	611	0.00828362	0.000320559	NA	5.98277e-05	10.6658	-0.0864078	0	LD	yes	1599.07	1862.17	985.533	309.607	1.16453	0.616315	0.193616
SRV_01846_at	Mex_NM_003361_Contig_13	MC01734	ref|NP_003352.2| uromodulin precursor [Homo sapiens]	2e-26	NP_003352	UROMODULIN (UROMUCOID, TAMM-HORSFALL GLYCOPROTEIN)	7369	http://www.ncbi.nlm.nih.gov/entrez/query.fcgi?db=gene&cmd=Retrieve&dopt=full_report&list_uids=7369	966	0.0130965	0.00171805	NA	0.00031999	9.45611	-0.185447	0	LD	yes	966.919	969.076	326.141	20.1728	1.00223	0.3373	0.0208629
SRV_01847_a_at	Mex_NM_003361_Contig_14	MC01735	No Hit	0	0	0	0	0	156	0.00211497	1.1261e-05	NA	3.34728e-06	8.08654	-0.114343	0	LD	yes	272.845	289.027	152.207	30.1553	1.05931	0.557849	0.110521
SRV_01850_at	Mex_NM_003361_Contig_17	MC01738	ref|NP_003352.2| uromodulin precursor [Homo sapiens]	2e-26	NP_003352	UROMODULIN (UROMUCOID, TAMM-HORSFALL GLYCOPROTEIN)	7369	http://www.ncbi.nlm.nih.gov/entrez/query.fcgi?db=gene&cmd=Retrieve&dopt=full_report&list_uids=7369	739	0.010019	0.000632133	NA	0.000527905	8.74037	-0.112114	0	LD	yes	373.198	576.563	366.364	63.3008	1.54493	0.981688	0.169617
SRV_02002_at	Mex_NM_003869_Contig_1	MC01890	ref|NP_001020365.1| carboxylesterase 1 isoform b precursor [Homo sapiens]	4e-26	NP_001020365	CARBOXYLESTERASE 1 (MONOCYTE/MACROPHAGE SERINE ESTERASE 1)	1066	http://www.ncbi.nlm.nih.gov/entrez/query.fcgi?db=gene&cmd=Retrieve&dopt=full_report&list_uids=1066	995	0.0134897	0.00189295	NA	0.00238491	8.46983	0.065713	0	LU	yes	336.572	391.181	341.526	1325.43	1.16225	1.01472	3.93805
SRV_02006_a_at	Mex_NM_003890_Contig_4	MC01894	ref|NP_003881.1| Fc fragment of IgG binding protein [Homo sapiens]	4e-61	NP_003881	FC FRAGMENT OF IGG BINDING PROTEIN	8857	http://www.ncbi.nlm.nih.gov/entrez/query.fcgi?db=gene&cmd=Retrieve&dopt=full_report&list_uids=8857	59	0.000799892	1.35449e-06	0.000458355	7.80028e-07	11.045	0.185667	-0.0148899	QLCD	yes	1913.66	4083.35	2033.74	24.2253	2.13379	1.06275	0.0126592
SRV_02009_at	Mex_NM_003901_Contig_1	MC01897	ref|NP_003892.2| sphingosine-1-phosphate lyase 1 [Homo sapiens]	7e-61	NP_003892	SPHINGOSINE-1-PHOSPHATE LYASE 1	8879	http://www.ncbi.nlm.nih.gov/entrez/query.fcgi?db=gene&cmd=Retrieve&dopt=full_report&list_uids=8879	15	0.000203362	8.51116e-08	0.015117	2.5158e-08	7.75165	0.031905	0.0023059	QlVU	yes	209.596	239.484	350.252	1419.26	1.1426	1.67108	6.77143
SRV_02021_a_at	Mex_NM_003909_Contig_2	MC01909	ref|NP_003900.1| copine III [Homo sapiens]	1e-128	NP_003900	COPINE III	8895	http://www.ncbi.nlm.nih.gov/entrez/query.fcgi?db=gene&cmd=Retrieve&dopt=full_report&list_uids=8895	690	0.00935466	0.00050093	NA	6.08574e-05	9.47138	-0.0487456	0	LD	yes	772.091	603.205	534.717	277.242	0.781262	0.692557	0.35908
SRV_02050_at	Mex_NM_004040_Contig_1	MC01938	ref|NP_004031.1| ras homolog gene family, member B [Homo sapiens]	1e-17	NP_004031	RAS HOMOLOG GENE FAMILY, MEMBER B	388	http://www.ncbi.nlm.nih.gov/entrez/query.fcgi?db=gene&cmd=Retrieve&dopt=full_report&list_uids=388	182	0.00246746	1.50885e-05	0.034519	5.31634e-06	7.77727	-0.00229002	0.00195106	QlVU	yes	219.794	221.406	266.569	608.155	1.00733	1.21281	2.76693
SRV_02051_at	Mex_NM_004040_Contig_2	MC01939	ref|NP_004031.1| ras homolog gene family, member B [Homo sapiens]	1e-17	NP_004031	RAS HOMOLOG GENE FAMILY, MEMBER B	388	http://www.ncbi.nlm.nih.gov/entrez/query.fcgi?db=gene&cmd=Retrieve&dopt=full_report&list_uids=388	672	0.00911063	0.000467517	NA	0.000195021	7.12295	0.0503121	0	LU	yes	162.393	118.239	175.333	364.516	0.728101	1.07968	2.24465
SRV_02056_a_at	Mex_NM_004048_Contig_6	MC01944	ref|NP_004039.1| beta-2-microglobulin precursor [Homo sapiens]	1e-20	NP_004039	BETA-2-MICROGLOBULIN	567	http://www.ncbi.nlm.nih.gov/entrez/query.fcgi?db=gene&cmd=Retrieve&dopt=full_report&list_uids=567	109	0.00147777	4.3797e-06	0.0179121	1.53894e-06	13.8376	0.00291672	-0.00243238	QLCD	yes	15431.1	13829.2	12056.4	4184.15	0.896187	0.781303	0.27115
SRV_02062_at	Mex_NM_004060_Contig_3	MC01950	ref|NP_004051.1| cyclin G1 [Homo sapiens]	4e-91	NP_004051	CYCLIN G1	900	http://www.ncbi.nlm.nih.gov/entrez/query.fcgi?db=gene&cmd=Retrieve&dopt=full_report&list_uids=900	1086	0.0147234	0.00263568	NA	0.0014403	10.9744	-0.0477784	0	LD	yes	2089.64	2087.11	1883.42	843.747	0.99879	0.901316	0.403777
SRV_02093_a_at	Mex_NM_004134_Contig_1	MC01981	ref|NP_004125.3| heat shock 70kDa protein 9B precursor [Homo sapiens]	2e-65	NP_004125	HEAT SHOCK 70KDA PROTEIN 9B (MORTALIN-2)	3313	http://www.ncbi.nlm.nih.gov/entrez/query.fcgi?db=gene&cmd=Retrieve&dopt=full_report&list_uids=3313	366	0.00496204	8.50529e-05	NA	1.26403e-05	8.32393	0.0428069	0	LU	yes	320.567	333.335	418.185	743.406	1.03983	1.30452	2.31904
SRV_02108_a_at	Mex_NM_004184_Contig_1	MC01996	ref|NP_998810.1| tryptophanyl-tRNA synthetase isoform b [Homo sapiens]	9e-68	NP_998810	INTERFERON-INDUCED PROTEIN 53	7453	http://www.ncbi.nlm.nih.gov/entrez/query.fcgi?db=gene&cmd=Retrieve&dopt=full_report&list_uids=7453	821	0.0111307	0.00093617	NA	0.000255756	7.93274	0.045017	0	LU	yes	244.629	261.995	295.49	584.686	1.07099	1.20791	2.39009
SRV_02132_at	Mex_NM_004280_Contig_1	MC02020	ref|NP_004271.1| eukaryotic translation elongation factor 1 epsilon 1 [Homo sapiens]	1e-29	NP_004271	EUKARYOTIC TRANSLATION ELONGATION FACTOR 1 EPSILON 1	9521	http://www.ncbi.nlm.nih.gov/entrez/query.fcgi?db=gene&cmd=Retrieve&dopt=full_report&list_uids=9521	261	0.0035385	3.55176e-05	NA	1.3153e-05	8.13677	0.0545305	0	LU	yes	291.828	277.74	369.571	807.508	0.951723	1.2664	2.76707
SRV_02161_a_at	Mex_NM_004368_Contig_1	MC02049	ref|NP_958434.1| calponin 2 isoform b [Homo sapiens]	2e-30	NP_958434	CALPONIN 2	1265	http://www.ncbi.nlm.nih.gov/entrez/query.fcgi?db=gene&cmd=Retrieve&dopt=full_report&list_uids=1265	759	0.0102901	0.000696804	NA	9.1055e-05	6.98499	0.0573323	0	LU	yes	133.51	135.307	232.957	390.671	1.01346	1.74487	2.92617
SRV_02177_at	Mex_NM_004393_Contig_1	MC02065	ref|NP_004384.1| dystroglycan 1 precursor [Homo sapiens]	5e-75	NP_004384	DYSTROGLYCAN 1 (DYSTROPHIN-ASSOCIATED GLYCOPROTEIN 1)	1605	http://www.ncbi.nlm.nih.gov/entrez/query.fcgi?db=gene&cmd=Retrieve&dopt=full_report&list_uids=1605	108	0.00146421	4.30488e-06	0.0313629	1.41788e-06	6.54373	0.00598553	0.00218018	QlVU	yes	97.368	91.4726	125.339	343.067	0.939453	1.28727	3.52341
SRV_02201_at	Mex_NM_004461_Contig_3	MC02089	ref|NP_004452.1| phenylalanine-tRNA synthetase-like protein [Homo sapiens]	9e-70	NP_004452	PHENYLALANINE-TRNA SYNTHETASE-LIKE, ALPHA SUBUNIT	2193	http://www.ncbi.nlm.nih.gov/entrez/query.fcgi?db=gene&cmd=Retrieve&dopt=full_report&list_uids=2193	699	0.00947668	0.000527971	NA	9.11519e-05	9.27919	0.038431	0	LU	yes	615.271	650.188	787.949	1320.14	1.05675	1.28065	2.14562
SRV_02203_a_at	Mex_NM_004470_Contig_1	MC02091	ref|NP_476433.1| FK506-binding protein 2 precursor [Homo sapiens]	3e-59	NP_476433	FK506 BINDING PROTEIN 2, 13KDA	2286	http://www.ncbi.nlm.nih.gov/entrez/query.fcgi?db=gene&cmd=Retrieve&dopt=full_report&list_uids=2286	65	0.000881236	1.44699e-06	0.0329919	4.50044e-07	11.3663	0.00812129	0.00105972	QlVU	yes	2584.75	2758.54	3124.54	5525.21	1.06724	1.20884	2.13762
SRV_02216_a_at	Mex_NM_004501_Contig_1	MC02104	ref|NP_005969.1| S100 calcium binding protein A2 [Homo sapiens]	3e-11	NP_005969	S100 CALCIUM BINDING PROTEIN A2	6273	http://www.ncbi.nlm.nih.gov/entrez/query.fcgi?db=gene&cmd=Retrieve&dopt=full_report&list_uids=6273	1	1.35575e-05	4.0697e-11	8.252e-08	1.99409e-11	13.6173	0.184123	-0.0180661	QLCD	yes	13759.8	14055.8	10236.8	24.3578	1.02151	0.743967	0.00177021
SRV_02237_at	Mex_NM_004524_Contig_1	MC02125	ref|NP_001026973.1| lethal giant larvae homolog 2 isoform c [Homo sapiens]	1e-21	NP_001026973	LETHAL GIANT LARVAE HOMOLOG 2 (DROSOPHILA)	3993	http://www.ncbi.nlm.nih.gov/entrez/query.fcgi?db=gene&cmd=Retrieve&dopt=full_report&list_uids=3993	200	0.0027115	1.94587e-05	NA	4.601e-06	8.37388	0.0454771	0	LU	yes	339.893	333.935	428.107	800.031	0.982471	1.25953	2.35377
SRV_02289_a_at	Mex_NM_004663_Contig_6	MC02177	ref|NP_004654.1| Ras-related protein Rab-11A [Homo sapiens]	1e-98	NP_004654	RAB11A, MEMBER RAS ONCOGENE FAMILY	8766	http://www.ncbi.nlm.nih.gov/entrez/query.fcgi?db=gene&cmd=Retrieve&dopt=full_report&list_uids=8766	103	0.00139642	4.02307e-06	NA	1.36306e-06	11.1842	0.0605251	0	LU	yes	2236.72	2558.07	3166.33	7528.65	1.14367	1.41561	3.36593
SRV_02292_at	Mex_NM_004688_Contig_1	MC02180	No Hit	0	0	N-myc (and STAT) interactor	9111	http://www.ncbi.nlm.nih.gov/entrez/query.fcgi?db=gene&cmd=Retrieve&dopt=full_report&list_uids=9111	171	0.00231833	1.36824e-05	NA	4.19415e-06	9.49971	-0.0612062	0	LD	yes	764.735	673.516	542.829	224.864	0.880718	0.709826	0.294042
SRV_02295_a_at	Mex_NM_004693_Contig_4	MC02183	ref|NP_004684.1| cytokeratin type II [Homo sapiens]	3e-69	NP_004684	CYTOKERATIN TYPE II	9119	http://www.ncbi.nlm.nih.gov/entrez/query.fcgi?db=gene&cmd=Retrieve&dopt=full_report&list_uids=9119	2	2.7115e-05	2.42509e-10	2.77053e-06	9.44429e-11	13.3809	0.047693	-0.00891844	QLCD	yes	11126.9	10721.4	6715.23	211.567	0.963561	0.603514	0.019014
SRV_02298_at	Mex_NM_004694_Contig_2	MC02186	ref|NP_004685.2| solute carrier family 16, member 6 [Homo sapiens]	1e-28	NP_004685	SOLUTE CARRIER FAMILY 16 (MONOCARBOXYLIC ACID TRANSPORTERS), MEMBER 6	9120	http://www.ncbi.nlm.nih.gov/entrez/query.fcgi?db=gene&cmd=Retrieve&dopt=full_report&list_uids=9120	33	0.000447397	3.64007e-07	0.00187223	1.37775e-07	6.54863	-0.0166147	0.00377614	QlVU	yes	86.8107	103.172	116.955	535.183	1.18847	1.34724	6.16495
SRV_02310_at	Mex_NM_004730_Contig_1	MC02198	ref|NP_004721.1| eukaryotic translation termination factor 1 [Homo sapiens]	1e-101	NP_004721	EUKARYOTIC TRANSLATION TERMINATION FACTOR 1	2107	http://www.ncbi.nlm.nih.gov/entrez/query.fcgi?db=gene&cmd=Retrieve&dopt=full_report&list_uids=2107	772	0.0104664	0.000736785	NA	9.23267e-05	8.07024	0.0589221	0	LU	yes	270.904	312.747	473.034	851.119	1.15446	1.74613	3.14177
SRV_02399_a_at	Mex_NM_004994_Contig_1	MC02287	ref|NP_004985.2| matrix metalloproteinase 9 preproprotein [Homo sapiens]	2e-12	NP_004985	MATRIX METALLOPEPTIDASE 9 (GELATINASE B, 92KDA GELATINASE, 92KDA TYPE IV COLLAGENASE)	4318	http://www.ncbi.nlm.nih.gov/entrez/query.fcgi?db=gene&cmd=Retrieve&dopt=full_report&list_uids=4318	292	0.00395879	4.638e-05	NA	2.42514e-05	6.14218	0.144567	0	LU	yes	73.9024	69.6195	135.299	1346.35	0.942047	1.83078	18.2179
SRV_02413_a_at	Mex_NM_005015_Contig_2	MC02301	ref|NP_005006.1| oxidase (cytochrome c) assembly 1-like [Homo sapiens]	2e-52	NP_005006	OXIDASE (CYTOCHROME C) ASSEMBLY 1-LIKE	5018	http://www.ncbi.nlm.nih.gov/entrez/query.fcgi?db=gene&cmd=Retrieve&dopt=full_report&list_uids=5018	846	0.0114696	0.00105646	0.0484678	0.000562341	8.50371	0.0269328	-0.00221489	QLCD	yes	388.012	345.794	385.84	183.536	0.891194	0.994402	0.473015
SRV_02456_at	Mex_NM_005142_Contig_1	MC02344	ref|NP_005133.2| gastric intrinsic factor (vitamin B synthesis) precursor [Homo sapiens]	4e-22	NP_005133	GASTRIC INTRINSIC FACTOR (VITAMIN B SYNTHESIS)	2694	http://www.ncbi.nlm.nih.gov/entrez/query.fcgi?db=gene&cmd=Retrieve&dopt=full_report&list_uids=2694	650	0.00881236	0.000413083	NA	5.46487e-05	8.04524	0.105149	0	LU	yes	274.237	312.541	984.92	2078.97	1.13968	3.5915	7.58095
SRV_02516_at	Mex_NM_005347_Contig_4	MC02404	ref|NP_005338.1| heat shock 70kDa protein 5 (glucose-regulated protein, 78kDa) [Homo sapiens]	1e-129	NP_005338	HEAT SHOCK 70KDA PROTEIN 5 (GLUCOSE-REGULATED PROTEIN, 78KDA)	3309	http://www.ncbi.nlm.nih.gov/entrez/query.fcgi?db=gene&cmd=Retrieve&dopt=full_report&list_uids=3309	778	0.0105477	0.000764573	NA	0.000102791	8.54334	0.0807769	0	LU	yes	420.034	381.567	697.473	1899.88	0.908419	1.66051	4.52316
SRV_02535_at	Mex_NM_005434_Contig_1	MC02423	ref|NP_005425.1| mal, T-cell differentiation protein-like [Homo sapiens]	5e-28	NP_005425	MAL, T-CELL DIFFERENTIATION PROTEIN-LIKE	7851	http://www.ncbi.nlm.nih.gov/entrez/query.fcgi?db=gene&cmd=Retrieve&dopt=full_report&list_uids=7851	441	0.00597885	0.000134226	NA	4.19176e-05	10.6789	0.108602	0	LU	yes	2019.96	1444.1	3086.8	13152.9	0.714916	1.52815	6.51145
SRV_02536_at	Mex_NM_005435_Contig_1	MC02424	ref|NP_005426.2| rho guanine nucleotide exchange factor 5 [Homo sapiens]	1e-33	NP_005426	RHO GUANINE NUCLEOTIDE EXCHANGE FACTOR (GEF) 5	7984	http://www.ncbi.nlm.nih.gov/entrez/query.fcgi?db=gene&cmd=Retrieve&dopt=full_report&list_uids=7984	1323	0.0179366	0.00617922	NA	0.00597419	8.63285	0.0324961	0	LU	yes	344.894	468.278	366.068	755.077	1.35775	1.06139	2.1893
SRV_02554_at	Mex_NM_005494_Contig_1	MC02442	ref|NP_005485.1| DnaJ (Hsp40) homolog, subfamily B, member 6 isoform b [Homo sapiens]	1e-50	NP_005485	DNAJ (HSP40) HOMOLOG, SUBFAMILY B, MEMBER 6	10049	http://www.ncbi.nlm.nih.gov/entrez/query.fcgi?db=gene&cmd=Retrieve&dopt=full_report&list_uids=10049	38	0.000515184	5.06287e-07	0.00135511	2.06373e-07	8.83182	-0.018274	0.00276482	QlVU	yes	471.299	433.624	521.908	1442.61	0.92006	1.10738	3.06093
SRV_02579_a_at	Mex_NM_005554_Contig_15	MC02467	ref|NP_005545.1| keratin 6A [Homo sapiens]	1e-120	NP_005545	KERATIN 6A	3853	http://www.ncbi.nlm.nih.gov/entrez/query.fcgi?db=gene&cmd=Retrieve&dopt=full_report&list_uids=3853	123	0.00166757	5.79916e-06	NA	1.78239e-06	11.8036	-0.251585	0	LD	yes	3536.61	3661.46	1290.25	28.3466	1.0353	0.364826	0.00801519
SRV_02630_at	Mex_NM_005675_Contig_2	MC02518	ref|NP_005666.2| DiGeorge syndrome critical region protein 6 [Homo sapiens]	4e-35	NP_005666	DIGEORGE SYNDROME CRITICAL REGION GENE 6	8214	http://www.ncbi.nlm.nih.gov/entrez/query.fcgi?db=gene&cmd=Retrieve&dopt=full_report&list_uids=8214	68	0.000921909	1.46161e-06	NA	1.52953e-07	8.62879	-0.0409865	0	LD	yes	402.277	374.763	302.842	179.652	0.931603	0.752818	0.446588
SRV_02687_s_at	Mex_NM_005817_Contig_1	MC02575	ref|NP_005808.2| mannose 6 phosphate receptor binding protein 1 [Homo sapiens]	2e-44	NP_005808	MANNOSE-6-PHOSPHATE RECEPTOR BINDING PROTEIN 1	10226	http://www.ncbi.nlm.nih.gov/entrez/query.fcgi?db=gene&cmd=Retrieve&dopt=full_report&list_uids=10226	58	0.000786334	1.32379e-06	0.0212097	4.25632e-07	6.59173	0.0115618	0.00263176	QlVU	yes	101.864	92.3544	145.142	507.259	0.906644	1.42486	4.97977
SRV_02688_at	Mex_NM_005823_Contig_1	MC02576	ref|NP_005814.2| mesothelin isoform 1 preproprotein [Homo sapiens]	9e-21	NP_005814	MESOTHELIN	10232	http://www.ncbi.nlm.nih.gov/entrez/query.fcgi?db=gene&cmd=Retrieve&dopt=full_report&list_uids=10232	10	0.000135575	2.97222e-08	2.78292e-05	1.55287e-08	9.25899	0.110501	-0.00989634	QLCD	yes	633.06	726.029	572.249	24.2036	1.14686	0.903941	0.0382327
SRV_02735_at	Mex_NM_005957_Contig_1	MC02623	ref|NP_005948.3| 5,10-methylenetetrahydrofolate reductase (NADPH) [Homo sapiens]	9e-91	NP_005948	5,10-METHYLENETETRAHYDROFOLATE REDUCTASE (NADPH)	4524	http://www.ncbi.nlm.nih.gov/entrez/query.fcgi?db=gene&cmd=Retrieve&dopt=full_report&list_uids=4524	216	0.00292842	2.39722e-05	NA	1.63726e-05	6.78024	0.149602	0	LU	yes	132.294	101.754	230.713	1942.55	0.769155	1.74395	14.6836
SRV_02741_a_at	Mex_NM_005978_Contig_1	MC02629	No Hit	0	0	0	0	0	5	6.77874e-05	1.99479e-09	6.12384e-06	8.93468e-10	14.256	0.096166	-0.0110856	QLCD	yes	20656.1	20334.3	14927.6	318.744	0.984421	0.722674	0.015431
SRV_02759_at	Mex_NM_006007_Contig_1	MC02647	ref|NP_005998.1| zinc finger protein 216 [Homo sapiens]	2e-63	NP_005998	ZINC FINGER, A20 DOMAIN CONTAINING 2	7763	http://www.ncbi.nlm.nih.gov/entrez/query.fcgi?db=gene&cmd=Retrieve&dopt=full_report&list_uids=7763	481	0.00652115	0.000168145	NA	5.03151e-05	9.08007	0.0664335	0	LU	yes	504.059	609.107	745.461	1989.19	1.2084	1.47892	3.94635
SRV_02911_at	Mex_NM_006408_Contig_6	MC02799	ref|NP_006399.1| anterior gradient 2 homolog [Homo sapiens]	4e-57	NP_006399	ANTERIOR GRADIENT 2 HOMOLOG (XENOPUS LAEVIS)	10551	http://www.ncbi.nlm.nih.gov/entrez/query.fcgi?db=gene&cmd=Retrieve&dopt=full_report&list_uids=10551	194	0.00263015	1.85974e-05	0.024572	7.00636e-06	13.4244	0.0131036	-0.00320689	QLCD	yes	10955.8	11271.4	9024.98	2613.23	1.0288	0.823759	0.238524
SRV_02941_at	Mex_NM_006469_Contig_1	MC02829	ref|NP_006460.2| influenza virus NS1A binding protein isoform a [Homo sapiens]	1e-45	NP_006460	INFLUENZA VIRUS NS1A BINDING PROTEIN	10625	http://www.ncbi.nlm.nih.gov/entrez/query.fcgi?db=gene&cmd=Retrieve&dopt=full_report&list_uids=10625	1046	0.0141811	0.00218909	NA	0.000370761	7.54165	0.0362937	0	LU	yes	175.448	212.007	233.181	377.879	1.20838	1.32906	2.1538
SRV_02997_at	Mex_NM_006615_Contig_5	MC02885	ref|NP_057536.1| calpain 9 isoform 2 [Homo sapiens]	2e-30	NP_057536	CALPAIN 9	10753	http://www.ncbi.nlm.nih.gov/entrez/query.fcgi?db=gene&cmd=Retrieve&dopt=full_report&list_uids=10753	503	0.00681941	0.000192291	NA	0.000129437	11.6542	-0.0637735	0	LD	yes	3141.41	3647.61	2656.61	955.175	1.16114	0.845675	0.304059
SRV_02998_at	Mex_NM_006615_Contig_6	MC02886	ref|NP_775110.1| calpain 3 isoform c [Homo sapiens]	1e-172	NP_775110	CALPAIN 3, (P94)	825	http://www.ncbi.nlm.nih.gov/entrez/query.fcgi?db=gene&cmd=Retrieve&dopt=full_report&list_uids=825	561	0.00760575	0.000249204	NA	0.000247327	11.1796	-0.062917	0	LD	yes	2342.95	2569.64	2061.78	699.151	1.09675	0.879993	0.298406
SRV_03011_a_at	Mex_NM_006666_Contig_3	MC02899	ref|NP_006657.1| RuvB-like 2 [Homo sapiens]	2e-82	NP_006657	RUVB-LIKE 2 (E. COLI)	10856	http://www.ncbi.nlm.nih.gov/entrez/query.fcgi?db=gene&cmd=Retrieve&dopt=full_report&list_uids=10856	219	0.00296909	2.44424e-05	0.0491031	8.48058e-06	8.79021	0.000340768	-0.00138285	QLCD	yes	439.318	447.132	391.197	210.647	1.01779	0.890463	0.479486
SRV_03073_at	Mex_NM_006820_Contig_1	MC02961	ref|NP_006408.2| interferon-induced, hepatitis C-associated microtubular aggregate protein [Homo sapiens]	3e-36	NP_006408	INTERFERON-INDUCED PROTEIN 44	10561	http://www.ncbi.nlm.nih.gov/entrez/query.fcgi?db=gene&cmd=Retrieve&dopt=full_report&list_uids=10561	375	0.00508406	8.90451e-05	NA	1.41678e-05	11.308	-0.0407161	0	LD	yes	2389.98	2696.97	1958.34	1169.29	1.12845	0.819394	0.489246
SRV_03086_at	Mex_NM_006835_Contig_2	MC02974	ref|NP_006826.1| cyclin I [Homo sapiens]	8e-20	NP_006826	CYCLIN I	10983	http://www.ncbi.nlm.nih.gov/entrez/query.fcgi?db=gene&cmd=Retrieve&dopt=full_report&list_uids=10983	303	0.00410792	5.1625e-05	NA	3.94681e-05	11.0602	-0.0443866	0	LD	yes	2191.09	2071.13	1892.94	926.175	0.945248	0.863924	0.4227
SRV_03122_a_at	Mex_NM_006952_Contig_1	MC03010	ref|NP_008883.2| uroplakin 1B [Homo sapiens]	4e-68	NP_008883	UROPLAKIN 1B	7348	http://www.ncbi.nlm.nih.gov/entrez/query.fcgi?db=gene&cmd=Retrieve&dopt=full_report&list_uids=7348	61	0.000827007	1.37382e-06	0.000209493	9.81337e-07	10.6482	0.192456	-0.0132899	QLCD	yes	1780.67	1987.06	2208.27	55.9529	1.11591	1.24014	0.0314225
SRV_03123_at	Mex_NM_006952_Contig_4	MC03011	ref|NP_008883.2| uroplakin 1B [Homo sapiens]	4e-68	NP_008883	UROPLAKIN 1B	7348	http://www.ncbi.nlm.nih.gov/entrez/query.fcgi?db=gene&cmd=Retrieve&dopt=full_report&list_uids=7348	42	0.000569414	7.53386e-07	0.000180197	4.86589e-07	11.637	0.159151	-0.0117028	QLCD	yes	3378.96	3929.47	3812.5	131.912	1.16292	1.12831	0.0390394
SRV_03124_at	Mex_NM_006953_Contig_1	MC03012	ref|NP_008884.1| uroplakin 3A precursor [Homo sapiens]	3e-08	NP_008884	UROPLAKIN 3A	7380	http://www.ncbi.nlm.nih.gov/entrez/query.fcgi?db=gene&cmd=Retrieve&dopt=full_report&list_uids=7380	917	0.0124322	0.00143275	0.0167076	0.00132904	8.68028	0.111322	-0.00645355	QLCD	yes	373.994	636.17	508.048	108.629	1.70101	1.35844	0.290456
SRV_03126_at	Mex_NM_006978_Contig_1	MC03014	ref|NP_008909.1| ring finger protein 113A [Homo sapiens]	3e-51	NP_008909	RING FINGER PROTEIN 113A	7737	http://www.ncbi.nlm.nih.gov/entrez/query.fcgi?db=gene&cmd=Retrieve&dopt=full_report&list_uids=7737	791	0.010724	0.000805493	NA	0.000154198	9.01062	-0.0560221	0	LD	yes	481.08	555.041	387.059	181.985	1.15374	0.804564	0.378285
SRV_03129_s_at	Mex_NM_007000_Contig_9	MC03017	ref|NP_008931.1| uroplakin 1A [Homo sapiens]	1e-42	NP_008931	UROPLAKIN 1A	11045	http://www.ncbi.nlm.nih.gov/entrez/query.fcgi?db=gene&cmd=Retrieve&dopt=full_report&list_uids=11045	186	0.00252169	1.55533e-05	0.00292934	8.95903e-06	11.854	0.170582	-0.0135106	QLCD	yes	4014.1	4331.76	4056.05	109.511	1.07914	1.01045	0.0272816
SRV_03130_a_at	Mex_NM_007000_Contig_5	MC03018	ref|NP_008931.1| uroplakin 1A [Homo sapiens]	1e-42	NP_008931	UROPLAKIN 1A	11045	http://www.ncbi.nlm.nih.gov/entrez/query.fcgi?db=gene&cmd=Retrieve&dopt=full_report&list_uids=11045	71	0.000962581	1.81748e-06	0.000636454	1.0234e-06	11.3541	0.147199	-0.0120389	QLCD	yes	2726.44	3148.77	2713.17	82.7771	1.1549	0.995133	0.0303609
SRV_03144_at	Mex_NM_007062_Contig_1	MC03032	ref|NP_008993.1| periodic tryptophan protein 1 [Homo sapiens]	1e-63	NP_008993	PWP1 HOMOLOG (S. CEREVISIAE)	11137	http://www.ncbi.nlm.nih.gov/entrez/query.fcgi?db=gene&cmd=Retrieve&dopt=full_report&list_uids=11137	205	0.00277928	2.15106e-05	0.00818003	1.01451e-05	11.4102	0.0305886	-0.00311357	QLCD	yes	2630.64	2973.26	2559.31	933.851	1.13024	0.972885	0.35499
SRV_03192_at	Mex_NM_007220_Contig_1	MC03080	ref|NP_009151.1| carbonic anhydrase VB, mitochondrial precursor [Homo sapiens]	1e-114	NP_009151	CARBONIC ANHYDRASE VB, MITOCHONDRIAL	11238	http://www.ncbi.nlm.nih.gov/entrez/query.fcgi?db=gene&cmd=Retrieve&dopt=full_report&list_uids=11238	635	0.008609	0.000374029	NA	4.74819e-05	12.1054	0.0506449	0	LU	yes	4869.08	4460.7	7445.3	11832	0.91613	1.5291	2.43003
SRV_03193_at	Mex_NM_007220_Contig_3	MC03081	ref|NP_009151.1| carbonic anhydrase VB, mitochondrial precursor [Homo sapiens]	1e-114	NP_009151	CARBONIC ANHYDRASE VB, MITOCHONDRIAL	11238	http://www.ncbi.nlm.nih.gov/entrez/query.fcgi?db=gene&cmd=Retrieve&dopt=full_report&list_uids=11238	429	0.00581616	0.000124793	NA	1.21521e-05	9.4427	0.0910835	0	LU	yes	845.772	673.078	1660.4	4128.71	0.795815	1.96317	4.88159
SRV_03196_a_at	Mex_NM_007231_Contig_1	MC03084	ref|NP_009162.1| solute carrier family 6 (amino acid transporter), member 14 [Homo sapiens]	3e-69	NP_009162	SOLUTE CARRIER FAMILY 6 (AMINO ACID TRANSPORTER), MEMBER 14	11254	http://www.ncbi.nlm.nih.gov/entrez/query.fcgi?db=gene&cmd=Retrieve&dopt=full_report&list_uids=11254	242	0.00328091	3.0543e-05	NA	1.28557e-05	5.01725	0.216482	0	LU	yes	22.7807	91.8534	602.61	2322.4	4.03207	26.4527	101.946
SRV_03233_at	Mex_NM_007365_Contig_1	MC03121	ref|NP_057317.1| peptidylarginine deiminase type III [Homo sapiens]	7e-85	NP_057317	PEPTIDYL ARGININE DEIMINASE, TYPE III	51702	http://www.ncbi.nlm.nih.gov/entrez/query.fcgi?db=gene&cmd=Retrieve&dopt=full_report&list_uids=51702	352	0.00477223	7.96393e-05	NA	9.68765e-06	10.032	-0.0682036	0	LD	yes	1059.28	981.6	680.801	293.325	0.926666	0.642701	0.27691
SRV_03255_a_at	Mex_NM_012111_Contig_3	MC03143	ref|NP_036243.1| AHA1, activator of heat shock 90kDa protein ATPase homolog 1 [Homo sapiens]	4e-91	NP_036243	AHA1, ACTIVATOR OF HEAT SHOCK 90KDA PROTEIN ATPASE HOMOLOG 1 (YEAST)	10598	http://www.ncbi.nlm.nih.gov/entrez/query.fcgi?db=gene&cmd=Retrieve&dopt=full_report&list_uids=10598	253	0.00343004	3.37831e-05	NA	3.61789e-06	6.38877	0.0604293	0	LU	yes	80.1226	95.09	126.986	274.526	1.18681	1.58489	3.42632
SRV_03262_a_at	Mex_NM_012142_Contig_1	MC03150	ref|NP_036274.2| cyclin D-type binding-protein 1 isoform 1 [Homo sapiens]	1e-29	NP_036274	CYCLIN D-TYPE BINDING-PROTEIN 1	23582	http://www.ncbi.nlm.nih.gov/entrez/query.fcgi?db=gene&cmd=Retrieve&dopt=full_report&list_uids=23582	726	0.00984273	0.000598573	NA	0.000189781	8.71648	-0.0355989	0	LD	yes	431.363	409.046	373.406	215.482	0.948266	0.865643	0.499539
SRV_03281_a_at	Mex_NM_012243_Contig_1	MC03169	ref|NP_036375.1| solute carrier family 35 (UDP-N-acetylglucosamine (UDP-GlcNAc) transporter), member A3 [Homo sapiens]	7e-87	NP_036375	SOLUTE CARRIER FAMILY 35 (UDP-N-ACETYLGLUCOSAMINE (UDP-GLCNAC) TRANSPORTER), MEMBER A3	23443	http://www.ncbi.nlm.nih.gov/entrez/query.fcgi?db=gene&cmd=Retrieve&dopt=full_report&list_uids=23443	1605	0.0217598	0.0154972	NA	0.00325197	9.09756	0.037415	0	LU	yes	509.641	639.838	696.759	1168.22	1.25547	1.36716	2.29224
SRV_03421_a_at	Mex_NM_014020_Contig_7	MC03309	ref|NP_054739.2| LR8 protein [Homo sapiens]	2e-12	NP_054739	LR8 PROTEIN	28959	http://www.ncbi.nlm.nih.gov/entrez/query.fcgi?db=gene&cmd=Retrieve&dopt=full_report&list_uids=28959	30	0.000406725	3.15527e-07	0.00862166	1.01805e-07	11.0621	-0.00913007	-0.00237201	QLCD	yes	2270.46	1979.29	1590.66	495.76	0.871758	0.700588	0.218352
SRV_03429_a_at	Mex_NM_014051_Contig_1	MC03317	ref|NP_054770.1| transmembrane protein 14A [Homo sapiens]	6e-23	NP_054770	TRANSMEMBRANE PROTEIN 14A	28978	http://www.ncbi.nlm.nih.gov/entrez/query.fcgi?db=gene&cmd=Retrieve&dopt=full_report&list_uids=28978	21	0.000284707	1.4894e-07	NA	6.62699e-09	11.4691	-0.0384012	0	LD	yes	2853.1	2666.26	2051.07	1344.86	0.934513	0.718894	0.47137
SRV_03496_a_at	Mex_NM_014297_Contig_5	MC03384	ref|NP_055112.2| ETHE1 protein [Homo sapiens]	6e-70	NP_055112	ETHYLMALONIC ENCEPHALOPATHY 1	23474	http://www.ncbi.nlm.nih.gov/entrez/query.fcgi?db=gene&cmd=Retrieve&dopt=full_report&list_uids=23474	1443	0.0195634	0.00944715	NA	0.0143712	9.54954	0.0495782	0	LU	yes	753.144	737.162	688.579	2017.54	0.97878	0.914273	2.67883
SRV_03528_at	Mex_NM_014373_Contig_1	MC03416	ref|NP_055188.1| G protein-coupled receptor 160 [Homo sapiens]	7e-24	NP_055188	G PROTEIN-COUPLED RECEPTOR 160	26996	http://www.ncbi.nlm.nih.gov/entrez/query.fcgi?db=gene&cmd=Retrieve&dopt=full_report&list_uids=26996	697	0.00944957	0.000518768	NA	0.00027417	10.2014	-0.0982936	0	LD	yes	1208.91	1165	939.05	220.041	0.963679	0.776774	0.182016
SRV_03539_a_at	Mex_NM_014456_Contig_5	MC03427	ref|NP_055271.2| programmed cell death 4 isoform 1 [Homo sapiens]	1e-21	NP_055271	programmed cell death 4 (neoplastic transformation inhibitor)	27250	http://www.ncbi.nlm.nih.gov/entrez/query.fcgi?db=gene&cmd=Retrieve&dopt=full_report&list_uids=27250	770	0.0104393	0.000734859	NA	8.90804e-05	9.29535	-0.0379828	0	LD	yes	611.731	618.94	467.241	301.923	1.01178	0.7638	0.493556
SRV_03562_at	Mex_NM_014584_Contig_3	MC03450	ref|NP_055399.1| ERO1-like [Homo sapiens]	8e-33	NP_055399	ERO1-LIKE (S. CEREVISIAE)	30001	http://www.ncbi.nlm.nih.gov/entrez/query.fcgi?db=gene&cmd=Retrieve&dopt=full_report&list_uids=30001	110	0.00149132	4.44521e-06	0.0278803	1.48541e-06	6.54725	0.00456848	0.00264332	QlVU	yes	94.2591	95.9392	130.435	430.395	1.01782	1.38379	4.56608
SRV_03763_at	Mex_NM_015696_Contig_1	MC03651	ref|NP_001008398.1| hypothetical protein LOC493869 [Homo sapiens]	2e-84	NP_001008398	SIMILAR TO RIKEN CDNA 2310016C16	493869	http://www.ncbi.nlm.nih.gov/entrez/query.fcgi?db=gene&cmd=Retrieve&dopt=full_report&list_uids=493869	52	0.000704989	1.15738e-06	NA	7.64642e-08	11.6752	-0.0717336	0	LD	yes	3289.07	3050.38	1914.18	822.924	0.927431	0.581982	0.2502
SRV_03769_a_at	Mex_NM_015871_Contig_1	MC03657	ref|NP_056955.1| zinc finger protein LOC51042 [Homo sapiens]	1e-19	NP_056955	ZINC FINGER PROTEIN 593	51042	http://www.ncbi.nlm.nih.gov/entrez/query.fcgi?db=gene&cmd=Retrieve&dopt=full_report&list_uids=51042	465	0.00630423	0.000156386	NA	2.1728e-05	12.7427	-0.0494599	0	LD	yes	6762.09	6788.65	5095.08	2685.18	1.00393	0.753477	0.397093
SRV_03800_a_at	Mex_NM_015971_Contig_1	MC03688	ref|NP_057055.1| mitochondrial ribosomal protein S7 [Homo sapiens]	2e-67	NP_057055	MITOCHONDRIAL RIBOSOMAL PROTEIN S7	51081	http://www.ncbi.nlm.nih.gov/entrez/query.fcgi?db=gene&cmd=Retrieve&dopt=full_report&list_uids=51081	229	0.00310466	2.70057e-05	NA	2.59853e-06	9.35923	-0.0534114	0	LD	yes	652.803	632.953	452.383	237.38	0.969593	0.692986	0.363632
SRV_03893_at	Mex_NM_016161_Contig_2	MC03781	ref|NP_057245.1| alpha-1,4-N-acetylglucosaminyltransferase [Homo sapiens]	9e-27	NP_057245	ALPHA-1,4-N-ACETYLGLUCOSAMINYLTRANSFERASE	51146	http://www.ncbi.nlm.nih.gov/entrez/query.fcgi?db=gene&cmd=Retrieve&dopt=full_report&list_uids=51146	1746	0.0236714	0.0220551	NA	0.0114684	9.59517	-0.0430972	0	LD	yes	928.801	642.865	914.812	337.436	0.692144	0.984938	0.363303
SRV_03933_a_at	Mex_NM_016306_Contig_1	MC03821	ref|NP_057390.1| DnaJ (Hsp40) homolog, subfamily B, member 11 precursor [Homo sapiens]	6e-67	NP_057390	DNAJ (HSP40) HOMOLOG, SUBFAMILY B, MEMBER 11	51726	http://www.ncbi.nlm.nih.gov/entrez/query.fcgi?db=gene&cmd=Retrieve&dopt=full_report&list_uids=51726	207	0.0028064	2.23768e-05	NA	3.85635e-06	9.09767	0.0627624	0	LU	yes	610.635	506.85	824.361	1838.18	0.830038	1.35001	3.01027
SRV_04019_a_at	Mex_NM_017458_Contig_10	MC03907	ref|NP_059447.2| major vault protein [Homo sapiens]	1e-51	NP_059447	MAJOR VAULT PROTEIN	9961	http://www.ncbi.nlm.nih.gov/entrez/query.fcgi?db=gene&cmd=Retrieve&dopt=full_report&list_uids=9961	842	0.0114154	0.00104035	0.0116324	0.00106155	10.8675	0.0626596	-0.00354457	QLCD	yes	2057.73	1820.46	2365.27	914.098	0.884697	1.14946	0.444228
SRV_04047_at	Mex_NM_017641_Contig_1	MC03935	ref|NP_060111.2| kinesin family member 21A [Homo sapiens]	1e-47	NP_060111	KINESIN FAMILY MEMBER 21A	55605	http://www.ncbi.nlm.nih.gov/entrez/query.fcgi?db=gene&cmd=Retrieve&dopt=full_report&list_uids=55605	911	0.0123509	0.00138419	NA	0.000664031	8.25063	-0.0364123	0	LD	yes	308.666	270.763	190.509	148.887	0.877207	0.617202	0.482358
SRV_04112_at	Mex_NM_017931_Contig_1	MC03999	ref|NP_060401.1| hypothetical protein LOC55020 [Homo sapiens]	1e-70	NP_060401	HYPOTHETICAL PROTEIN FLJ20699	55020	http://www.ncbi.nlm.nih.gov/entrez/query.fcgi?db=gene&cmd=Retrieve&dopt=full_report&list_uids=55020	294	0.0039859	4.74289e-05	NA	1.30196e-05	7.45509	-0.0442508	0	LD	yes	176.912	173.154	142.487	75.5307	0.978758	0.805414	0.42694
SRV_04119_at	Mex_NM_017957_Contig_1	MC04006	ref|NP_060427.1| epsin 3 [Homo sapiens]	2e-24	NP_060427	EPSIN 3	55040	http://www.ncbi.nlm.nih.gov/entrez/query.fcgi?db=gene&cmd=Retrieve&dopt=full_report&list_uids=55040	228	0.00309111	2.67075e-05	0.0227433	1.05427e-05	7.29102	-0.0195852	0.00345803	QlVU	yes	164.286	154.46	193.607	704.228	0.940191	1.17847	4.2866
SRV_04186_a_at	Mex_NM_018214_Contig_4	MC04073	ref|NP_060684.4| leucine rich repeat containing 1 [Homo sapiens]	1e-62	NP_060684	LEUCINE RICH REPEAT CONTAINING 1	55227	http://www.ncbi.nlm.nih.gov/entrez/query.fcgi?db=gene&cmd=Retrieve&dopt=full_report&list_uids=55227	360	0.00488069	8.27799e-05	0.0200349	3.83332e-05	9.01905	-0.0203053	0.00212253	QlVU	yes	517.999	520.358	545.078	1109.34	1.00455	1.05228	2.14159
SRV_04233_at	Mex_NM_018367_Contig_1	MC04120	ref|NP_060837.2| phytoceramidase, alkaline [Homo sapiens]	9e-55	NP_060837	PHYTOCERAMIDASE, ALKALINE	55331	http://www.ncbi.nlm.nih.gov/entrez/query.fcgi?db=gene&cmd=Retrieve&dopt=full_report&list_uids=55331	84	0.00113883	2.55354e-06	0.0323597	8.16119e-07	7.86771	0.00865408	0.00170165	QlVU	yes	225.853	252.446	294.466	699.733	1.11774	1.3038	3.09818
SRV_04297_at	Mex_NM_018946_Contig_2	MC04182	No Hit	0	0	0	0	0	517	0.00700922	0.000203982	0.0343931	9.33387e-05	12.0689	0.0634942	-0.00676232	QLCD	yes	4216.15	5255.16	3643.89	477.003	1.24644	0.86427	0.113137
SRV_04298_at	Mex_NM_018946_Contig_4	MC04183	ref|NP_061819.2| N-acetylneuraminic acid phosphate synthase [Homo sapiens]	2e-19	NP_061819	N-ACETYLNEURAMINIC ACID SYNTHASE (SIALIC ACID SYNTHASE)	54187	http://www.ncbi.nlm.nih.gov/entrez/query.fcgi?db=gene&cmd=Retrieve&dopt=full_report&list_uids=54187	659	0.00893438	0.000442115	0.0327444	0.00023103	9.8377	0.0808095	-0.00687638	QLCD	yes	985.088	1073.49	897.875	130.298	1.08974	0.911467	0.132271
SRV_04299_a_at	Mex_NM_018946_Contig_5	MC04184	ref|NP_061819.2| N-acetylneuraminic acid phosphate synthase [Homo sapiens]	2e-19	NP_061819	N-ACETYLNEURAMINIC ACID SYNTHASE (SIALIC ACID SYNTHASE)	54187	http://www.ncbi.nlm.nih.gov/entrez/query.fcgi?db=gene&cmd=Retrieve&dopt=full_report&list_uids=54187	511	0.00692787	0.000199778	0.0191327	0.000107681	8.2702	0.0752709	-0.00623263	QLCD	yes	339.227	357.531	310.394	48.8854	1.05396	0.915005	0.144108
SRV_04380_at	Mex_NM_020154_Contig_1	MC04263	ref|NP_064539.1| chromosome 15 open reading frame 24 [Homo sapiens]	2e-64	NP_064539	CHROMOSOME 15 OPEN READING FRAME 24	56851	http://www.ncbi.nlm.nih.gov/entrez/query.fcgi?db=gene&cmd=Retrieve&dopt=full_report&list_uids=56851	160	0.0021692	1.17003e-05	0.0032146	6.24106e-06	9.97178	-0.0252269	0.00216263	QlVU	yes	940.449	1069.22	988.862	2001.83	1.13692	1.05148	2.12859
SRV_04414_a_at	Mex_NM_020374_Contig_1	MC04297	ref|NP_065107.1| hypothetical protein LOC57102 [Homo sapiens]	8e-85	NP_065107	CHROMOSOME 12 OPEN READING FRAME 4	57102	http://www.ncbi.nlm.nih.gov/entrez/query.fcgi?db=gene&cmd=Retrieve&dopt=full_report&list_uids=57102	440	0.00596529	0.000132637	NA	2.9985e-05	8.8694	-0.0507286	0	LD	yes	494.893	432.563	370.57	179.77	0.874054	0.748789	0.363251
SRV_04419_a_at	Mex_NM_020387_Contig_4	MC04302	ref|NP_065120.1| RAB25 [Homo sapiens]	1e-09	NP_065120	RAB25, MEMBER RAS ONCOGENE FAMILY	57111	http://www.ncbi.nlm.nih.gov/entrez/query.fcgi?db=gene&cmd=Retrieve&dopt=full_report&list_uids=57111	148	0.00200651	9.27993e-06	NA	6.77245e-07	9.24896	0.0537389	0	LU	yes	593.85	680.64	918.369	1751.46	1.14615	1.54647	2.94932
SRV_04446_at	Mex_NM_020677_Contig_1	MC04329	ref|NP_065728.1| NmrA-like family domain containing 1 [Homo sapiens]	1e-37	NP_065728	HSCARG PROTEIN	57407	http://www.ncbi.nlm.nih.gov/entrez/query.fcgi?db=gene&cmd=Retrieve&dopt=full_report&list_uids=57407	1275	0.0172858	0.00531038	NA	0.00119679	11.1807	-0.0390564	0	LD	yes	2241.43	2313.04	1479.49	1102.22	1.03195	0.660064	0.491749
SRV_04514_at	Mex_NM_021128_Contig_1	MC04397	ref|NP_066951.1| DNA directed RNA polymerase II polypeptide L [Homo sapiens]	5e-34	NP_066951	POLYMERASE (RNA) II (DNA DIRECTED) POLYPEPTIDE L, 7.6KDA	5441	http://www.ncbi.nlm.nih.gov/entrez/query.fcgi?db=gene&cmd=Retrieve&dopt=full_report&list_uids=5441	587	0.00795824	0.000277763	NA	2.95971e-05	10.3949	-0.077436	0	LD	yes	1247.34	1424.71	712.202	307.652	1.1422	0.570976	0.246646
SRV_04532_a_at	Mex_NM_021213_Contig_2	MC04415	ref|NP_067036.1| phosphatidylcholine transfer protein [Homo sapiens]	1e-26	NP_067036	PHOSPHATIDYLCHOLINE TRANSFER PROTEIN	58488	http://www.ncbi.nlm.nih.gov/entrez/query.fcgi?db=gene&cmd=Retrieve&dopt=full_report&list_uids=58488	1458	0.0197668	0.0100148	NA	0.0181194	8.20291	-0.042114	0	LD	yes	312.397	320.459	385.229	137.164	1.02581	1.23314	0.43907
SRV_04595_at	Mex_NM_022121_Contig_1	MC04478	ref|NP_071404.2| PERP, TP53 apoptosis effector [Homo sapiens]	4e-22	NP_071404	PERP, TP53 APOPTOSIS EFFECTOR	64065	http://www.ncbi.nlm.nih.gov/entrez/query.fcgi?db=gene&cmd=Retrieve&dopt=full_report&list_uids=64065	299	0.00405369	5.00602e-05	NA	7.89971e-06	12.2475	0.0465878	0	LU	yes	4730.06	5334.12	6370.13	11985.7	1.12771	1.34673	2.53395
SRV_04643_at	Mex_NM_022894_Contig_1	MC04526	ref|NP_075045.2| poly(A) polymerase gamma [Homo sapiens]	3e-79	NP_075045	POLY(A) POLYMERASE GAMMA	64895	http://www.ncbi.nlm.nih.gov/entrez/query.fcgi?db=gene&cmd=Retrieve&dopt=full_report&list_uids=64895	80	0.0010846	2.21801e-06	NA	1.73369e-07	6.35671	0.0520355	0	LU	yes	85.7478	83.4112	120.841	224.012	0.97275	1.40926	2.61246
SRV_04677_at	Mex_NM_024100_Contig_1	MC04560	ref|NP_077005.2| WD repeat domain 18 [Homo sapiens]	8e-30	NP_077005	WD REPEAT DOMAIN 18	57418	http://www.ncbi.nlm.nih.gov/entrez/query.fcgi?db=gene&cmd=Retrieve&dopt=full_report&list_uids=57418	72	0.000976139	1.83169e-06	NA	1.33409e-07	9.80856	-0.0450756	0	LD	yes	863.32	900.303	638.053	376.227	1.04284	0.739069	0.435791
SRV_04687_a_at	Mex_NM_024324_Contig_1	MC04570	ref|NP_077300.2| hypothetical protein LOC79174 [Homo sapiens]	3e-73	NP_077300	CYSTEINE-RICH WITH EGF-LIKE DOMAINS 2	79174	http://www.ncbi.nlm.nih.gov/entrez/query.fcgi?db=gene&cmd=Retrieve&dopt=full_report&list_uids=79174	78	0.00105748	2.17528e-06	NA	3.85962e-07	8.32742	0.0493277	0	LU	yes	350.728	298.724	446.428	829.404	0.851725	1.27286	2.36481
SRV_04693_a_at	Mex_NM_024421_Contig_1	MC04576	ref|NP_077739.1| desmocollin 1 isoform Dsc1a preproprotein [Homo sapiens]	6e-16	NP_077739	DESMOCOLLIN 1	1823	http://www.ncbi.nlm.nih.gov/entrez/query.fcgi?db=gene&cmd=Retrieve&dopt=full_report&list_uids=1823	98	0.00132863	3.72085e-06	0.00606401	1.49801e-06	10.9493	-0.0206167	0.00328557	QlVU	yes	1989.43	1967.7	2370.33	7901.27	0.98908	1.19146	3.97163
SRV_04710_at	Mex_NM_024608_Contig_1	MC04593	ref|NP_078884.1| nei endonuclease VIII-like 1 [Homo sapiens]	4e-08	NP_078884	NEI ENDONUCLEASE VIII-LIKE 1 (E. COLI)	79661	http://www.ncbi.nlm.nih.gov/entrez/query.fcgi?db=gene&cmd=Retrieve&dopt=full_report&list_uids=79661	311	0.00421638	5.61728e-05	NA	2.25222e-05	7.8197	-0.0701596	0	LD	yes	249.703	199.461	180.714	58.7732	0.798793	0.723715	0.235373
SRV_04798_a_at	Mex_NM_030789_Contig_1	MC04681	ref|NP_848696.1| minor histocompatibility antigen 13 isoform 3 [Homo sapiens]	3e-22	NP_848696	HISTOCOMPATIBILITY (MINOR) 13	81502	http://www.ncbi.nlm.nih.gov/entrez/query.fcgi?db=gene&cmd=Retrieve&dopt=full_report&list_uids=81502	957	0.0129745	0.00167102	NA	0.000497296	6.75738	0.0456763	0	LU	yes	119.067	100.001	133.871	265.033	0.839874	1.12433	2.22592
SRV_04804_a_at	Mex_NM_030806_Contig_1	MC04687	ref|NP_110433.1| chromosome 1 open reading frame 21 [Homo sapiens]	2e-22	NP_110433	CHROMOSOME 1 OPEN READING FRAME 21	81563	http://www.ncbi.nlm.nih.gov/entrez/query.fcgi?db=gene&cmd=Retrieve&dopt=full_report&list_uids=81563	443	0.00600597	0.000134977	NA	1.33312e-05	7.9049	-0.0722957	0	LD	yes	250.732	211.373	131.629	60.7403	0.843021	0.524977	0.242252
SRV_04813_a_at	Mex_NM_030924_Contig_2	MC04696	ref|NP_112186.3| bubblegum related protein [Homo sapiens]	5e-95	NP_112186	ACYL-COA SYNTHETASE BUBBLEGUM FAMILY MEMBER 2	81616	http://www.ncbi.nlm.nih.gov/entrez/query.fcgi?db=gene&cmd=Retrieve&dopt=full_report&list_uids=81616	120	0.0016269	5.48971e-06	0.0105031	2.11151e-06	6.64477	-0.0179152	0.0036733	QlVU	yes	108.148	95.7352	126.75	520.969	0.885222	1.172	4.81718
SRV_04896_a_at	Mex_NM_032136_Contig_12	MC04779	ref|NP_001055.1| transketolase [Homo sapiens]	3e-20	NP_001055	TRANSKETOLASE (WERNICKE-KORSAKOFF SYNDROME)	7086	http://www.ncbi.nlm.nih.gov/entrez/query.fcgi?db=gene&cmd=Retrieve&dopt=full_report&list_uids=7086	12	0.00016269	5.37126e-08	NA	2.15405e-09	10.1198	0.0929362	0	LU	yes	1174.97	1194.13	2402.93	6742.34	1.01631	2.0451	5.73832
SRV_04911_at	Mex_NM_032243_Contig_1	MC04794	ref|XP_950856.1| PREDICTED: similar to thioredoxin domain-containing 2 isoform 3 [Homo sapiens]	4e-18	XP_950856	SIMILAR TO THIOREDOXIN DOMAIN-CONTAINING 2	649622	http://www.ncbi.nlm.nih.gov/entrez/query.fcgi?db=gene&cmd=Retrieve&dopt=full_report&list_uids=649622	50	0.000677874	1.10808e-06	0.0121885	3.7148e-07	12.6415	0.00263604	0.00204259	QlVU	yes	6464.49	6408.95	8129.67	20453.4	0.991409	1.25759	3.16397
SRV_04923_at	Mex_NM_032323_Contig_1	MC04806	ref|NP_115699.1| hypothetical protein LOC84283 [Homo sapiens]	7e-62	NP_115699	TRANSMEMBRANE PROTEIN 79	84283	http://www.ncbi.nlm.nih.gov/entrez/query.fcgi?db=gene&cmd=Retrieve&dopt=full_report&list_uids=84283	121	0.00164046	5.69073e-06	NA	8.92308e-07	8.00336	0.101601	0	LU	yes	262.177	276.366	503.973	1855.28	1.05412	1.92226	7.07646
SRV_04925_a_at	Mex_NM_032325_Contig_1	MC04808	ref|NP_115701.2| hypothetical protein LOC84285 [Homo sapiens]	2e-13	NP_115701	HYPOTHETICAL PROTEIN MGC11102	84285	http://www.ncbi.nlm.nih.gov/entrez/query.fcgi?db=gene&cmd=Retrieve&dopt=full_report&list_uids=84285	157	0.00212852	1.14509e-05	NA	9.34946e-07	8.62589	-0.0588068	0	LD	yes	384.023	389.614	252.248	129.034	1.01456	0.656856	0.336006
SRV_04964_a_at	Mex_NM_032525_Contig_2	MC04847	ref|NP_115914.1| tubulin, beta 6 [Homo sapiens]	6e-61	NP_115914	TUBULIN, BETA 6	84617	http://www.ncbi.nlm.nih.gov/entrez/query.fcgi?db=gene&cmd=Retrieve&dopt=full_report&list_uids=84617	519	0.00703633	0.000204612	0.00675158	0.000162569	7.84936	-0.0893391	0.00565607	QlVU	yes	239.411	202.026	219.483	883.412	0.843846	0.916764	3.68994
SRV_04972_a_at	Mex_NM_032593_Contig_1	MC04855	ref|NP_115982.1| PKCI-1-related HIT protein [Homo sapiens]	8e-45	NP_115982	HISTIDINE TRIAD NUCLEOTIDE BINDING PROTEIN 2	84681	http://www.ncbi.nlm.nih.gov/entrez/query.fcgi?db=gene&cmd=Retrieve&dopt=full_report&list_uids=84681	251	0.00340293	3.30589e-05	NA	3.39283e-06	10.2638	-0.0554012	0	LD	yes	1191.63	1184.38	723.343	419.04	0.993915	0.607021	0.351653
SRV_04996_at	Mex_NM_032803_Contig_1	MC04879	ref|NP_116192.3| solute carrier family 7 (cationic amino acid transporter, y+ system), member 3 [Homo sapiens]	2e-52	NP_116192	SOLUTE CARRIER FAMILY 7 (CATIONIC AMINO ACID TRANSPORTER, Y+ SYSTEM), MEMBER 3	84889	http://www.ncbi.nlm.nih.gov/entrez/query.fcgi?db=gene&cmd=Retrieve&dopt=full_report&list_uids=84889	593	0.00803959	0.00028566	0.0342768	0.000137278	7.18695	-0.0607921	0.00587561	QlVU	yes	139.954	154.945	186.346	1139.58	1.10711	1.33148	8.14253
SRV_05020_at	Mex_NM_032943_Contig_1	MC04903	ref|NP_996813.1| synaptotagmin-like 2 isoform f [Homo sapiens]	6e-46	NP_996813	SYNAPTOTAGMIN-LIKE 2	54843	http://www.ncbi.nlm.nih.gov/entrez/query.fcgi?db=gene&cmd=Retrieve&dopt=full_report&list_uids=54843	567	0.00768709	0.000258223	NA	4.18617e-05	10.0502	-0.0506036	0	LD	yes	978.919	1153.38	780.903	407.077	1.17822	0.79772	0.415844
SRV_05077_at	Mex_NM_052860_Contig_5	MC04960	ref|NP_008893.1| zinc finger protein 21 isoform 1 [Homo sapiens]	5e-35	NP_008893	ZINC FINGER PROTEIN 21 (KOX 14)	7569	http://www.ncbi.nlm.nih.gov/entrez/query.fcgi?db=gene&cmd=Retrieve&dopt=full_report&list_uids=7569	290	0.00393167	4.52978e-05	NA	2.78084e-05	8.40129	-0.0396294	0	LD	yes	324.316	323.272	199.8	156.93	0.996782	0.616067	0.483879
SRV_05108_a_at	Mex_NM_058179_Contig_1	MC04991	ref|NP_066977.1| phosphoserine aminotransferase isoform 2 [Homo sapiens]	6e-67	NP_066977	PHOSPHOSERINE AMINOTRANSFERASE 1	29968	http://www.ncbi.nlm.nih.gov/entrez/query.fcgi?db=gene&cmd=Retrieve&dopt=full_report&list_uids=29968	1339	0.0181535	0.00653153	NA	0.0044507	6.55873	0.0859252	0	LU	yes	92.3658	129.96	97.6141	492.937	1.40701	1.05682	5.33679
SRV_05136_a_at	Mex_NM_078468_Contig_6	MC05019	ref|NP_510869.1| BRCA2 and CDKN1A-interacting protein isoform C [Homo sapiens]	3e-33	NP_510869	BRCA2 and CDKN1A interacting protein	56647	http://www.ncbi.nlm.nih.gov/entrez/query.fcgi?db=gene&cmd=Retrieve&dopt=full_report&list_uids=56647	333	0.00451464	6.82027e-05	NA	4.8858e-05	11.3335	-0.0421452	0	LD	yes	2600.27	2571.26	2268.51	1178.35	0.988841	0.872412	0.453165
SRV_05147_a_at	Mex_NM_080489_Contig_1	MC05030	ref|NP_005616.2| syntenin isoform 1 [Homo sapiens]	5e-65	NP_005616	SYNDECAN BINDING PROTEIN (SYNTENIN)	6386	http://www.ncbi.nlm.nih.gov/entrez/query.fcgi?db=gene&cmd=Retrieve&dopt=full_report&list_uids=6386	196	0.00265727	1.87024e-05	NA	3.3844e-06	8.80724	0.0632726	0	LU	yes	449.294	471.131	664.469	1524.92	1.0486	1.47892	3.39403
SRV_05174_a_at	Mex_NM_080701_Contig_1	MC05057	ref|NP_542432.2| three prime repair exonuclease 2 [Homo sapiens]	2e-36	NP_542432	THREE PRIME REPAIR EXONUCLEASE 2	11219	http://www.ncbi.nlm.nih.gov/entrez/query.fcgi?db=gene&cmd=Retrieve&dopt=full_report&list_uids=11219	940	0.012744	0.00156661	NA	0.000401264	7.88016	0.0880831	0	LU	yes	194.641	407.085	728.335	1375.03	2.09146	3.74194	7.06446
SRV_05178_at	Mex_NM_080867_Contig_1	MC05061	ref|NP_955453.1| suppressor of cytokine signaling 4 [Homo sapiens]	7e-44	NP_955453	SUPPRESSOR OF CYTOKINE SIGNALING 4	122809	http://www.ncbi.nlm.nih.gov/entrez/query.fcgi?db=gene&cmd=Retrieve&dopt=full_report&list_uids=122809	95	0.00128796	3.53459e-06	0.00215034	1.70164e-06	7.17293	-0.0330488	0.00327553	QlVU	yes	140.698	144.728	151.476	459.282	1.02864	1.0766	3.2643
SRV_05212_a_at	Mex_NM_138394_Contig_1	MC05095	ref|NP_612403.2| heterogeneous nuclear ribonucleoprotein L-like [Homo sapiens]	9e-83	NP_612403	HETEROGENEOUS NUCLEAR RIBONUCLEOPROTEIN L-LIKE	92906	http://www.ncbi.nlm.nih.gov/entrez/query.fcgi?db=gene&cmd=Retrieve&dopt=full_report&list_uids=92906	1159	0.0157131	0.00352888	NA	0.000820011	9.36484	0.0463898	0	LU	yes	713.218	723.021	1185.92	1652.29	1.01375	1.66278	2.31667
SRV_05231_at	Mex_NM_138787_Contig_1	MC05114	ref|NP_620142.2| hypothetical protein LOC119710 [Homo sapiens]	2e-22	NP_620142	HEPIS	119710	http://www.ncbi.nlm.nih.gov/entrez/query.fcgi?db=gene&cmd=Retrieve&dopt=full_report&list_uids=119710	86	0.00116594	2.57765e-06	0.0468047	7.97818e-07	8.85672	-0.0122491	-0.00144979	QLCD	yes	452.087	470.275	360.866	168.586	1.04023	0.798223	0.372906
SRV_05237_at	Mex_NM_138794_Contig_1	MC05120	ref|NP_620149.1| lysophospholipase-like 1 [Homo sapiens]	1e-76	NP_620149	LYSOPHOSPHOLIPASE-LIKE 1	127018	http://www.ncbi.nlm.nih.gov/entrez/query.fcgi?db=gene&cmd=Retrieve&dopt=full_report&list_uids=127018	694	0.00940889	0.000509344	NA	8.16886e-05	9.1436	-0.0540199	0	LD	yes	530.876	593.722	407.124	211.373	1.11838	0.766891	0.39816
SRV_05240_at	Mex_NM_139012_Contig_1	MC05123	ref|NP_002742.3| mitogen-activated protein kinase 11 [Homo sapiens]	2e-64	NP_002742	MITOGEN-ACTIVATED PROTEIN KINASE 11	5600	http://www.ncbi.nlm.nih.gov/entrez/query.fcgi?db=gene&cmd=Retrieve&dopt=full_report&list_uids=5600	280	0.0037961	4.16351e-05	NA	5.67417e-06	8.16966	0.0572275	0	LU	yes	285.805	306.747	424.275	875.346	1.07328	1.48449	3.06274
SRV_05278_a_at	Mex_NM_144672_Contig_1	MC05161	ref|NP_653273.3| otoancorin isoform 1 [Homo sapiens]	1e-40	NP_653273	OTOANCORIN	146183	http://www.ncbi.nlm.nih.gov/entrez/query.fcgi?db=gene&cmd=Retrieve&dopt=full_report&list_uids=146183	363	0.00492137	8.32907e-05	NA	7.66989e-06	11.5426	-0.193762	0	LD	yes	2797.33	2560.61	921.933	72.043	0.915374	0.329576	0.0257542
SRV_05297_at	Mex_NM_145109_Contig_1	MC05180	ref|NP_659732.1| mitogen-activated protein kinase kinase 3 isoform C [Homo sapiens]	8e-93	NP_659732	MITOGEN-ACTIVATED PROTEIN KINASE KINASE 3	5606	http://www.ncbi.nlm.nih.gov/entrez/query.fcgi?db=gene&cmd=Retrieve&dopt=full_report&list_uids=5606	8	0.00010846	5.75455e-09	0.000130639	2.04123e-09	7.56952	-0.00561836	0.00286138	QlVU	yes	186.684	195.486	240.16	809.181	1.04715	1.28645	4.33449
SRV_05319_at	Mex_NM_145690_Contig_6	MC05202	ref|NP_663723.1| tyrosine 3/tryptophan 5 -monooxygenase activation protein, zeta polypeptide [Homo sapiens]	9e-99	NP_663723	TYROSINE 3-MONOOXYGENASE/TRYPTOPHAN 5-MONOOXYGENASE ACTIVATION PROTEIN, ZETA POLYPEPTIDE	7534	http://www.ncbi.nlm.nih.gov/entrez/query.fcgi?db=gene&cmd=Retrieve&dopt=full_report&list_uids=7534	134	0.0018167	6.75091e-06	NA	4.56465e-07	11.7671	0.0571343	0	LU	yes	3580.86	3693.61	5763.64	10555.5	1.03149	1.60957	2.94776
SRV_05319_copy1_at	Mex_NM_145690_Contig_6	MC05202	ref|NP_663723.1| tyrosine 3/tryptophan 5 -monooxygenase activation protein, zeta polypeptide [Homo sapiens]	9e-99	NP_663723	TYROSINE 3-MONOOXYGENASE/TRYPTOPHAN 5-MONOOXYGENASE ACTIVATION PROTEIN, ZETA POLYPEPTIDE	7534	http://www.ncbi.nlm.nih.gov/entrez/query.fcgi?db=gene&cmd=Retrieve&dopt=full_report&list_uids=7534	91	0.00123373	2.89527e-06	NA	1.82567e-07	11.7671	0.0579121	0	LU	yes	3601.25	3637.65	5658.75	10695.4	1.01011	1.57133	2.96991
SRV_05319_copy2_at	Mex_NM_145690_Contig_6	MC05202	ref|NP_663723.1| tyrosine 3/tryptophan 5 -monooxygenase activation protein, zeta polypeptide [Homo sapiens]	9e-99	NP_663723	TYROSINE 3-MONOOXYGENASE/TRYPTOPHAN 5-MONOOXYGENASE ACTIVATION PROTEIN, ZETA POLYPEPTIDE	7534	http://www.ncbi.nlm.nih.gov/entrez/query.fcgi?db=gene&cmd=Retrieve&dopt=full_report&list_uids=7534	164	0.00222343	1.19604e-05	NA	8.66645e-07	11.7318	0.0573924	0	LU	yes	3535	3553.59	5702.1	10348.8	1.00526	1.61304	2.92752
SRV_05319_copy3_at	Mex_NM_145690_Contig_6	MC05202	ref|NP_663723.1| tyrosine 3/tryptophan 5 -monooxygenase activation protein, zeta polypeptide [Homo sapiens]	9e-99	NP_663723	TYROSINE 3-MONOOXYGENASE/TRYPTOPHAN 5-MONOOXYGENASE ACTIVATION PROTEIN, ZETA POLYPEPTIDE	7534	http://www.ncbi.nlm.nih.gov/entrez/query.fcgi?db=gene&cmd=Retrieve&dopt=full_report&list_uids=7534	64	0.000867679	1.4194e-06	NA	8.26006e-08	11.713	0.0577961	0	LU	yes	3491.01	3464.93	5451.09	10280.6	0.992529	1.56146	2.94488
SRV_05319_copy4_at	Mex_NM_145690_Contig_6	MC05202	ref|NP_663723.1| tyrosine 3/tryptophan 5 -monooxygenase activation protein, zeta polypeptide [Homo sapiens]	9e-99	NP_663723	TYROSINE 3-MONOOXYGENASE/TRYPTOPHAN 5-MONOOXYGENASE ACTIVATION PROTEIN, ZETA POLYPEPTIDE	7534	http://www.ncbi.nlm.nih.gov/entrez/query.fcgi?db=gene&cmd=Retrieve&dopt=full_report&list_uids=7534	104	0.00140998	4.11524e-06	NA	2.63954e-07	11.721	0.0586709	0	LU	yes	3519.99	3497.04	5601.37	10525.1	0.993482	1.5913	2.99011
SRV_05337_at	Mex_NM_146421_Contig_1	MC05220	ref|NP_000842.2| glutathione S-transferase M5 [Homo sapiens]	8e-21	NP_000842	GLUTATHIONE S-TRANSFERASE M5	2949	http://www.ncbi.nlm.nih.gov/entrez/query.fcgi?db=gene&cmd=Retrieve&dopt=full_report&list_uids=2949	1368	0.0185466	0.00710525	NA	0.00272648	10.2632	-0.0549679	0	LD	yes	1291.45	1227.38	1146.8	471.007	0.950387	0.887996	0.364711
SRV_05347_at	Mex_NM_148954_Contig_1	MC05230	ref|NP_683756.1| proteasome beta 9 subunit isoform 2 proprotein [Homo sapiens]	1e-77	NP_683756	PROTEASOME (PROSOME, MACROPAIN) SUBUNIT, BETA TYPE, 9 (LARGE MULTIFUNCTIONAL PEPTIDASE 2)	5698	http://www.ncbi.nlm.nih.gov/entrez/query.fcgi?db=gene&cmd=Retrieve&dopt=full_report&list_uids=5698	536	0.00726681	0.00022013	NA	2.43096e-05	11.2198	-0.138402	0	LD	yes	2948.67	2211.72	894.896	176.68	0.750073	0.303492	0.0599188
SRV_05367_a_at	Mex_NM_152391_Contig_1	MC05250	ref|NP_689604.1| PQ loop repeat containing 3 [Homo sapiens]	8e-77	NP_689604	PQ LOOP REPEAT CONTAINING 3	130814	http://www.ncbi.nlm.nih.gov/entrez/query.fcgi?db=gene&cmd=Retrieve&dopt=full_report&list_uids=130814	588	0.0079718	0.000278468	NA	7.54203e-05	11.7229	-0.0596542	0	LD	yes	3207.73	3631.12	2643.97	1089.17	1.13199	0.82425	0.339545
SRV_05372_at	Mex_NM_152451_Contig_1	MC05255	ref|NP_001018100.1| GRINL1A combined protein isoform 1 [Homo sapiens]	4e-48	NP_001018100	GRINL1A COMBINED PROTEIN	145781	http://www.ncbi.nlm.nih.gov/entrez/query.fcgi?db=gene&cmd=Retrieve&dopt=full_report&list_uids=145781	1002	0.0135846	0.00193095	0.00311899	0.00876318	9.36505	-0.155372	0.00693333	QlVU	yes	578.218	686.236	354.165	1457.54	1.18681	0.612511	2.52075
SRV_05448_at	Mex_NM_170665_Contig_3	MC05331	ref|NP_733765.1| ATPase, Ca++ transporting, cardiac muscle, slow twitch 2 isoform 1 [Homo sapiens]	1e-100	NP_733765	ATPase, Ca++ transporting, cardiac muscle, slow twitch 2	1614	http://www.ncbi.nlm.nih.gov/entrez/query.fcgi?db=gene&cmd=Retrieve&dopt=full_report&list_uids=1614	204	0.00276573	2.11978e-05	NA	1.02049e-05	9.58647	0.0748914	0	LU	yes	780.035	808.76	1083.4	3242.07	1.03683	1.38891	4.15632
SRV_05460_at	Mex_NM_172016_Contig_3	MC05343	ref|NP_742013.1| tripartite motif-containing 39 isoform 2 [Homo sapiens]	2e-36	NP_742013	tripartite motif-containing 39	56658	http://www.ncbi.nlm.nih.gov/entrez/query.fcgi?db=gene&cmd=Retrieve&dopt=full_report&list_uids=56658	546	0.00740239	0.000232064	NA	2.42229e-05	9.47679	-0.0490383	0	LD	yes	703.285	681.353	478.35	280.69	0.968814	0.680165	0.399113
SRV_05461_x_at	Mex_NM_172016_Contig_4	MC05344	ref|NP_742013.1| tripartite motif-containing 39 isoform 2 [Homo sapiens]	2e-36	NP_742013	tripartite motif-containing 39	56658	http://www.ncbi.nlm.nih.gov/entrez/query.fcgi?db=gene&cmd=Retrieve&dopt=full_report&list_uids=56658	884	0.0119848	0.0012385	NA	0.000437121	7.48731	-0.0501969	0	LD	yes	170.931	196.914	151.035	71.6457	1.15201	0.883601	0.41915
SRV_05485_a_at	Mex_NM_173591_Contig_1	MC05368	ref|XP_946095.1| PREDICTED: similar to otogelin [Homo sapiens]	8e-16	XP_946095	OTOGELIN	340990	http://www.ncbi.nlm.nih.gov/entrez/query.fcgi?db=gene&cmd=Retrieve&dopt=full_report&list_uids=340990	74	0.00100325	2.06378e-06	0.000411568	1.33524e-06	11.2572	0.166673	-0.0121955	QLCD	yes	2199.81	3959.47	2811	87.6952	1.79992	1.27784	0.0398649
SRV_05527_at	Mex_NM_175884_Contig_1	MC05410	ref|NP_787080.2| hypothetical protein LOC168455 [Homo sapiens]	2e-08	NP_787080	HYPOTHETICAL PROTEIN FLJ36031	168455	http://www.ncbi.nlm.nih.gov/entrez/query.fcgi?db=gene&cmd=Retrieve&dopt=full_report&list_uids=168455	129	0.00174892	6.29857e-06	0.00845971	2.53957e-06	7.42465	-0.0323113	0.00511762	QlVU	yes	160.019	185.181	233.689	1512.67	1.15724	1.46038	9.45302
SRV_05575_at	Mex_NM_181510_Contig_1	MC05458	ref|NP_663627.1| WAP four-disulfide core domain 5 precursor [Homo sapiens]	1e-15	NP_663627	WAP FOUR-DISULFIDE CORE DOMAIN 5	149708	http://www.ncbi.nlm.nih.gov/entrez/query.fcgi?db=gene&cmd=Retrieve&dopt=full_report&list_uids=149708	25	0.000338937	2.3957e-07	0.0289569	7.05542e-08	8.33748	0.264857	-0.0037032	QLCU	yes	306.014	547.622	2007.16	7415.94	1.78953	6.55906	24.234
SRV_05587_a_at	Mex_NM_181805_Contig_1	MC05470	ref|NP_861521.1| cAMP-dependent protein kinase inhibitor gamma [Homo sapiens]	1e-13	NP_861521	PROTEIN KINASE (CAMP-DEPENDENT, CATALYTIC) INHIBITOR GAMMA	11142	http://www.ncbi.nlm.nih.gov/entrez/query.fcgi?db=gene&cmd=Retrieve&dopt=full_report&list_uids=11142	214	0.0029013	2.37701e-05	NA	1.17089e-05	8.31345	-0.0834686	0	LD	yes	346	285.868	239.423	65.2795	0.826208	0.691974	0.188669
SRV_05597_at	Mex_NM_182523_Contig_1	MC05480	ref|NP_872329.1| hypothetical protein LOC152100 [Homo sapiens]	9e-41	NP_872329	HYPOTHETICAL PROTEIN MGC61571	152100	http://www.ncbi.nlm.nih.gov/entrez/query.fcgi?db=gene&cmd=Retrieve&dopt=full_report&list_uids=152100	252	0.00341649	3.33739e-05	NA	3.39159e-06	10.8091	-0.0375268	0	LD	yes	1819.43	1704.94	1393.42	875.351	0.937072	0.765855	0.481112
SRV_05658_a_at	Mex_Nohits_1000_Contig_1	MC05541	No Hit	0	0	0	0	0	881	0.0119441	0.00122415	NA	0.000162662	8.91424	0.0456906	0	LU	yes	447.358	591.804	727.826	1185.62	1.32289	1.62694	2.65027
SRV_05666_at	Mex_Nohits_1006_Contig_3	MC05549	No Hit	0	0	0	0	0	1051	0.0142489	0.00224669	NA	0.00102609	7.45041	0.0415336	0	LU	yes	181.857	170.264	198	397.806	0.93625	1.08877	2.18746
SRV_05669_at	Mex_Nohits_1009_Contig_1	MC05552	No Hit	0	0	0	0	0	571	0.00774132	0.000259015	0.0265449	0.000132091	10.2627	0.086691	-0.00766047	QLCD	yes	1322.94	1416.18	1186.04	133.321	1.07048	0.89652	0.100777
SRV_05680_a_at	Mex_Nohits_1018_Contig_1	MC05563	No Hit	0	0	0	0	0	198	0.00268438	1.92242e-05	NA	2.07074e-06	9.28812	0.119821	0	LU	yes	575.303	963.825	2011.73	6515.94	1.67533	3.49682	11.3261
SRV_05681_a_at	Mex_Nohits_1018_Contig_2	MC05564	No Hit	0	0	0	0	0	191	0.00258948	1.76374e-05	NA	1.71699e-06	9.65615	0.114415	0	LU	yes	721.335	1233.37	2391.56	7571.55	1.70985	3.31546	10.4966
SRV_05702_at	Mex_Nohits_1033_Contig_1	MC05585	No Hit	0	0	0	0	0	256	0.00347072	3.41453e-05	NA	2.22255e-05	9.82898	-0.159324	0	LD	yes	915.603	1124.67	555.282	43.9997	1.22834	0.606465	0.0480554
SRV_05716_at	Mex_Nohits_1043_Contig_3	MC05599	No Hit	0	0	0	0	0	206	0.00279284	2.20428e-05	NA	4.52199e-06	6.46198	0.133292	0	LU	yes	79.9988	113.25	206.562	1162.51	1.41564	2.58206	14.5315
SRV_05736_at	Mex_Nohits_106_Contig_3	MC05619	No Hit	0	0	0	0	0	26	0.000352495	2.45094e-07	0.0184682	7.41571e-08	10.887	-0.031877	-0.00302644	QLCD	yes	1868.11	1866.07	1085.63	201.362	0.998909	0.581139	0.107789
SRV_05736_s_at	Mex_Nohits_106_Contig_3	MC05619	No Hit	0	0	0	0	0	40	0.000542299	5.42835e-07	0.00751124	1.82619e-07	10.7078	-0.00372661	-0.00376067	QLCD	yes	1702.88	1646.34	1144.92	205.196	0.966801	0.672346	0.120499
SRV_05748_at	Mex_Nohits_1070_Contig_1	MC05631	No Hit	0	0	0	0	0	353	0.00478579	8.00029e-05	NA	7.85266e-06	11.2081	-0.0419822	0	LD	yes	2226.9	2393.13	1608.71	1051.29	1.07465	0.722401	0.472086
SRV_05751_a_at	Mex_Nohits_1072_Contig_1	MC05634	No Hit	0	0	0	0	0	162	0.00219631	1.18464e-05	NA	3.21775e-06	12.8139	-0.052861	0	LD	yes	7159.26	7081.87	5549.4	2627.85	0.98919	0.775136	0.367056
SRV_05771_at	Mex_Nohits_109_Contig_1	MC05654	No Hit	0	0	0	0	0	16	0.00021692	9.37253e-08	0.000303562	3.90883e-08	13.6376	0.0995611	-0.0138795	QLCD	yes	14173.8	12529.7	7735.95	58.5258	0.884	0.545792	0.00412915
SRV_05785_a_at	Mex_Nohits_110_Contig_4	MC05668	No Hit	0	0	0	0	0	1652	0.022397	0.017468	NA	0.00571405	10.9452	0.0387672	0	LU	yes	2109.05	1941.11	2298.1	4298.51	0.92037	1.08963	2.03812
SRV_05786_at	Mex_Nohits_1100_Contig_1	MC05669	No Hit	0	0	0	0	0	35	0.000474512	3.95195e-07	NA	2.22191e-08	9.54771	-0.109253	0	LD	yes	742.967	684.095	329.262	90.188	0.920761	0.443172	0.121389
SRV_05823_at	Mex_Nohits_114_Contig_4	MC05706	No Hit	0	0	0	0	0	491	0.00665672	0.000178792	NA	2.201e-05	7.75839	0.0496504	0	LU	yes	226.878	222.161	309.725	565.022	0.979211	1.36516	2.49042
SRV_05911_s_at	Mex_Nohits_122_Contig_3	MC05794	No Hit	0	0	0	0	0	382	0.00517896	9.15502e-05	0.0091825	5.35395e-05	10.6906	0.0595601	-0.00458977	QLCD	yes	1611.39	2002.03	1668.36	441.986	1.24243	1.03535	0.274289
SRV_05921_at	Mex_Nohits_123_Contig_1	MC05804	ref|NP_004853.2| LPS-induced TNF-alpha factor [Homo sapiens]	9e-26	NP_004853	LIPOPOLYSACCHARIDE-INDUCED TNF FACTOR	9516	http://www.ncbi.nlm.nih.gov/entrez/query.fcgi?db=gene&cmd=Retrieve&dopt=full_report&list_uids=9516	717	0.00972072	0.000567974	0.0420035	0.000285654	8.04127	0.0841241	-0.00751297	QLCD	yes	296.208	393.116	259.47	23.7814	1.32716	0.875972	0.0802863
SRV_05981_at	Mex_Nohits_129_Contig_3	MC05864	No Hit	0	0	0	0	0	4	5.42299e-05	1.56002e-09	2.27061e-05	5.84459e-10	13.351	0.051284	-0.0124896	QLCD	yes	11761.6	9736.15	4937.95	32.8812	0.827788	0.419835	0.00279563
SRV_06116_at	Mex_Nohits_142_Contig_1	MC05999	No Hit	0	0	0	0	0	502	0.00680586	0.000189909	0.0293137	8.97516e-05	7.45495	-0.0675986	0.00675463	QlVU	yes	168.431	188.526	196.738	2257.56	1.11931	1.16806	13.4035
SRV_06246_at	Mex_Nohits_154_Contig_1	MC06129	No Hit	0	0	0	0	0	143	0.00193872	8.18729e-06	0.00270781	4.28111e-06	11.8648	0.141033	-0.0123996	QLCD	yes	3879.12	5308.66	3363.95	85.6209	1.36852	0.867194	0.0220722
SRV_06278_at	Mex_Nohits_157_Contig_3	MC06161	No Hit	0	0	0	0	0	9	0.000122017	8.06538e-09	5.67266e-06	4.56164e-09	12.9909	0.196781	-0.0162319	QLCD	yes	8381.76	10235.7	8605.6	59.4576	1.22119	1.02671	0.00709369
SRV_06322_a_at	Mex_Nohits_1616_Contig_1	MC06205	No Hit	0	0	0	0	0	55	0.000745662	1.24993e-06	0.000111888	1.06856e-06	7.27375	-0.0576121	0.00366381	QlVU	yes	148.568	152.651	136.281	375.098	1.02748	0.9173	2.52476
SRV_06578_a_at	Mex_Nohits_187_Contig_1	MC06461	No Hit	0	0	0	0	0	125	0.00169469	6.02691e-06	0.00857355	2.4138e-06	11.4432	0.0585517	-0.00956054	QLCD	yes	2694	4233.86	1602.68	49.8847	1.57159	0.594907	0.0185169
SRV_06589_at	Mex_Nohits_188_Contig_4	MC06472	No Hit	0	0	0	0	0	63	0.000854121	1.41082e-06	NA	7.54552e-07	6.74564	0.0902867	0	LU	yes	111.22	112.352	170.121	611.436	1.01017	1.52958	5.49751
SRV_06799_at	Mex_Nohits_209_Contig_1	MC06682	No Hit	0	0	0	0	0	452	0.00612798	0.00014292	0.0304501	6.43073e-05	11.1755	-0.019575	0.00216964	QlVU	yes	2201.06	2446.53	2440.22	5169.59	1.11152	1.10866	2.34869
SRV_06838_a_at	Mex_Nohits_2129_Contig_1	MC06721	No Hit	0	0	0	0	0	458	0.00620933	0.00014971	NA	1.63986e-05	5.94048	0.269486	0	LU	yes	100.962	57.5042	1115.4	11174.4	0.569566	11.0478	110.68
SRV_06868_at	Mex_Nohits_216_Contig_1	MC06751	No Hit	0	0	0	0	0	49	0.000664317	1.07182e-06	NA	1.3238e-07	12.327	0.0516599	0	LU	yes	5033.64	5559.12	7204.02	13967.6	1.10439	1.43118	2.77484
SRV_06924_at	Mex_Nohits_221_Contig_2	MC06807	No Hit	0	0	0	0	0	330	0.00447397	6.48165e-05	NA	2.60643e-05	11.8992	-0.119051	0	LD	yes	4398.57	3721.06	2426.47	407.782	0.845972	0.551651	0.092708
SRV_07036_at	Mex_Nohits_232_Contig_3	MC06919	No Hit	0	0	0	0	0	230	0.00311822	2.70284e-05	0.0326036	1.00499e-05	9.63023	-0.0115701	0.00326277	QlVU	yes	810.418	817.957	1000.71	3804.65	1.0093	1.23481	4.69467
SRV_07075_at	Mex_Nohits_2358_Contig_1	MC06958	No Hit	0	0	0	0	0	719	0.00974783	0.000580114	0.0142575	0.000443125	10.2182	-0.0544061	0.00345895	QlVU	yes	1186.34	1202.57	1065.57	2726.49	1.01367	0.898199	2.29822
SRV_07104_at	Mex_Nohits_2385_Contig_1	MC06987	No Hit	0	0	0	0	0	192	0.00260304	1.78766e-05	0.0469218	6.11328e-06	6.7348	0.000991285	0.00182743	QlVU	yes	113.238	99.6846	134.43	292.198	0.880308	1.18714	2.58038
SRV_07147_s_at	Mex_Nohits_2434_Contig_1	MC07030	No Hit	0	0	0	0	0	1467	0.0198888	0.0104962	NA	0.00380007	6.03134	0.0409309	0	LU	yes	65.089	71.9534	74.9293	143.375	1.10546	1.15118	2.20276
SRV_07147_x_at	Mex_Nohits_2434_Contig_1	MC07030	No Hit	0	0	0	0	0	1449	0.0196448	0.00969374	NA	0.00385294	7.23528	0.0350205	0	LU	yes	143.16	167.755	164.777	295.725	1.1718	1.151	2.0657
SRV_07162_at	Mex_Nohits_2450_Contig_1	MC07045	No Hit	0	0	0	0	0	486	0.00658894	0.000172823	NA	7.35899e-05	7.49119	-0.0455909	0	LD	yes	178.371	188.651	151.759	75.2003	1.05763	0.850803	0.421595
SRV_07229_at	Mex_Nohits_2532_Contig_1	MC07112	No Hit	0	0	0	0	0	36	0.000488069	4.07477e-07	0.0252404	1.23069e-07	6.77268	0.017634	0.00161057	QlVU	yes	105.121	119.279	147.095	372.665	1.13468	1.39929	3.54511
SRV_07241_at	Mex_Nohits_255_Contig_1	MC07124	No Hit	0	0	0	0	0	730	0.00989696	0.000602705	NA	0.000102214	7.93564	0.0504376	0	LU	yes	238.003	270.951	331.871	659.364	1.13843	1.3944	2.77041
SRV_07245_at	Mex_Nohits_2553_Contig_1	MC07128	No Hit	0	0	0	0	0	1182	0.0160249	0.00381963	NA	0.00113915	9.27897	-0.0956983	0	LD	yes	630.958	739.501	467.283	114.069	1.17203	0.740593	0.180786
SRV_07301_at	Mex_Nohits_2636_Contig_1	MC07184	No Hit	0	0	0	0	0	1333	0.0180721	0.00639228	NA	0.00198405	7.16999	0.0404187	0	LU	yes	136.561	158.86	169.118	321.676	1.16329	1.2384	2.35554
SRV_07381_at	Mex_Nohits_2740_Contig_1	MC07264	No Hit	0	0	0	0	0	391	0.00530098	9.85217e-05	NA	9.8137e-06	10.1095	-0.0472607	0	LD	yes	1084.01	1102.36	777.368	443.35	1.01693	0.71712	0.408989
SRV_07420_at	Mex_Nohits_2781_Contig_1	MC07303	No Hit	0	0	0	0	0	231	0.00313178	2.72081e-05	0.00215127	1.95477e-05	9.20289	-0.047061	0.00318785	QlVU	yes	622.97	526.037	565.002	1333.33	0.844403	0.90695	2.14027
SRV_07442_a_at	Mex_Nohits_2801_Contig_1	MC07325	No Hit	0	0	0	0	0	23	0.000311822	1.79614e-07	NA	8.0016e-09	8.51447	0.0681641	0	LU	yes	348.817	430.86	639.614	1383.6	1.2352	1.83367	3.96655
SRV_07462_a_at	Mex_Nohits_282_Contig_1	MC07345	No Hit	0	0	0	0	0	616	0.00835141	0.000335517	NA	3.66338e-05	11.5888	-0.0525682	0	LD	yes	3018.74	2996.19	2028.29	1130.71	0.992532	0.671899	0.374563
SRV_07480_at	Mex_Nohits_284_Contig_1	MC07363	No Hit	0	0	0	0	0	1629	0.0220851	0.016459	NA	0.00375445	10.7215	0.0746712	0	LU	yes	1658.91	1876.41	3769.58	7199.74	1.13111	2.27233	4.34006
SRV_07506_at	Mex_Nohits_2871_Contig_1	MC07389	No Hit	0	0	0	0	0	1148	0.015564	0.00342935	NA	0.00221922	6.0797	0.0437751	0	LU	yes	67.1285	70.0454	71.6377	160.84	1.04345	1.06717	2.396
SRV_07554_a_at	Mex_Nohits_2924_Contig_1	MC07437	No Hit	0	0	0	0	0	37	0.000501627	4.37656e-07	0.000469544	2.07423e-07	11.3464	-0.0200265	0.00205163	QlVU	yes	2518.62	2670.31	2674.99	5401.98	1.06023	1.06208	2.14481
SRV_07613_at	Mex_Nohits_299_Contig_1	MC07496	No Hit	0	0	0	0	0	732	0.00992408	0.000610674	NA	0.000199923	9.27975	-0.0768056	0	LD	yes	639.654	615.955	535.217	142.723	0.962951	0.836729	0.223126
SRV_07613_s_at	Mex_Nohits_299_Contig_1	MC07496	No Hit	0	0	0	0	0	483	0.00654826	0.000170681	NA	6.44201e-05	10.671	-0.0950079	0	LD	yes	1727.68	1561	1307.84	263.532	0.90352	0.756991	0.152535
SRV_07613_x_at	Mex_Nohits_299_Contig_1	MC07496	No Hit	0	0	0	0	0	678	0.00919197	0.000482634	NA	0.000131311	10.7067	-0.0842418	0	LD	yes	1765.67	1574.13	1387.04	332.358	0.89152	0.785562	0.188234
SRV_07623_at	Mex_Nohits_3_Contig_1	MC07506	No Hit	0	0	0	0	0	630	0.00854121	0.000365116	NA	0.000290265	9.22032	-0.135961	0	LD	yes	544.434	792.777	571.633	46.6332	1.45615	1.04996	0.0856544
SRV_07625_a_at	Mex_Nohits_300_Contig_1	MC07508	No Hit	0	0	0	0	0	118	0.00159978	5.3489e-06	NA	3.69218e-07	12.1511	-0.0979775	0	LD	yes	4191.07	4582.69	2139.39	685.348	1.09344	0.510463	0.163526
SRV_07633_s_at	Mex_Nohits_301_Contig_1	MC07516	No Hit	0	0	0	0	0	269	0.00364696	3.68923e-05	NA	1.50783e-05	10.1492	-0.128823	0	LD	yes	1348.39	1033.76	692.623	100.541	0.76666	0.513665	0.0745632
SRV_07637_at	Mex_Nohits_3017_Contig_1	MC07520	No Hit	0	0	0	0	0	478	0.00648048	0.000166112	NA	4.18368e-05	9.04604	0.144869	0	LU	yes	528.335	701.607	1222.63	8684.05	1.32796	2.31412	16.4366
SRV_07645_at	Mex_Nohits_3024_Contig_1	MC07528	No Hit	0	0	0	0	0	522	0.00707701	0.000206977	NA	3.58509e-05	11.8853	-0.0407435	0	LD	yes	3872.31	3582.59	3120.76	1724.99	0.925181	0.805916	0.445468
SRV_07711_at	Mex_Nohits_3094_Contig_1	MC07594	No Hit	0	0	0	0	0	111	0.00150488	4.84005e-06	NA	1.14842e-06	6.05908	0.0574838	0	LU	yes	68.2221	68.2041	92.9025	202.98	0.999736	1.36177	2.97528
SRV_07723_at	Mex_Nohits_3108_Contig_1	MC07606	No Hit	0	0	0	0	0	782	0.010602	0.000778384	NA	0.000175965	10.0604	-0.0930533	0	LD	yes	1078.39	998.404	378.565	174.329	0.92583	0.351047	0.161656
SRV_07731_at	Mex_Nohits_3117_Contig_1	MC07614	No Hit	0	0	0	0	0	785	0.0106426	0.000782627	NA	0.000427422	7.33548	0.0665094	0	LU	yes	170.08	169.137	192.455	591.769	0.994458	1.13155	3.47936
SRV_07770_at	Mex_Nohits_316_Contig_1	MC07653	No Hit	0	0	0	0	0	845	0.0114561	0.00105576	0.0106681	0.00114002	8.15131	0.220846	-0.012291	QLCD	yes	303.88	641.168	461.194	26.9922	2.10994	1.51769	0.0888252
SRV_07804_at	Mex_Nohits_320_Contig_1	MC07687	No Hit	0	0	0	0	0	1268	0.0171909	0.00508915	NA	0.00662979	11.9397	0.0424006	0	LU	yes	3939.39	4062.9	3641.77	8999.88	1.03135	0.924451	2.28459
SRV_07816_a_at	Mex_Nohits_3211_Contig_1	MC07699	No Hit	0	0	0	0	0	454	0.0061551	0.000146374	NA	6.72344e-05	10.1855	0.0766194	0	LU	yes	1142.3	1268.82	1575.84	5183	1.11077	1.37954	4.53735
SRV_07847_at	Mex_Nohits_3247_Contig_1	MC07730	No Hit	0	0	0	0	0	754	0.0102223	0.000668632	NA	9.16937e-05	9.74474	-0.0463508	0	LD	yes	809.299	912.103	630.593	351.768	1.12703	0.779184	0.434658
SRV_07850_at	Mex_Nohits_325_Contig_1	MC07733	ref|XP_948353.1| PREDICTED: similar to macrophage expressed gene 1 isoform 6 [Homo sapiens]	7e-49	XP_948353	MACROPHAGE EXPRESSED GENE 1	219972	http://www.ncbi.nlm.nih.gov/entrez/query.fcgi?db=gene&cmd=Retrieve&dopt=full_report&list_uids=219972	743	0.0100732	0.000643065	0.00361312	0.00115928	9.33711	0.279011	-0.0140744	QLCD	yes	911.517	620.438	1884.48	96.8101	0.680666	2.06741	0.106208
SRV_07855_at	Mex_Nohits_3254_Contig_1	MC07738	No Hit	0	0	0	0	0	395	0.00535521	9.97896e-05	NA	2.63507e-05	10.0812	0.0377403	0	LU	yes	1032.39	1192.44	1273.94	2253.37	1.15503	1.23397	2.18268
SRV_07871_at	Mex_Nohits_327_Contig_1	MC07754	No Hit	0	0	0	0	0	138	0.00187093	7.30565e-06	0.00487287	3.30822e-06	10.2129	0.066619	-0.00738493	QLCD	yes	1248.88	1351.57	1077.78	78.4119	1.08223	0.863003	0.062786
SRV_07895_at	Mex_Nohits_33_Contig_1	MC07778	No Hit	0	0	0	0	0	34	0.000460954	3.91172e-07	0.00173372	1.50428e-07	13.9455	0.0551624	-0.0111997	QLCD	yes	16268.1	16070.8	9528.21	119.829	0.987872	0.585699	0.00736586
SRV_07909_at	Mex_Nohits_3323_Contig_1	MC07792	No Hit	0	0	0	0	0	433	0.00587039	0.000129055	0.0134267	7.16519e-05	11.0288	0.0529013	-0.00426471	QLCD	yes	1970.7	2568.52	2075.1	586.716	1.30336	1.05298	0.297721
SRV_07925_at	Mex_Nohits_3344_Contig_1	MC07808	No Hit	0	0	0	0	0	278	0.00376898	4.14336e-05	NA	3.36692e-05	8.51465	-0.141896	0	LD	yes	500.509	291.662	265.396	24.6387	0.582731	0.530252	0.0492274
SRV_07945_s_at	Mex_Nohits_3367_Contig_1	MC07828	ref|NP_001753.1| chaperonin containing TCP1, subunit 6A isoform a [Homo sapiens]	1e-169	NP_001753	CHAPERONIN CONTAINING TCP1, SUBUNIT 6A (ZETA 1)	908	http://www.ncbi.nlm.nih.gov/entrez/query.fcgi?db=gene&cmd=Retrieve&dopt=full_report&list_uids=908	27	0.000366052	2.69974e-07	0.000256934	1.32913e-07	11.1959	0.0229637	-0.0022162	QLCD	yes	2394.51	2346.87	2292.73	1103.77	0.980102	0.957493	0.460958
SRV_07996_at	Mex_Nohits_3423_Contig_1	MC07879	No Hit	0	0	0	0	0	283	0.00383677	4.3265e-05	NA	5.67346e-06	8.90647	0.0577037	0	LU	yes	468.059	528.753	699.918	1474.51	1.12967	1.49536	3.15027
SRV_08071_a_at	Mex_Nohits_3509_Contig_1	MC07954	No Hit	0	0	0	0	0	790	0.0107104	0.000804061	NA	0.000145706	9.49359	-0.0725552	0	LD	yes	837.994	595.853	507.687	194.598	0.711047	0.605836	0.232219
SRV_08083_at	Mex_Nohits_3520_Contig_1	MC07966	No Hit	0	0	0	0	0	220	0.00298265	2.48371e-05	0.0248546	9.58715e-06	9.45597	-0.0111649	0.00226196	QlVU	yes	698.07	709.837	816.425	1943.02	1.01686	1.16955	2.78343
SRV_08090_at	Mex_Nohits_353_Contig_1	MC07973	No Hit	0	0	0	0	0	88	0.00119306	2.70885e-06	0.00557879	1.06962e-06	9.07346	-0.0133991	0.0023432	QlVU	yes	533.64	543.688	612.133	1491.81	1.01883	1.14709	2.79554
SRV_08154_a_at	Mex_Nohits_3589_Contig_1	MC08037	ref|NP_004125.3| heat shock 70kDa protein 9B precursor [Homo sapiens]	2e-65	NP_004125	HEAT SHOCK 70KDA PROTEIN 9B (MORTALIN-2)	3313	http://www.ncbi.nlm.nih.gov/entrez/query.fcgi?db=gene&cmd=Retrieve&dopt=full_report&list_uids=3313	516	0.00699566	0.000203519	NA	2.30485e-05	7.42074	0.051818	0	LU	yes	182.735	174.233	290.196	479.1	0.953473	1.58806	2.62183
SRV_08223_at	Mex_Nohits_365_Contig_1	MC08106	No Hit	0	0	0	0	0	188	0.00254881	1.60907e-05	NA	2.51108e-06	5.16593	0.328776	0	LU	yes	32.4959	148.496	1775.37	22152.3	4.56968	54.6338	681.695
SRV_08549_a_at	Mex_Nohits_3950_Contig_1	MC08432	No Hit	0	0	0	0	0	161	0.00218275	1.17118e-05	NA	6.89627e-06	6.25839	0.0729134	0	LU	yes	84.6972	70.1442	107.004	317.438	0.828176	1.26337	3.74792
SRV_08558_at	Mex_Nohits_396_Contig_1	MC08441	No Hit	0	0	0	0	0	141	0.00191161	7.98307e-06	NA	6.09006e-07	7.87556	-0.0588416	0	LD	yes	236.953	217.424	153.955	75.765	0.917583	0.649731	0.319747
SRV_08558_s_at	Mex_Nohits_396_Contig_1	MC08441	No Hit	0	0	0	0	0	93	0.00126085	3.38083e-06	NA	2.61744e-07	7.35199	-0.0528452	0	LD	yes	160.599	157.901	112.252	58.8876	0.983203	0.69896	0.366675
SRV_08599_a_at	Mex_Nohits_400_Contig_1	MC08482	No Hit	0	0	0	0	0	1225	0.0166079	0.00450048	NA	0.0051179	10.2272	-0.0811749	0	LD	yes	1201.79	1321.8	1388.64	378.499	1.09985	1.15548	0.314945
SRV_08912_a_at	Mex_Nohits_4291_Contig_1	MC08795	No Hit	0	0	0	0	0	1204	0.0163232	0.00413649	NA	0.000781586	7.49195	-0.0562474	0	LD	yes	170.095	202.622	134.08	61.5016	1.19123	0.788268	0.361572
SRV_09101_at	Mex_Nohits_448_Contig_1	MC08984	No Hit	0	0	0	0	0	1727	0.0234138	0.0208233	NA	0.00492115	7.58434	-0.0331593	0	LD	yes	219.825	152.81	143.971	100.836	0.695143	0.654935	0.458713
SRV_09228_at	Mex_Nohits_4609_Contig_1	MC09111	No Hit	0	0	0	0	0	471	0.00638557	0.000159835	0.00745715	0.000114053	10.8756	-0.0660058	0.00441567	QlVU	yes	1874.2	1830.56	1750.87	5761.39	0.976717	0.934197	3.07405
SRV_09249_at	Mex_Nohits_4630_Contig_1	MC09132	No Hit	0	0	0	0	0	902	0.0122289	0.00132493	NA	0.000460632	10.3412	-0.0896461	0	LD	yes	1585.58	1283.19	1039.2	238.586	0.809287	0.655405	0.150472
SRV_09276_at	Mex_Nohits_4657_Contig_1	MC09159	No Hit	0	0	0	0	0	580	0.00786334	0.000269917	0.0179339	0.000157281	9.42976	-0.0329608	0.0025184	QlVU	yes	689.107	678.877	679.881	1444.51	0.985154	0.986611	2.09621
SRV_09283_at	Mex_Nohits_4663_Contig_1	MC09166	No Hit	0	0	0	0	0	126	0.00170824	6.07435e-06	NA	5.88501e-07	8.14558	-0.0700394	0	LD	yes	267.532	271.237	140.713	74.5639	1.01385	0.525968	0.27871
SRV_09319_at	Mex_Nohits_470_Contig_1	MC09202	No Hit	0	0	0	0	0	962	0.0130423	0.00169169	NA	0.000301073	10.243	-0.052887	0	LD	yes	1204.6	1181.06	991.484	438.764	0.980458	0.82308	0.364239
SRV_09325_at	Mex_Nohits_4714_Contig_1	MC09208	No Hit	0	0	0	0	0	240	0.0032538	3.01173e-05	NA	2.72486e-06	8.39955	-0.095112	0	LD	yes	368.21	295.082	175.504	54.121	0.801396	0.476641	0.146984
SRV_09392_at	Mex_Nohits_4791_Contig_1	MC09275	No Hit	0	0	0	0	0	447	0.0060602	0.000140875	NA	5.81738e-05	10.762	0.043686	0	LU	yes	1635.31	1946.02	2000.68	4046.91	1.19	1.22343	2.47471
SRV_09422_at	Mex_Nohits_4820_Contig_1	MC09305	No Hit	0	0	0	0	0	128	0.00173536	6.28563e-06	NA	5.74207e-07	10.718	0.0708915	0	LU	yes	1508.56	2100.93	2672.28	6791.46	1.39267	1.77141	4.50195
SRV_09482_s_at	Mex_Nohits_4887_Contig_1	MC09365	No Hit	0	0	0	0	0	763	0.0103444	0.000713707	NA	0.00013946	10.7199	-0.0694572	0	LD	yes	1820.91	1578.36	1216.79	469.633	0.866801	0.668234	0.257911
SRV_09505_at	Mex_Nohits_4910_Contig_1	MC09388	No Hit	0	0	0	0	0	464	0.00629067	0.000156189	NA	0.000118792	11.4287	0.0494465	0	LU	yes	2706.84	2849.04	3207.57	7137.47	1.05253	1.18499	2.63683
SRV_09510_at	Mex_Nohits_492_Contig_1	MC09393	No Hit	0	0	0	0	0	364	0.00493492	8.3821e-05	0.021805	3.80961e-05	9.24461	-0.0384042	0.00417409	QlVU	yes	508.003	747.174	643.634	2891.29	1.47081	1.26699	5.69148
SRV_09511_at	Mex_Nohits_4920_Contig_1	MC09394	No Hit	0	0	0	0	0	215	0.00291486	2.38629e-05	NA	2.67505e-06	9.79449	-0.0597826	0	LD	yes	927.955	797.186	620.541	282.835	0.859078	0.668718	0.304794
SRV_09535_at	Mex_Nohits_4949_Contig_1	MC09418	No Hit	0	0	0	0	0	1631	0.0221123	0.0165085	NA	0.0186927	10.2241	-0.0463338	0	LD	yes	1136.83	1649.8	1353.06	517.267	1.45123	1.1902	0.455007
SRV_09579_x_at	Mex_Nohits_500_Contig_1	MC09462	No Hit	0	0	0	0	0	787	0.0106697	0.000789791	NA	0.000185997	6.2589	0.0443232	0	LU	yes	76.5206	80.2186	96.3801	181.24	1.04833	1.25953	2.36851
SRV_09595_at	Mex_Nohits_5015_Contig_1	MC09478	No Hit	0	0	0	0	0	7	9.49024e-05	2.91155e-09	2.4792e-06	1.6071e-09	12.963	0.200635	-0.0169655	QLCD	yes	7337.16	12404	7444.3	39.527	1.69058	1.0146	0.00538724
SRV_09599_at	Mex_Nohits_5019_Contig_1	MC09482	No Hit	0	0	0	0	0	1410	0.0191161	0.008537	NA	0.00542748	6.92321	0.0413332	0	LU	yes	119.521	130.514	123.389	272.777	1.09198	1.03236	2.28225
SRV_09607_at	Mex_Nohits_503_Contig_1	MC09490	No Hit	0	0	0	0	0	923	0.0125136	0.00147274	NA	0.0010493	7.93903	0.0439495	0	LU	yes	254.859	231.48	277.939	570.201	0.908269	1.09056	2.23732
SRV_09626_at	Mex_Nohits_5049_Contig_1	MC09509	No Hit	0	0	0	0	0	399	0.00540944	0.000101115	0.0490861	3.93619e-05	8.33068	0.0170332	-0.00331722	QLCD	yes	282.346	410.367	253.306	75.4841	1.45342	0.897146	0.267346
SRV_09701_at	Mex_Nohits_5134_Contig_1	MC09584	No Hit	0	0	0	0	0	170	0.00230477	1.36344e-05	NA	1.14131e-06	7.00991	0.184533	0	LU	yes	92.0987	292.72	687.031	4768.5	3.17833	7.45972	51.776
SRV_09705_at	Mex_Nohits_5139_Contig_1	MC09588	No Hit	0	0	0	0	0	432	0.00585683	0.000128197	NA	1.26522e-05	9.54804	-0.049468	0	LD	yes	679.253	816.032	492.732	289.997	1.20137	0.725402	0.426935
SRV_09762_at	Mex_Nohits_5210_Contig_1	MC09645	No Hit	0	0	0	0	0	832	0.0112798	0.000991933	NA	0.000672186	7.43728	0.0488343	0	LU	yes	148.699	213.157	182.001	445.832	1.43349	1.22396	2.99822
SRV_09836_at	Mex_Nohits_53_Contig_1	MC09719	No Hit	0	0	0	0	0	3	4.06725e-05	5.19428e-10	3.4884e-06	2.13135e-10	13.8243	0.0814932	-0.0120521	QLCD	yes	15674.8	14380	8998.57	104.022	0.917395	0.574077	0.00663625
SRV_09869_at	Mex_Nohits_534_Contig_1	MC09752	No Hit	0	0	0	0	0	466	0.00631779	0.000156607	NA	2.10467e-05	11.7556	-0.073035	0	LD	yes	3535.49	3214.72	2374.06	843.041	0.90927	0.671492	0.238451
SRV_09880_at	Mex_Nohits_5352_Contig_1	MC09763	No Hit	0	0	0	0	0	1147	0.0155504	0.00342495	NA	0.00484166	6.86669	0.0792988	0	LU	yes	93.9728	175.383	95.1985	564.44	1.86632	1.01304	6.00641
SRV_09891_at	Mex_Nohits_5364_Contig_1	MC09774	No Hit	0	0	0	0	0	721	0.00977495	0.000585463	0.00446214	0.00086221	7.91012	-0.08013	0.00419222	QlVU	yes	240.897	227.056	189.775	500.031	0.942544	0.787786	2.0757
SRV_09895_at	Mex_Nohits_5369_Contig_1	MC09778	No Hit	0	0	0	0	0	1180	0.0159978	0.00381282	NA	0.00534325	9.24958	0.0594017	0	LU	yes	476.842	1151.84	1654.01	2033.96	2.41555	3.46868	4.26547
SRV_09896_at	Mex_Nohits_537_Contig_1	MC09779	No Hit	0	0	0	0	0	203	0.00275217	2.03841e-05	NA	1.57266e-06	10.6381	-0.126067	0	LD	yes	1900.1	1141.01	655.797	138.06	0.600499	0.345139	0.0726594
SRV_09913_at	Mex_Nohits_5391_Contig_1	MC09796	No Hit	0	0	0	0	0	1322	0.017923	0.00617167	NA	0.00102479	9.33286	-0.0677011	0	LD	yes	583.202	731.242	437.103	175.302	1.25384	0.749488	0.300585
SRV_09940_at	Mex_Nohits_542_Contig_1	MC09823	No Hit	0	0	0	0	0	1691	0.0229257	0.0187846	NA	0.00385044	7.71304	0.0435451	0	LU	yes	189.502	279.365	267.995	501.945	1.47421	1.41421	2.64876
SRV_09951_at	Mex_Nohits_5434_Contig_1	MC09834	No Hit	0	0	0	0	0	377	0.00511117	8.98795e-05	NA	2.28339e-05	12.6995	-0.0859963	0	LD	yes	6985.11	6257.7	4447.76	1390.44	0.895864	0.636749	0.199058
SRV_09986_at	Mex_Nohits_550_Contig_1	MC09869	No Hit	0	0	0	0	0	389	0.00527386	9.82182e-05	0.00446607	7.54599e-05	9.05153	-0.0674055	0.00436714	QlVU	yes	525.16	511.828	470.698	1584.38	0.974613	0.896294	3.01695
SRV_10039_at	Mex_Nohits_6_Contig_24	MC09922	No Hit	0	0	0	0	0	24	0.00032538	1.99173e-07	0.000458478	8.54678e-08	13.5125	0.0886784	-0.0113198	QLCD	yes	12730.8	11719.1	8537.46	158.154	0.920536	0.670616	0.012423
SRV_10046_at	Mex_Nohits_604_Contig_1	MC09929	No Hit	0	0	0	0	0	18	0.000244035	1.1217e-07	5.19182e-06	1.37754e-07	6.5052	-0.173987	0.00996841	QlVU	yes	89.4501	76.8445	58.9812	704.498	0.859077	0.659376	7.87588
SRV_10060_at	Mex_Nohits_616_Contig_1	MC09943	No Hit	0	0	0	0	0	427	0.00578905	0.000124387	0.0484013	4.95634e-05	7.78107	-0.0404241	0.00686046	QlVU	yes	180.748	331.575	300.618	4490.69	1.83446	1.66319	24.845
SRV_10064_at	Mex_Nohits_62_Contig_3	MC09947	No Hit	0	0	0	0	0	586	0.00794469	0.000277075	0.00211978	0.000472991	12.5047	0.1655	-0.00851302	QLCD	yes	6288.01	6622.47	10380.9	1605.84	1.05319	1.6509	0.255381
SRV_10069_at	Mex_Nohits_624_Contig_1	MC09952	No Hit	0	0	0	0	0	319	0.00432484	5.98868e-05	0.0023317	5.20941e-05	7.56132	-0.0798148	0.00493053	QlVU	yes	194.491	170.283	161.042	607.014	0.875531	0.828017	3.12103
SRV_10075_at	Mex_Nohits_63_Contig_3	MC09958	ref|XP_948353.1| PREDICTED: similar to macrophage expressed gene 1 isoform 6 [Homo sapiens]	7e-49	XP_948353	MACROPHAGE EXPRESSED GENE 1	219972	http://www.ncbi.nlm.nih.gov/entrez/query.fcgi?db=gene&cmd=Retrieve&dopt=full_report&list_uids=219972	337	0.00456887	7.02664e-05	0.0011932	9.00067e-05	11.3939	0.231375	-0.0127543	QLCD	yes	3121.46	3060.31	5537.2	300.065	0.980407	1.77391	0.0961295
SRV_10080_at	Mex_Nohits_634_Contig_1	MC09963	No Hit	0	0	0	0	0	552	0.00748373	0.000236236	0.0238694	0.000122503	8.63377	0.0869973	-0.00752848	QLCD	yes	394.106	593.755	359.184	38.2925	1.50659	0.911389	0.0971628
SRV_10080_s_at	Mex_Nohits_634_Contig_1	MC09963	No Hit	0	0	0	0	0	169	0.00229121	1.3526e-05	0.0064153	6.29824e-06	10.7193	0.0901996	-0.00942406	QLCD	yes	1609.54	2550.56	1297.89	61.6844	1.58465	0.806372	0.0383243
SRV_10095_at	Mex_Nohits_648_Contig_1	MC09978	No Hit	0	0	0	0	0	145	0.00196584	8.83205e-06	NA	1.00267e-06	6.23086	0.182852	0	LU	yes	75.6747	114.81	259.691	2595.98	1.51715	3.43167	34.3044
SRV_10116_at	Mex_Nohits_665_Contig_1	MC09999	No Hit	0	0	0	0	0	1038	0.0140727	0.0021359	NA	0.000318606	8.40886	0.0389788	0	LU	yes	309.512	414.773	435.008	727.72	1.34009	1.40547	2.35119
SRV_10118_at	Mex_Nohits_667_Contig_1	MC10001	No Hit	0	0	0	0	0	1471	0.0199431	0.0105627	NA	0.00207432	6.5582	0.0707782	0	LU	yes	92.7119	106.543	159.519	456.709	1.14919	1.72059	4.92611
SRV_10140_at	Mex_Nohits_683_Contig_1	MC10023	No Hit	0	0	0	0	0	935	0.0126762	0.00154388	NA	0.00115682	10.1108	0.0644748	0	LU	yes	1157.52	1124.96	1208.61	4007.64	0.971869	1.04414	3.46225
SRV_10141_at	Mex_Nohits_684_Contig_1	MC10024	No Hit	0	0	0	0	0	649	0.00879881	0.000411564	NA	0.000136031	8.26761	-0.131833	0	LD	yes	378.605	363.551	179.449	24.8039	0.96024	0.473974	0.0655141
SRV_10141_s_at	Mex_Nohits_684_Contig_1	MC10024	No Hit	0	0	0	0	0	590	0.00799892	0.000282585	NA	0.000156302	8.88025	-0.132795	0	LD	yes	565.996	576.585	306.267	38.723	1.01871	0.541111	0.0684157
SRV_10151_at	Mex_Nohits_692_Contig_1	MC10034	No Hit	0	0	0	0	0	499	0.00676518	0.0001877	NA	2.41391e-05	6.85442	0.0761614	0	LU	yes	100.881	150.484	196.589	508.783	1.4917	1.94873	5.04341
SRV_10162_at	Mex_Nohits_700_Contig_1	MC10045	No Hit	0	0	0	0	0	1073	0.0145472	0.0025411	NA	0.00106568	8.60846	0.0300062	0	LU	yes	342.032	465.282	404.017	698.983	1.36035	1.18123	2.04362
SRV_10166_at	Mex_Nohits_704_Contig_3	MC10049	No Hit	0	0	0	0	0	402	0.00545011	0.000104909	NA	1.62058e-05	11.7417	-0.0745859	0	LD	yes	3382.57	3374.39	2226.97	857.851	0.99758	0.658364	0.253609
SRV_10174_at	Mex_Nohits_710_Contig_3	MC10057	No Hit	0	0	0	0	0	1527	0.0207023	0.0121782	NA	0.00227182	9.13442	-0.0503905	0	LD	yes	601.281	482.263	417.073	213.309	0.802059	0.69364	0.354758
SRV_10216_s_at	Mex_Nohits_749_Contig_1	MC10099	No Hit	0	0	0	0	0	236	0.00319957	2.92785e-05	0.012838	1.30531e-05	10.5648	0.0688186	-0.00785744	QLCD	yes	1378.5	2289.09	1164.07	82.8866	1.66056	0.844447	0.060128
SRV_10228_at	Mex_Nohits_76_Contig_1	MC10111	No Hit	0	0	0	0	0	339	0.00459599	7.04758e-05	NA	1.00564e-05	11.6691	0.0610811	0	LU	yes	3370.6	3403.46	4855.12	10624.7	1.00975	1.44043	3.15217
SRV_10244_s_at	Mex_Nohits_774_Contig_1	MC10127	No Hit	0	0	0	0	0	167	0.0022641	1.29113e-05	NA	2.73266e-06	9.51452	0.0657303	0	LU	yes	736.343	763.56	1087.07	2605.88	1.03696	1.47631	3.53894
SRV_10247_at	Mex_Nohits_777_Contig_1	MC10130	No Hit	0	0	0	0	0	6	8.13449e-05	2.72392e-09	3.96082e-06	1.36477e-09	11.2398	0.143296	-0.013583	QLCD	yes	2405.04	3084.03	2014.93	25.113	1.28232	0.837796	0.0104418
SRV_10251_at	Mex_Nohits_78_Contig_4	MC10134	No Hit	0	0	0	0	0	286	0.00387744	4.38383e-05	0.00573118	2.55705e-05	10.7125	0.0675225	-0.00524925	QLCD	yes	1705.55	1854.38	1746.07	387.131	1.08726	1.02376	0.226984
SRV_10256_at	Mex_Nohits_784_Contig_1	MC10139	No Hit	0	0	0	0	0	401	0.00543655	0.000103681	NA	4.3462e-05	7.55302	0.0350393	0	LU	yes	181.54	199.628	213.535	370.647	1.09964	1.17624	2.04168
SRV_10271_s_at	Mex_Nohits_797_Contig_1	MC10154	No Hit	0	0	0	0	0	60	0.000813449	1.36909e-06	NA	5.99259e-07	10.5692	-0.215548	0	LD	yes	1583.52	1723.07	500.173	24.2381	1.08813	0.315862	0.0153065
SRV_10272_at	Mex_Nohits_798_Contig_1	MC10155	No Hit	0	0	0	0	0	843	0.011429	0.00105101	NA	0.000149764	8.78384	-0.041808	0	LD	yes	452.219	412.697	350.636	196.208	0.912604	0.775368	0.433879
SRV_10286_at	Mex_Nohits_808_Contig_1	MC10169	No Hit	0	0	0	0	0	117	0.00158623	5.28699e-06	NA	1.23996e-06	11.4442	-0.224871	0	LD	yes	2812.42	3405.17	831.288	37.5547	1.21076	0.295578	0.0133532
SRV_10288_at	Mex_Nohits_81_Contig_4	MC10171	No Hit	0	0	0	0	0	238	0.00322668	2.9606e-05	NA	6.99722e-06	11.4713	-0.0440669	0	LD	yes	2740.69	2720.1	1712.76	1205.37	0.99249	0.624937	0.439804
SRV_10290_at	Mex_Nohits_811_Contig_1	MC10173	No Hit	0	0	0	0	0	751	0.0101817	0.000665814	NA	8.50366e-05	9.87712	-0.0467253	0	LD	yes	1023.82	834.066	699.527	379.468	0.81466	0.683251	0.370639
SRV_10296_s_at	Mex_Nohits_817_Contig_1	MC10179	No Hit	0	0	0	0	0	815	0.0110493	0.000910558	0.00663002	0.00125504	9.77587	0.159038	-0.00837568	QLCD	yes	901.255	1074.55	1501.28	254.772	1.19228	1.66577	0.282685
SRV_10352_at	Mex_Nohits_866_Contig_1	MC10235	No Hit	0	0	0	0	0	1041	0.0141133	0.00215994	0.0268425	0.00175906	12.1192	0.155139	-0.00937044	QLCD	yes	4946.24	5198.25	7130.94	808.667	1.05095	1.44169	0.163491
SRV_10400_at	Mex_Nohits_901_Contig_1	MC10283	No Hit	0	0	0	0	0	178	0.00241323	1.47274e-05	NA	1.2057e-06	10.3889	-0.136528	0	LD	yes	1610.4	978.031	555.879	95.353	0.607322	0.345181	0.0592108
SRV_10450_at	Mex_Nohits_947_Contig_1	MC10333	No Hit	0	0	0	0	0	297	0.00402657	4.80917e-05	NA	7.3344e-06	6.16299	0.177377	0	LU	yes	60.1292	105.52	281.57	2271.86	1.75489	4.68276	37.783
SRV_10474_at	Mex_Nohits_97_Contig_1	MC10357	No Hit	0	0	0	0	0	47	0.000637202	9.37097e-07	0.00585422	3.35542e-07	6.08229	-0.00614096	0.00277679	QlVU	yes	70.7842	65.4109	86.4513	272.806	0.92409	1.22134	3.85405
SRV_10487_at	Mex_Nohits_98_Contig_3	MC10370	No Hit	0	0	0	0	0	181	0.0024539	1.50816e-05	0.0146697	6.06861e-06	11.6767	0.0781066	-0.012499	QLCD	yes	2700.64	7217.1	1679.02	17.3454	2.67237	0.621712	0.00642271
SRV_10491_at	Mex_Nohits_983_Contig_1	MC10374	No Hit	0	0	0	0	0	137	0.00185738	7.26004e-06	0.000613285	5.68821e-06	11.0461	0.0660005	-0.00432048	QLCD	yes	2161.1	2295.57	2378.99	737.355	1.06222	1.10083	0.341195
SRV_10623_x_at	Tig_NM_000223_Contig_2	TC00107	ref|NP_000214.1| keratin 12 [Homo sapiens]	4e-86	NP_000214	KERATIN 12 (MEESMANN CORNEAL DYSTROPHY)	3859	http://www.ncbi.nlm.nih.gov/entrez/query.fcgi?db=gene&cmd=Retrieve&dopt=full_report&list_uids=3859	119	0.00161334	5.37207e-06	NA	6.6474e-07	14.2962	-0.270918	0	LD	yes	18088.6	18267.9	5046.67	114.687	1.00991	0.278997	0.00634026
SRV_10722_at	Tig_NM_000443_Contig_1	TC00206	ref|NP_061337.1| ATP-binding cassette, subfamily B, member 4 isoform B [Homo sapiens]	2e-58	NP_061337	ATP-BINDING CASSETTE, SUB-FAMILY B (MDR/TAP), MEMBER 4	5244	http://www.ncbi.nlm.nih.gov/entrez/query.fcgi?db=gene&cmd=Retrieve&dopt=full_report&list_uids=5244	313	0.00424349	5.63679e-05	0.0106695	2.8901e-05	5.23256	-0.130199	0.0115848	QlVU	yes	67.4267	25.5987	49.5827	1800.41	0.379652	0.735358	26.7018
SRV_11102_at	Tig_NM_001423_Contig_1	TC00532	ref|NP_001414.1| epithelial membrane protein 1 [Homo sapiens]	4e-48	NP_001414	EPITHELIAL MEMBRANE PROTEIN 1	2012	http://www.ncbi.nlm.nih.gov/entrez/query.fcgi?db=gene&cmd=Retrieve&dopt=full_report&list_uids=2012	159	0.00215564	1.16777e-05	NA	1.46604e-06	8.37551	0.130714	0	LU	yes	305.422	532.131	1243.04	4296.03	1.74228	4.06992	14.0659
SRV_11417_a_at	Tig_NM_002421_Contig_1	TC00840	ref|NP_002412.1| matrix metalloproteinase 1 preproprotein [Homo sapiens]	1e-145	NP_002412	MATRIX METALLOPEPTIDASE 1 (INTERSTITIAL COLLAGENASE)	4312	http://www.ncbi.nlm.nih.gov/entrez/query.fcgi?db=gene&cmd=Retrieve&dopt=full_report&list_uids=4312	492	0.00667028	0.000179418	NA	0.00013324	6.36717	0.112635	0	LU	yes	93.4142	70.632	118.709	840.72	0.756117	1.27078	8.99992
SRV_11423_at	Tig_NM_002427_Contig_1	TC00846	ref|NP_002418.1| matrix metalloproteinase 13 preproprotein [Homo sapiens]	1e-69	NP_002418	MATRIX METALLOPEPTIDASE 13 (COLLAGENASE 3)	4322	http://www.ncbi.nlm.nih.gov/entrez/query.fcgi?db=gene&cmd=Retrieve&dopt=full_report&list_uids=4322	456	0.00618221	0.000147664	NA	4.40189e-05	7.499	0.105412	0	LU	yes	143.779	269.747	276.182	1435.15	1.87613	1.92088	9.98164
SRV_11642_at	Tig_NM_003186_Contig_1	TC01065	ref|NP_001001522.1| transgelin [Homo sapiens]	2e-74	NP_001001522	TRANSGELIN	6876	http://www.ncbi.nlm.nih.gov/entrez/query.fcgi?db=gene&cmd=Retrieve&dopt=full_report&list_uids=6876	1113	0.0150895	0.00297245	NA	0.00127253	6.64789	0.0712437	0	LU	yes	106.179	110.042	118.742	424.259	1.03639	1.11832	3.99569
SRV_11663_a_at	Tig_NM_003254_Contig_1	TC01086	ref|NP_003245.1| tissue inhibitor of metalloproteinase 1 precursor [Homo sapiens]	8e-38	NP_003245	TIMP METALLOPEPTIDASE INHIBITOR 1	7076	http://www.ncbi.nlm.nih.gov/entrez/query.fcgi?db=gene&cmd=Retrieve&dopt=full_report&list_uids=7076	315	0.00427061	5.89017e-05	0.043116	2.23481e-05	6.70888	-0.0265356	0.00623454	QlVU	yes	86.7867	146.994	153.827	2034.34	1.69373	1.77247	23.4407
SRV_11882_s_at	Tig_NM_004040_Contig_1	TC01305	ref|NP_004031.1| ras homolog gene family, member B [Homo sapiens]	1e-17	NP_004031	RAS HOMOLOG GENE FAMILY, MEMBER B	388	http://www.ncbi.nlm.nih.gov/entrez/query.fcgi?db=gene&cmd=Retrieve&dopt=full_report&list_uids=388	116	0.00157267	5.14506e-06	0.0144357	1.88132e-06	7.52787	-0.00631921	0.0021053	QlVU	yes	187.07	183.294	219.351	512.57	0.979813	1.17256	2.73999
SRV_11893_a_at	Tig_NM_004064_Contig_1	TC01316	ref|NP_004055.1| cyclin-dependent kinase inhibitor 1B [Homo sapiens]	5e-14	NP_004055	CYCLIN-DEPENDENT KINASE INHIBITOR 1B (P27, KIP1)	1027	http://www.ncbi.nlm.nih.gov/entrez/query.fcgi?db=gene&cmd=Retrieve&dopt=full_report&list_uids=1027	479	0.00649403	0.000166189	NA	2.29966e-05	8.5224	0.054047	0	LU	yes	366.921	388.529	527.233	1078.57	1.05889	1.43691	2.93951
SRV_11935_at	Tig_NM_004226_Contig_1	TC01357	ref|NP_004217.1| serine/threonine kinase 17b (apoptosis-inducing) [Homo sapiens]	8e-46	NP_004217	SERINE/THREONINE KINASE 17B (APOPTOSIS-INDUCING)	9262	http://www.ncbi.nlm.nih.gov/entrez/query.fcgi?db=gene&cmd=Retrieve&dopt=full_report&list_uids=9262	28	0.00037961	2.83126e-07	0.000518993	1.24453e-07	6.16773	-0.0285765	0.00342206	QlVU	yes	74.5809	67.2071	81.5298	265.011	0.90113	1.09317	3.55333
SRV_12057_at	Tig_NM_004693_Contig_1	TC01472	ref|NP_002263.2| keratin 4 [Homo sapiens]	1e-25	NP_002263	keratin 4	3852	http://www.ncbi.nlm.nih.gov/entrez/query.fcgi?db=gene&cmd=Retrieve&dopt=full_report&list_uids=3852	77	0.00104393	2.16686e-06	0.0370394	6.79119e-07	5.47854	0.559096	-0.0087922	QLCU	yes	58.6384	72.6615	3268.84	19175.5	1.23915	55.7457	327.013
SRV_12417_at	Tig_NM_006096_Contig_1	TC01822	ref|NP_006087.2| N-myc downstream regulated gene 1 [Homo sapiens]	8e-59	NP_006087	N-MYC DOWNSTREAM REGULATED GENE 1	10397	http://www.ncbi.nlm.nih.gov/entrez/query.fcgi?db=gene&cmd=Retrieve&dopt=full_report&list_uids=10397	885	0.0119984	0.00123971	NA	0.000212284	6.71834	0.110494	0	LU	yes	101.408	135.957	220.947	1073	1.34068	2.17878	10.5809
SRV_12633_a_at	Tig_NM_006888_Contig_2	TC02028	ref|NP_008819.1| calmodulin 1 [Homo sapiens]	2e-80	NP_008819	CALMODULIN 1 (PHOSPHORYLASE KINASE, DELTA)	808	http://www.ncbi.nlm.nih.gov/entrez/query.fcgi?db=gene&cmd=Retrieve&dopt=full_report&list_uids=808	67	0.000908351	1.45306e-06	NA	8.33733e-08	12.4123	-0.140105	0	LD	yes	5460.73	4785.03	1712.51	359.988	0.876262	0.313605	0.065923
SRV_13498_s_at	Tig_NM_019016_Contig_3	TC02870	ref|NP_061889.1| keratin 24 [Homo sapiens]	2e-63	NP_061889	HYPOTHETICAL PROTEIN FLJ20261	192666	http://www.ncbi.nlm.nih.gov/entrez/query.fcgi?db=gene&cmd=Retrieve&dopt=full_report&list_uids=192666	73	0.000989696	2.02964e-06	NA	1.71612e-07	3.57002	0.359144	0	LU	yes	14.2447	13.7289	287.716	12285.1	0.96379	20.1981	862.433
SRV_13669_at	Tig_NM_021223_Contig_1	TC03037	ref|NP_067046.1| myosin light chain 2a [Homo sapiens]	7e-64	NP_067046	MYOSIN, LIGHT POLYPEPTIDE 7, REGULATORY	58498	http://www.ncbi.nlm.nih.gov/entrez/query.fcgi?db=gene&cmd=Retrieve&dopt=full_report&list_uids=58498	273	0.00370119	3.91618e-05	NA	5.01944e-06	10.1133	-0.0826682	0	LD	yes	1096	1065.27	670.081	234.675	0.971957	0.611387	0.214119
SRV_14146_at	Tig_NM_080658_Contig_4	TC03506	ref|NP_542389.1| aspartoacylase (aminocyclase) 3 [Homo sapiens]	1e-13	NP_542389	ASPARTOACYLASE (AMINOCYCLASE) 3	91703	http://www.ncbi.nlm.nih.gov/entrez/query.fcgi?db=gene&cmd=Retrieve&dopt=full_report&list_uids=91703	866	0.0117408	0.00116335	NA	0.000648976	8.11064	0.0903451	0	LU	yes	246.68	515.297	966.306	1708.15	2.08893	3.91724	6.92456
SRV_14287_a_at	Tig_NM_145918_Contig_1	TC03644	ref|NP_666023.1| cathepsin L preproprotein [Homo sapiens]	1e-102	NP_666023	CATHEPSIN L	1514	http://www.ncbi.nlm.nih.gov/entrez/query.fcgi?db=gene&cmd=Retrieve&dopt=full_report&list_uids=1514	760	0.0103037	0.000697778	NA	0.000109138	11.491	0.0375007	0	LU	yes	2938.04	3026.24	4404.33	6064.91	1.03002	1.49907	2.06427
