# Supplementary material for: Effect of thyroid hormone concentration on the transcriptional response underlying induced metamorphosis in the Mexican axolotl (Ambystoma)
Source: BMC Genomics. 2008 Feb 11;9:78. doi: 10.1186/1471-2164-9-78 (PMC2262897; doi:10.1186/1471-2164-9-78)
Supplement: Additional file 7 — DEGs identified by the 50 nM regression analysis. Excel table containing statistical and informatic values for the DEGs identified by conducting linear and quadratic regression on the 50 nM dataset and imposing fold change criteria. [file 1471-2164-9-78-S7.xls]

## Sheet: Sheet1
ID	Contig	CID	Human Hit	BLASTX	NP	Gene Name	Gene ID	Gene Link	Rank (50 nM)	q (50 nM)	Overall P-Val (50 nM)	Quadratic effect P-Val (50 nM)	Linear effect P-Val (50 nM)	Intercept (50 nM)	Linear effect (50 nM)	Quadratic effect (50 nM)	Pattern (50 nM)	Significant (50 nM)	RawMean_D0	RawMean_50D2	RawMean_50D12	RawMean_50D28	FC_50D2	FC_50D12	FC_50D28
AH_at	Mex_NM_006597_Contig_17	MC02876	ref|NP_006588.1| heat shock 70kDa protein 8 isoform 1 [Homo sapiens]	0	NP_006588	HEAT SHOCK 70KDA PROTEIN 8	3312	http://www.ncbi.nlm.nih.gov/entrez/query.fcgi?db=gene&cmd=Retrieve&dopt=full_report&list_uids=3312	525	0.00711768	0.000122575	0.0274514	5.54392e-05	10.0139	0.112962	-0.00237788	QLCU	yes	1170.65	1045.64	2177.67	2530.69	0.89321	1.86022	2.16178
SRV_00723_a_at	Mex_NM_001098_Contig_3	MC00611	ref|NP_001089.1| aconitase 2 precursor [Homo sapiens]	2e-78	NP_001089	ACONITASE 2, MITOCHONDRIAL	50	http://www.ncbi.nlm.nih.gov/entrez/query.fcgi?db=gene&cmd=Retrieve&dopt=full_report&list_uids=50	792	0.0107375	0.000426065	NA	5.52745e-05	8.1692	0.0410269	0	LU	yes	320.048	275.354	447.959	640.549	0.860352	1.39966	2.00142
SRV_01095_a_at	Mex_NM_001628_Contig_1	MC00983	ref|NP_001619.1| aldo-keto reductase family 1, member B1 [Homo sapiens]	4e-65	NP_001619	ALDO-KETO REDUCTASE FAMILY 1, MEMBER B1 (ALDOSE REDUCTASE)	231	http://www.ncbi.nlm.nih.gov/entrez/query.fcgi?db=gene&cmd=Retrieve&dopt=full_report&list_uids=231	609	0.00825651	0.000188902	NA	0.00015994	11.2107	0.0473215	0	LU	yes	2559.6	2162.24	2718.37	5959.79	0.844758	1.06203	2.32841
SRV_01519_a_at	Mex_NM_002654_Contig_1	MC01407	ref|NP_002645.3| pyruvate kinase 3 isoform 1 [Homo sapiens]	1e-100	NP_002645	pyruvate kinase, muscle	8127	http://www.ncbi.nlm.nih.gov/entrez/query.fcgi?db=gene&cmd=Retrieve&dopt=full_report&list_uids=8127	1192	0.0161605	0.00180522	NA	0.000277545	10.8945	0.0435202	0	LU	yes	2019.89	1937.31	3045.03	4604.44	0.959115	1.50752	2.27955
SRV_01520_at	Mex_NM_002654_Contig_2	MC01408	ref|NP_872270.1| pyruvate kinase 3 isoform 2 [Homo sapiens]	1e-31	NP_872270	pyruvate kinase, muscle	8127	http://www.ncbi.nlm.nih.gov/entrez/query.fcgi?db=gene&cmd=Retrieve&dopt=full_report&list_uids=8127	1307	0.0177196	0.00266008	NA	0.000447253	11.7528	0.0336964	0	LU	yes	3379.16	3820.26	4895.54	6857.84	1.13054	1.44874	2.02945
SRV_02067_at	Mex_NM_004073_Contig_1	MC01955	ref|NP_004064.2| polo-like kinase 3 [Homo sapiens]	3e-35	NP_004064	POLO-LIKE KINASE 3 (DROSOPHILA)	1263	http://www.ncbi.nlm.nih.gov/entrez/query.fcgi?db=gene&cmd=Retrieve&dopt=full_report&list_uids=1263	2040	0.0276573	0.0206536	0.00666892	0.868959	6.76813	0.19895	-0.00694254	QC	yes	124.994	131.295	303.361	126.953	1.05041	2.42701	1.01568
SRV_02500_at	Mex_NM_005322_Contig_1	MC02388	ref|NP_005313.1| H1 histone family, member 5 [Homo sapiens]	2e-23	NP_005313	HISTONE 1, H1B	3009	http://www.ncbi.nlm.nih.gov/entrez/query.fcgi?db=gene&cmd=Retrieve&dopt=full_report&list_uids=3009	2009	0.027237	0.0187397	NA	0.00531933	6.34035	0.0357901	0	LU	yes	76.8916	97.0873	130.584	171.552	1.26265	1.69829	2.23109
SRV_03670_at	Mex_NM_015140_Contig_1	MC03558	ref|NP_055955.1| hypothetical protein LOC23170 [Homo sapiens]	1e-72	NP_055955	TUBULIN TYROSINE LIGASE-LIKE FAMILY, MEMBER 12	23170	http://www.ncbi.nlm.nih.gov/entrez/query.fcgi?db=gene&cmd=Retrieve&dopt=full_report&list_uids=23170	356	0.00482646	4.11647e-05	NA	6.35005e-06	8.51198	0.0555728	0	LU	yes	394.859	377.656	685.097	1080.45	0.956433	1.73504	2.73629
SRV_04215_at	Mex_NM_018290_Contig_1	MC04102	ref|NP_060760.2| phosphoglucomutase 2 [Homo sapiens]	6e-44	NP_060760	PHOSPHOGLUCOMUTASE 2	55276	http://www.ncbi.nlm.nih.gov/entrez/query.fcgi?db=gene&cmd=Retrieve&dopt=full_report&list_uids=55276	231	0.00313178	1.48989e-05	0.00718404	6.86472e-06	7.61317	-0.0194979	0.00207852	QLVU	yes	203.348	183.54	208.517	417.245	0.902591	1.02542	2.05188
SRV_04858_at	Mex_NM_031458_Contig_1	MC04741	ref|NP_113646.1| poly (ADP-ribose) polymerase family, member 9 [Homo sapiens]	2e-33	NP_113646	POLY (ADP-RIBOSE) POLYMERASE FAMILY, MEMBER 9	83666	http://www.ncbi.nlm.nih.gov/entrez/query.fcgi?db=gene&cmd=Retrieve&dopt=full_report&list_uids=83666	785	0.0106426	0.00040927	0.0089913	0.000350416	9.4177	-0.130528	0.0032473	QLVD	yes	637.466	656.807	309.845	320.488	1.03034	0.486057	0.502754
SRV_05698_at	Mex_Nohits_1030_Contig_1	MC05581	No Hit	0	0	0	0	0	946	0.0128254	0.000727352	NA	8.80461e-05	8.90218	0.0391329	0	LU	yes	514.151	462.584	679.126	1045.2	0.899706	1.32087	2.03287
SRV_06267_at	Mex_Nohits_156_Contig_1	MC06150	No Hit	0	0	0	0	0	912	0.0123644	0.000646037	NA	0.000206877	13.7429	-0.0407704	0	LD	yes	12848.9	13760.6	8087.23	6192.14	1.07095	0.629411	0.48192
SRV_06910_a_at	Mex_Nohits_22_Contig_16	MC06793	No Hit	0	0	0	0	0	2088	0.028308	0.023675	0.0145125	0.143629	8.85659	0.152215	-0.00474591	QC	yes	547.883	470.935	1101.34	697.266	0.859553	2.01017	1.27265
SRV_09132_at	Mex_Nohits_451_Contig_1	MC09015	No Hit	0	0	0	0	0	852	0.011551	0.000521003	NA	0.000323529	8.80383	0.0375722	0	LU	yes	435.071	538.019	752.724	944.523	1.23662	1.73012	2.17096
SRV_09796_at	Mex_Nohits_5246_Contig_1	MC09679	No Hit	0	0	0	0	0	1771	0.0240103	0.0104325	NA	0.00312156	8.00108	0.0434566	0	LU	yes	238.541	326.156	465.927	627.674	1.36729	1.95323	2.6313
SRV_09909_at	Mex_Nohits_5387_Contig_1	MC09792	No Hit	0	0	0	0	0	1149	0.0155775	0.00157651	NA	0.00100124	7.65738	-0.0405694	0	LD	yes	208.054	175.806	112.502	92.4147	0.845003	0.540735	0.444187
SRV_10002_at	Mex_Nohits_565_Contig_1	MC09885	No Hit	0	0	0	0	0	499	0.00676518	0.000107176	NA	2.21086e-05	11.5421	0.03737	0	LU	yes	3010.53	3241.93	4582.09	6261.24	1.07687	1.52202	2.07978
SRV_10027_at	Mex_Nohits_589_Contig_1	MC09910	No Hit	0	0	0	0	0	125	0.00169469	5.36035e-06	0.000854977	3.495e-06	13.3701	0.0999527	-0.00233376	QLCU	yes	10325.7	12629	19057.8	20765.7	1.22306	1.84566	2.01106
SRV_10178_at	Mex_Nohits_714_Contig_1	MC10061	No Hit	0	0	0	0	0	782	0.010602	0.0004035	NA	0.000145994	11.1093	0.0425302	0	LU	yes	2391.78	2275.12	3940.23	5163.22	0.951227	1.64741	2.15874
SRV_10195_a_at	Mex_Nohits_73_Contig_1	MC10078	No Hit	0	0	0	0	0	1018	0.0138015	0.000996146	NA	0.000227443	11.9988	0.0407186	0	LU	yes	4259.08	4572.1	6628.56	9087.56	1.0735	1.55634	2.13369
SRV_10232_at	Mex_Nohits_763_Contig_3	MC10115	No Hit	0	0	0	0	0	1661	0.022519	0.00777596	NA	0.00134233	9.55607	-0.0555275	0	LD	yes	890.73	579.485	524.007	257.449	0.650574	0.588289	0.289031
SRV_11583_at	Tig_NM_002969_Contig_2	TC01006	ref|NP_002960.2| mitogen-activated protein kinase 12 [Homo sapiens]	4e-35	NP_002960	MITOGEN-ACTIVATED PROTEIN KINASE 12	6300	http://www.ncbi.nlm.nih.gov/entrez/query.fcgi?db=gene&cmd=Retrieve&dopt=full_report&list_uids=6300	1757	0.0238205	0.0100096	NA	0.00178011	7.60947	0.0538371	0	LU	yes	237.736	179.068	345.027	575.994	0.753221	1.4513	2.42283
SRV_12195_at	Tig_NM_005232_Contig_1	TC01606	ref|NP_005223.3| ephrin receptor EphA1 [Homo sapiens]	7e-58	NP_005223	EPH RECEPTOR A1	2041	http://www.ncbi.nlm.nih.gov/entrez/query.fcgi?db=gene&cmd=Retrieve&dopt=full_report&list_uids=2041	170	0.00230477	7.99382e-06	2.26671e-06	0.23447	7.68798	0.145389	-0.00498447	QC	yes	208.494	248.278	421.362	230.96	1.19082	2.02098	1.10775
SRV_00010_at	0	gi|40809686|	NP_002440.2	8.5e-86	NP_002440.2	msh homeo box homolog 2 (Drosophila)	4488	http://www.ncbi.nlm.nih.gov/entrez/query.fcgi?db=gene&cmd=Retrieve&dopt=full_report&list_uids=4488	2142	0.0290401	0.0272443	NA	0.00607242	9.18702	0.0382694	0	LU	yes	472.534	835.45	831.162	1268.84	1.76802	1.75894	2.68518
SRV_00330_at	Mex_NM_000397_Contig_2	MC00218	ref|NP_000388.2| cytochrome b-245, beta polypeptide (chronic granulomatous disease) [Homo sapiens]	2e-15	NP_000388	CYTOCHROME B-245, BETA POLYPEPTIDE (CHRONIC GRANULOMATOUS DISEASE)	1536	http://www.ncbi.nlm.nih.gov/entrez/query.fcgi?db=gene&cmd=Retrieve&dopt=full_report&list_uids=1536	597	0.00809382	0.000176622	0.0177224	9.53517e-05	8.07361	0.0497952	-0.00412132	QLCD	yes	259.969	317.166	278.542	75.9249	1.22001	1.07144	0.292054
SRV_00472_a_at	Mex_NM_000696_Contig_2	MC00360	ref|NP_000687.2| aldehyde dehydrogenase 9A1 [Homo sapiens]	2e-65	NP_000687	ALDEHYDE DEHYDROGENASE 9 FAMILY, MEMBER A1	223	http://www.ncbi.nlm.nih.gov/entrez/query.fcgi?db=gene&cmd=Retrieve&dopt=full_report&list_uids=223	526	0.00713124	0.000124464	0.000370661	0.000573603	9.90085	-0.152232	0.00435312	QLVD	yes	931.734	833.643	412.492	533.441	0.894721	0.442714	0.572525
SRV_00473_at	Mex_NM_000696_Contig_3	MC00361	ref|NP_000687.2| aldehyde dehydrogenase 9A1 [Homo sapiens]	2e-65	NP_000687	ALDEHYDE DEHYDROGENASE 9 FAMILY, MEMBER A1	223	http://www.ncbi.nlm.nih.gov/entrez/query.fcgi?db=gene&cmd=Retrieve&dopt=full_report&list_uids=223	692	0.00938178	0.000270181	0.000546257	0.00165839	10.6431	-0.160375	0.00467374	QLVD	yes	1445.64	1514.04	648.843	910.657	1.04732	0.448829	0.629935
SRV_00512_at	Mex_NM_000770_Contig_1	MC00400	ref|NP_000761.3| cytochrome P450, family 2, subfamily C, polypeptide 8 [Homo sapiens]	2e-32	NP_000761	CYTOCHROME P450, FAMILY 2, SUBFAMILY C, POLYPEPTIDE 8	1558	http://www.ncbi.nlm.nih.gov/entrez/query.fcgi?db=gene&cmd=Retrieve&dopt=full_report&list_uids=1558	263	0.00356562	1.93539e-05	0.00858033	8.90032e-06	8.89631	0.0271629	-0.00290312	QLCD	yes	533.832	429.685	464.855	167.236	0.804907	0.870789	0.313275
SRV_00555_at	Mex_NM_000941_Contig_2	MC00443	ref|NP_000932.2| cytochrome P450 reductase [Homo sapiens]	2e-34	NP_000932	P450 (CYTOCHROME) OXIDOREDUCTASE	5447	http://www.ncbi.nlm.nih.gov/entrez/query.fcgi?db=gene&cmd=Retrieve&dopt=full_report&list_uids=5447	14	0.000189805	8.38346e-08	NA	4.57992e-09	9.00511	0.0808758	0	LU	yes	545.067	531.393	965.24	2460.04	0.974914	1.77087	4.51329
SRV_00776_a_at	Mex_NM_001173_Contig_1	MC00664	ref|NP_001164.2| Rho GTPase activating protein 5 isoform b [Homo sapiens]	9e-51	NP_001164	RHO GTPASE ACTIVATING PROTEIN 5	394	http://www.ncbi.nlm.nih.gov/entrez/query.fcgi?db=gene&cmd=Retrieve&dopt=full_report&list_uids=394	770	0.0104393	0.000375336	0.000254255	0.0145232	8.44237	0.141258	-0.00441579	QLCU	yes	362.654	399.439	743.199	493.219	1.10143	2.04933	1.36003
SRV_01220_at	Mex_NM_001863_Contig_2	MC01108	ref|NP_001854.1| cytochrome c oxidase subunit VIb [Homo sapiens]	2e-30	NP_001854	CYTOCHROME C OXIDASE SUBUNIT VIB POLYPEPTIDE 1 (UBIQUITOUS)	1340	http://www.ncbi.nlm.nih.gov/entrez/query.fcgi?db=gene&cmd=Retrieve&dopt=full_report&list_uids=1340	145	0.00196584	6.54078e-06	0.000407222	5.78049e-06	12.4785	0.141518	-0.00882232	QLCD	yes	6098.59	6573.91	7875.88	794.444	1.07794	1.29143	0.130267
SRV_01305_at	Mex_NM_002061_Contig_1	MC01193	ref|NP_002052.1| glutamate-cysteine ligase regulatory protein [Homo sapiens]	3e-19	NP_002052	GLUTAMATE-CYSTEINE LIGASE, MODIFIER SUBUNIT	2730	http://www.ncbi.nlm.nih.gov/entrez/query.fcgi?db=gene&cmd=Retrieve&dopt=full_report&list_uids=2730	130	0.00176247	5.65776e-06	5.78077e-05	1.32042e-05	8.48063	-0.12385	0.00336128	QLVD	yes	362.163	298.583	180.793	200.853	0.824443	0.499205	0.554593
SRV_01306_at	Mex_NM_002064_Contig_1	MC01194	ref|NP_002055.1| glutaredoxin (thioltransferase) [Homo sapiens]	3e-29	NP_002055	GLUTAREDOXIN (THIOLTRANSFERASE)	2745	http://www.ncbi.nlm.nih.gov/entrez/query.fcgi?db=gene&cmd=Retrieve&dopt=full_report&list_uids=2745	82	0.00111171	1.85106e-06	NA	1.11017e-07	9.48372	-0.0583982	0	LD	yes	668.888	731.427	441.173	232.054	1.0935	0.659561	0.346925
SRV_01596_x_at	Mex_NM_002812_Contig_1	MC01484	ref|NP_002803.1| proteasome 26S non-ATPase subunit 8 [Homo sapiens]	2e-87	NP_002803	PROTEASOME (PROSOME, MACROPAIN) 26S SUBUNIT, NON-ATPASE, 8	5714	http://www.ncbi.nlm.nih.gov/entrez/query.fcgi?db=gene&cmd=Retrieve&dopt=full_report&list_uids=5714	1059	0.0143574	0.00110758	0.00123119	0.0104839	9.97958	0.152158	-0.00457796	QLCU	yes	1152.18	1065.19	2370.74	1603.3	0.924499	2.05762	1.39154
SRV_01958_at	Mex_NM_003732_Contig_1	MC01846	ref|NP_003723.1| eukaryotic translation initiation factor 4E binding protein 3 [Homo sapiens]	9e-35	NP_003723	EUKARYOTIC TRANSLATION INITIATION FACTOR 4E BINDING PROTEIN 3	8637	http://www.ncbi.nlm.nih.gov/entrez/query.fcgi?db=gene&cmd=Retrieve&dopt=full_report&list_uids=8637	455	0.00616866	7.8108e-05	2.71095e-05	0.083304	10.0046	-0.159478	0.00530137	QV	yes	934.588	947.157	448.393	840.179	1.01345	0.479776	0.898983
SRV_01991_a_at	Mex_NM_003831_Contig_1	MC01879	ref|NP_003822.2| sudD suppressor of bimD6 homolog isoform 1 [Homo sapiens]	2e-84	NP_003822	RIO kinase 3 (yeast)	8780	http://www.ncbi.nlm.nih.gov/entrez/query.fcgi?db=gene&cmd=Retrieve&dopt=full_report&list_uids=8780	859	0.0116459	0.000544037	0.000156758	0.630983	11.4443	-0.243689	0.00843779	QV	yes	2459.12	2481.71	825.508	2484.19	1.00919	0.335693	1.0102
SRV_02066_x_at	Mex_NM_004071_Contig_1	MC01954	ref|NP_065717.1| CDC-like kinase 4 [Homo sapiens]	7e-11	NP_065717	CDC-LIKE KINASE 4	57396	http://www.ncbi.nlm.nih.gov/entrez/query.fcgi?db=gene&cmd=Retrieve&dopt=full_report&list_uids=57396	343	0.00465022	3.77342e-05	2.36697e-05	0.004083	11.2232	-0.142106	0.00447924	QLVD	yes	2458.62	1925.79	1159.93	1743.66	0.78328	0.471781	0.709203
SRV_02285_at	Mex_NM_004649_Contig_1	MC02173	ref|NP_004640.1| es1 protein isoform Ia precursor [Homo sapiens]	3e-55	NP_004640	CHROMOSOME 21 OPEN READING FRAME 33	8209	http://www.ncbi.nlm.nih.gov/entrez/query.fcgi?db=gene&cmd=Retrieve&dopt=full_report&list_uids=8209	7	9.49024e-05	4.18766e-08	0.000890833	1.44759e-08	10.7984	0.00119892	-0.0017375	QLCD	yes	1861.07	1685.02	1534.49	707.698	0.905403	0.824519	0.380265
SRV_02412_at	Mex_NM_005015_Contig_1	MC02300	ref|NP_005006.1| oxidase (cytochrome c) assembly 1-like [Homo sapiens]	2e-52	NP_005006	OXIDASE (CYTOCHROME C) ASSEMBLY 1-LIKE	5018	http://www.ncbi.nlm.nih.gov/entrez/query.fcgi?db=gene&cmd=Retrieve&dopt=full_report&list_uids=5018	654	0.00886659	0.000234105	8.51961e-05	0.100996	9.52152	-0.166735	0.00551458	QV	yes	671.793	678.112	309.269	583.208	1.00941	0.460363	0.868137
SRV_02440_a_at	Mex_NM_005087_Contig_1	MC02328	ref|NP_005078.2| fragile X mental retardation-related protein 1 isoform a [Homo sapiens]	5e-71	NP_005078	FRAGILE X MENTAL RETARDATION, AUTOSOMAL HOMOLOG 1	8087	http://www.ncbi.nlm.nih.gov/entrez/query.fcgi?db=gene&cmd=Retrieve&dopt=full_report&list_uids=8087	720	0.00976139	0.000308768	9.99764e-05	0.217155	7.97973	-0.157549	0.00529766	QV	yes	248.651	213.763	114.989	214.55	0.859692	0.462453	0.862856
SRV_02461_at	Mex_NM_005153_Contig_1	MC02349	ref|NP_005144.1| ubiquitin specific protease 10 [Homo sapiens]	4e-34	NP_005144	UBIQUITIN SPECIFIC PEPTIDASE 10	9100	http://www.ncbi.nlm.nih.gov/entrez/query.fcgi?db=gene&cmd=Retrieve&dopt=full_report&list_uids=9100	57	0.000772777	7.41741e-07	3.63569e-05	8.23728e-07	9.07296	0.123684	-0.00312843	QLCU	yes	538.596	639.408	1102.46	1085.26	1.18718	2.04692	2.01499
SRV_02744_a_at	Mex_NM_005980_Contig_5	MC02632	ref|NP_005971.1| S100 calcium binding protein P [Homo sapiens]	3e-24	NP_005971	S100 CALCIUM BINDING PROTEIN P	6286	http://www.ncbi.nlm.nih.gov/entrez/query.fcgi?db=gene&cmd=Retrieve&dopt=full_report&list_uids=6286	514	0.00696855	0.000115563	NA	1.12584e-05	14.1435	-0.069879	0	LD	yes	17083.1	17662.1	10254.3	4680	1.03389	0.600261	0.273954
SRV_02753_at	Mex_NM_006000_Contig_10	MC02641	ref|NP_006073.2| tubulin, alpha, ubiquitous [Homo sapiens]	1e-128	NP_006073	TUBULIN, ALPHA, UBIQUITOUS	10376	http://www.ncbi.nlm.nih.gov/entrez/query.fcgi?db=gene&cmd=Retrieve&dopt=full_report&list_uids=10376	1008	0.0136659	0.000965104	0.000956147	0.0116863	11.3941	0.155439	-0.00471693	QLCU	yes	3101.1	2792.15	6435.18	4227.98	0.900374	2.07513	1.36338
SRV_02761_at	Mex_NM_006010_Contig_1	MC02649	ref|NP_006001.2| arginine-rich, mutated in early stage tumors [Homo sapiens]	7e-76	NP_006001	ARGININE-RICH, MUTATED IN EARLY STAGE TUMORS	7873	http://www.ncbi.nlm.nih.gov/entrez/query.fcgi?db=gene&cmd=Retrieve&dopt=full_report&list_uids=7873	1074	0.0145607	0.00115022	0.000332277	0.780259	11.4309	0.162678	-0.00567279	QC	yes	3105.22	2993.01	6353.16	2974.48	0.963867	2.04596	0.957898
SRV_02965_at	Mex_NM_006528_Contig_1	MC02853	ref|NP_006519.1| tissue factor pathway inhibitor 2 [Homo sapiens]	7e-20	NP_006519	TISSUE FACTOR PATHWAY INHIBITOR 2	7980	http://www.ncbi.nlm.nih.gov/entrez/query.fcgi?db=gene&cmd=Retrieve&dopt=full_report&list_uids=7980	1930	0.0261659	0.0157182	0.0258662	0.0307172	6.45252	0.188717	-0.00537373	QLCU	yes	103.985	91.0748	269.238	209.579	0.875845	2.5892	2.01547
SRV_03028_at	Mex_NM_006720_Contig_1	MC02916	ref|NP_001003408.1| actin-binding LIM protein 1 isoform c [Homo sapiens]	9e-68	NP_001003408	ACTIN BINDING LIM PROTEIN 1	3983	http://www.ncbi.nlm.nih.gov/entrez/query.fcgi?db=gene&cmd=Retrieve&dopt=full_report&list_uids=3983	1494	0.0202549	0.00479067	NA	0.00096438	9.36147	0.0332189	0	LU	yes	641.6	738.095	964.714	1287.89	1.1504	1.50361	2.00731
SRV_03369_at	Mex_NM_013330_Contig_1	MC03257	ref|NP_932076.1| nucleoside-diphosphate kinase 7 isoform b [Homo sapiens]	2e-71	NP_932076	NON-METASTATIC CELLS 7, PROTEIN EXPRESSED IN (NUCLEOSIDE-DIPHOSPHATE KINASE)	29922	http://www.ncbi.nlm.nih.gov/entrez/query.fcgi?db=gene&cmd=Retrieve&dopt=full_report&list_uids=29922	696	0.00943601	0.00027448	0.000145722	0.0240457	8.38128	-0.156478	0.0049877	QLVD	yes	296.714	317.849	143.251	244.738	1.07123	0.482792	0.824829
SRV_03398_at	Mex_NM_013436_Contig_1	MC03286	ref|NP_038464.1| NCK-associated protein 1 isoform 1 [Homo sapiens]	1e-133	NP_038464	NCK-ASSOCIATED PROTEIN 1	10787	http://www.ncbi.nlm.nih.gov/entrez/query.fcgi?db=gene&cmd=Retrieve&dopt=full_report&list_uids=10787	111	0.00150488	3.70377e-06	NA	2.20744e-06	9.30415	0.0403088	0	LU	yes	638.027	636.623	764.642	1379.59	0.9978	1.19845	2.16228
SRV_03419_at	Mex_NM_014020_Contig_2	MC03307	ref|NP_054739.2| LR8 protein [Homo sapiens]	2e-12	NP_054739	LR8 PROTEIN	28959	http://www.ncbi.nlm.nih.gov/entrez/query.fcgi?db=gene&cmd=Retrieve&dopt=full_report&list_uids=28959	697	0.00944957	0.000274981	NA	9.01053e-05	12.091	-0.0430087	0	LD	yes	4161.9	4238.7	2515.48	1907.47	1.01845	0.604407	0.458317
SRV_03428_at	Mex_NM_014050_Contig_1	MC03316	ref|NP_054769.1| mitochondrial ribosomal protein L42 isoform a [Homo sapiens]	1e-35	NP_054769	MITOCHONDRIAL RIBOSOMAL PROTEIN L42	28977	http://www.ncbi.nlm.nih.gov/entrez/query.fcgi?db=gene&cmd=Retrieve&dopt=full_report&list_uids=28977	511	0.00692787	0.000112275	3.84904e-05	0.104764	10.9582	-0.156442	0.00521016	QV	yes	1869.59	1784.33	892.384	1635.98	0.954395	0.477315	0.875048
SRV_03453_at	Mex_NM_014176_Contig_1	MC03341	ref|NP_054895.1| ubiquitin-conjugating enzyme E2T (putative) [Homo sapiens]	9e-76	NP_054895	UBIQUITIN-CONJUGATING ENZYME E2T (PUTATIVE)	29089	http://www.ncbi.nlm.nih.gov/entrez/query.fcgi?db=gene&cmd=Retrieve&dopt=full_report&list_uids=29089	196	0.00265727	1.02006e-05	5.41672e-06	0.00297085	9.2562	-0.139719	0.00446174	QLVD	yes	593.057	534.555	295.571	460.838	0.901356	0.498386	0.777056
SRV_03466_at	Mex_NM_014234_Contig_1	MC03354	ref|NP_055049.1| estradiol 17 beta-dehydrogenase 8 [Homo sapiens]	6e-40	NP_055049	HYDROXYSTEROID (17-BETA) DEHYDROGENASE 8	7923	http://www.ncbi.nlm.nih.gov/entrez/query.fcgi?db=gene&cmd=Retrieve&dopt=full_report&list_uids=7923	1823	0.0247153	0.0118019	0.00535996	0.206583	8.23018	-0.149354	0.00482428	QV	yes	293.859	262.009	139.331	241.481	0.891615	0.474143	0.821758
SRV_03652_at	Mex_NM_015001_Contig_20	MC03540	ref|NP_055816.2| spen homolog, transcriptional regulator [Homo sapiens]	4e-64	NP_055816	SPEN HOMOLOG, TRANSCRIPTIONAL REGULATOR (DROSOPHILA)	23013	http://www.ncbi.nlm.nih.gov/entrez/query.fcgi?db=gene&cmd=Retrieve&dopt=full_report&list_uids=23013	947	0.0128389	0.000727672	0.000371757	0.0453458	8.61041	0.169732	-0.00542368	QLCU	yes	392.657	490.589	933.471	575.519	1.24941	2.37732	1.4657
SRV_03843_a_at	Mex_NM_016060_Contig_1	MC03731	ref|NP_057144.1| mediator of RNA polymerase II transcription, subunit 31 homolog [Homo sapiens]	1e-56	NP_057144	MEDIATOR OF RNA POLYMERASE II TRANSCRIPTION, SUBUNIT 31 HOMOLOG (YEAST)	51003	http://www.ncbi.nlm.nih.gov/entrez/query.fcgi?db=gene&cmd=Retrieve&dopt=full_report&list_uids=51003	91	0.00123373	2.51607e-06	4.01795e-06	5.13634e-05	9.79264	-0.14862	0.00443929	QLVD	yes	853.496	768.468	395.928	558.815	0.900377	0.46389	0.654736
SRV_04181_at	Mex_NM_018200_Contig_1	MC04068	ref|NP_060670.1| high-mobility group 20A [Homo sapiens]	1e-112	NP_060670	HIGH-MOBILITY GROUP 20A	10363	http://www.ncbi.nlm.nih.gov/entrez/query.fcgi?db=gene&cmd=Retrieve&dopt=full_report&list_uids=10363	169	0.00229121	7.98214e-06	3.10068e-06	0.01239	8.86822	-0.182611	0.00599049	QLVD	yes	454.702	386.762	184.946	351.219	0.850584	0.406741	0.772415
SRV_04193_a_at	Mex_NM_018238_Contig_1	MC04080	ref|NP_060708.1| multiple substrate lipid kinase [Homo sapiens]	1e-81	NP_060708	MULTIPLE SUBSTRATE LIPID KINASE	55750	http://www.ncbi.nlm.nih.gov/entrez/query.fcgi?db=gene&cmd=Retrieve&dopt=full_report&list_uids=55750	554	0.00751085	0.000141538	4.80946e-05	0.121382	8.46028	-0.144339	0.00481382	QV	yes	352.821	298.361	171.557	292.87	0.845645	0.486242	0.830081
SRV_04394_at	Mex_NM_020195_Contig_1	MC04277	ref|NP_064580.1| hypothetical protein LOC56948 [Homo sapiens]	1e-09	NP_064580	CHROMOSOME 14 OPEN READING FRAME 124	56948	http://www.ncbi.nlm.nih.gov/entrez/query.fcgi?db=gene&cmd=Retrieve&dopt=full_report&list_uids=56948	562	0.00761931	0.000148169	NA	1.48324e-05	7.887	0.0338307	0	LU	yes	231.178	255.222	307.337	464.259	1.10401	1.32944	2.00823
SRV_04826_a_at	Mex_NM_031229_Contig_1	MC04709	ref|NP_112506.1| RanBP-type and C3HC4-type zinc finger containing 1 isoform 2 [Homo sapiens]	2e-31	NP_112506	CHROMOSOME 20 OPEN READING FRAME 18	10616	http://www.ncbi.nlm.nih.gov/entrez/query.fcgi?db=gene&cmd=Retrieve&dopt=full_report&list_uids=10616	414	0.0056128	6.20511e-05	0.000489376	0.000132951	7.85612	-0.140726	0.00382525	QLVD	yes	238.042	189.728	106.743	120.888	0.797035	0.448421	0.507844
SRV_04937_at	Mex_NM_032374_Contig_1	MC04820	ref|NP_115750.1| hypothetical protein LOC84334 [Homo sapiens]	3e-51	NP_115750	CHROMOSOME 14 OPEN READING FRAME 153	84334	http://www.ncbi.nlm.nih.gov/entrez/query.fcgi?db=gene&cmd=Retrieve&dopt=full_report&list_uids=84334	326	0.00441974	3.38015e-05	1.23718e-05	0.0403487	10.2001	-0.177011	0.00584485	QLVD	yes	1114.94	1014.87	474.699	917.957	0.910248	0.425763	0.823326
SRV_04951_a_at	Mex_NM_032458_Contig_1	MC04834	ref|NP_115834.1| PHD finger protein 6 isoform 1 [Homo sapiens]	3e-37	NP_115834	PHD FINGER PROTEIN 6	84295	http://www.ncbi.nlm.nih.gov/entrez/query.fcgi?db=gene&cmd=Retrieve&dopt=full_report&list_uids=84295	450	0.00610087	7.69769e-05	0.000102674	0.00119156	9.29695	-0.155274	0.00465824	QLVD	yes	587.621	570.16	269.312	390.599	0.970285	0.45831	0.664713
SRV_05010_at	Mex_NM_032881_Contig_1	MC04893	ref|NP_116270.1| LSM10, U7 small nuclear RNA associated [Homo sapiens]	3e-43	NP_116270	LSM10, U7 SMALL NUCLEAR RNA ASSOCIATED	84967	http://www.ncbi.nlm.nih.gov/entrez/query.fcgi?db=gene&cmd=Retrieve&dopt=full_report&list_uids=84967	334	0.0045282	3.53802e-05	1.39661e-05	0.0265546	9.76328	-0.214044	0.00701142	QLVD	yes	797.31	745.973	289.223	619.728	0.935612	0.362748	0.777274
SRV_05090_at	Mex_NM_053041_Contig_1	MC04973	ref|NP_444269.1| COMM domain containing 7 [Homo sapiens]	4e-53	NP_444269	CHROMOSOME 20 OPEN READING FRAME 92	149951	http://www.ncbi.nlm.nih.gov/entrez/query.fcgi?db=gene&cmd=Retrieve&dopt=full_report&list_uids=149951	344	0.00466377	3.82703e-05	3.00562e-05	0.00216512	9.63077	-0.196076	0.00608598	QLVD	yes	697.867	725.31	274.77	485.736	1.03932	0.393728	0.696029
SRV_05333_at	Mex_NM_145906_Contig_3	MC05216	ref|NP_665913.1| sudD suppressor of bimD6 homolog isoform 2 [Homo sapiens]	1e-29	NP_665913	RIO kinase 3 (yeast)	8780	http://www.ncbi.nlm.nih.gov/entrez/query.fcgi?db=gene&cmd=Retrieve&dopt=full_report&list_uids=8780	634	0.00859544	0.000214917	6.07685e-05	0.609944	9.83238	-0.274241	0.00950718	QV	yes	844.012	755.262	233.202	801.166	0.894846	0.276302	0.949235
SRV_05752_at	Mex_Nohits_1073_Contig_1	MC05635	No Hit	0	0	0	0	0	1549	0.0210005	0.00557488	0.00697511	0.0233974	6.93993	0.147862	-0.00436602	QLCU	yes	135.247	139.143	281.224	204.955	1.02881	2.07933	1.51541
SRV_06526_a_at	Mex_Nohits_182_Contig_1	MC06409	No Hit	0	0	0	0	0	605	0.00820228	0.000185997	0.00614144	0.000149811	11.7067	-0.127559	0.00312986	QLVD	yes	3162.74	3117.68	1551.26	1554.23	0.985752	0.49048	0.491421
SRV_07021_a_at	Mex_Nohits_2304_Contig_1	MC06904	No Hit	0	0	0	0	0	1209	0.016391	0.00189876	NA	0.000625927	9.67559	0.0437616	0	LU	yes	871.249	857.715	1520.68	2000.92	0.984467	1.7454	2.29661
SRV_07147_at	Mex_Nohits_2434_Contig_1	MC07030	No Hit	0	0	0	0	0	551	0.00747017	0.000139756	NA	7.83556e-05	7.77022	0.0491314	0	LU	yes	213.382	263.037	419.479	588.541	1.2327	1.96586	2.75816
SRV_07167_at	Mex_Nohits_2455_Contig_1	MC07050	No Hit	0	0	0	0	0	532	0.00721258	0.000127065	0.00246197	0.000139551	8.45831	0.122921	-0.00314653	QLCU	yes	342.99	432.571	716.584	695.74	1.26118	2.08923	2.02846
SRV_07405_at	Mex_Nohits_2766_Contig_1	MC07288	No Hit	0	0	0	0	0	413	0.00559924	6.16982e-05	NA	5.94922e-06	9.54204	0.0490559	0	LU	yes	686.444	915.067	1145.47	1955.11	1.33305	1.6687	2.84818
SRV_07468_at	Mex_Nohits_2824_Contig_1	MC07351	No Hit	0	0	0	0	0	392	0.00531453	5.38643e-05	1.53377e-05	0.385857	9.03065	-0.202811	0.00736351	QV	yes	469.281	468.074	196.25	564.158	0.997428	0.418192	1.20218
SRV_07577_at	Mex_Nohits_2949_Contig_1	MC07460	No Hit	0	0	0	0	0	350	0.00474512	3.94526e-05	3.90655e-05	0.00127621	11.2173	0.127735	-0.00390664	QLCU	yes	2247.02	3059.7	4568.23	3411.68	1.36167	2.03302	1.51831
SRV_07585_at	Mex_Nohits_2957_Contig_1	MC07468	No Hit	0	0	0	0	0	409	0.00554501	6.0025e-05	1.72913e-05	0.346645	7.81476	-0.236476	0.00810788	QV	yes	189.873	207.848	66.8346	189.722	1.09467	0.351996	0.999202
SRV_07601_at	Mex_Nohits_2974_Contig_1	MC07484	No Hit	0	0	0	0	0	346	0.00469089	3.88534e-05	1.40427e-05	0.0467964	8.85492	-0.157166	0.00519726	QLVD	yes	423.332	425.66	204.216	372.718	1.0055	0.482401	0.880438
SRV_07749_at	Mex_Nohits_3138_Contig_1	MC07632	No Hit	0	0	0	0	0	370	0.00501627	4.56696e-05	0.000117886	0.000300109	9.35058	-0.128531	0.00371964	QLVD	yes	670.529	536.528	328.607	409.589	0.800156	0.49007	0.610844
SRV_07773_at	Mex_Nohits_3162_Contig_1	MC07656	No Hit	0	0	0	0	0	1050	0.0142354	0.00108362	NA	0.000378455	9.79338	0.0419965	0	LU	yes	864.539	1049.01	1567.76	2059.57	1.21337	1.81341	2.38227
SRV_08751_a_at	Mex_Nohits_4144_Contig_1	MC08634	No Hit	0	0	0	0	0	564	0.00764642	0.00014876	8.79726e-05	0.0120133	8.02297	0.154704	-0.0048917	QLCU	yes	288.766	279.6	599.662	367.335	0.96826	2.07664	1.27208
SRV_09139_a_at	Mex_Nohits_4516_Contig_1	MC09022	No Hit	0	0	0	0	0	583	0.00790401	0.000163503	6.03982e-05	0.0802479	10.6165	-0.135859	0.00448438	QV	yes	1598.26	1302.92	798.205	1295.83	0.815211	0.49942	0.810777
SRV_09153_a_at	Mex_Nohits_4529_Contig_1	MC09036	No Hit	0	0	0	0	0	1433	0.0194279	0.00406187	0.0021597	0.0911205	7.10369	0.136437	-0.00433543	QC	yes	135.84	169.232	280.174	189.422	1.24582	2.06253	1.39445
SRV_09235_a_at	Mex_Nohits_4616_Contig_1	MC09118	No Hit	0	0	0	0	0	338	0.00458243	3.6121e-05	1.07664e-05	0.20633	11.1436	0.165081	-0.00606674	QC	yes	2019.64	3259.1	4681.33	2076.9	1.61371	2.31791	1.02835
SRV_09342_at	Mex_Nohits_4735_Contig_1	MC09225	No Hit	0	0	0	0	0	479	0.00649403	9.71888e-05	0.000351421	0.000382342	8.04232	0.136368	-0.0038616	QLCU	yes	259.073	325.469	560.134	458.451	1.25628	2.16207	1.76958
SRV_09536_at	Mex_Nohits_495_Contig_1	MC09419	No Hit	0	0	0	0	0	224	0.00303688	1.40104e-05	4.94164e-06	0.0329629	8.52558	-0.15217	0.00504428	QLVD	yes	350.87	323.674	169.98	299.375	0.922488	0.484452	0.853236
SRV_09605_at	Mex_Nohits_5027_Contig_1	MC09488	No Hit	0	0	0	0	0	740	0.0100325	0.000336391	0.000158882	0.0396457	9.38202	-0.178127	0.00573493	QLVD	yes	589.819	626.869	259.854	480.565	1.06282	0.440566	0.814768
SRV_09668_at	Mex_Nohits_5098_Contig_1	MC09551	No Hit	0	0	0	0	0	766	0.010385	0.000372783	0.00325248	0.000548937	7.94253	0.176958	-0.00470295	QLCU	yes	269.402	280.285	690.623	622.057	1.0404	2.56354	2.30903
SRV_09912_at	Mex_Nohits_5390_Contig_1	MC09795	No Hit	0	0	0	0	0	927	0.0125678	0.000688491	0.000436307	0.0243961	9.22154	-0.17082	0.00536175	QLVD	yes	515.436	586.426	233.682	405.747	1.13773	0.453367	0.787192
SRV_09967_at	Mex_Nohits_545_Contig_1	MC09850	No Hit	0	0	0	0	0	249	0.00337581	1.68762e-05	NA	1.30352e-06	11.0451	0.0531898	0	LU	yes	2131.08	2321.08	3356.98	5994.76	1.08915	1.57524	2.81301
SRV_09967_s_at	Mex_Nohits_545_Contig_1	MC09850	No Hit	0	0	0	0	0	42	0.000569414	4.45295e-07	NA	3.07739e-08	11.4776	0.056294	0	LU	yes	2876.64	3025.57	4311.87	8544.5	1.05177	1.49893	2.9703
SRV_10026_at	Mex_Nohits_588_Contig_1	MC09909	No Hit	0	0	0	0	0	287	0.003891	2.33711e-05	6.33512e-06	0.712081	7.00935	0.23656	-0.00827052	QC	yes	146.246	149.378	424.107	142.085	1.02142	2.89996	0.971547
SRV_10037_s_at	Mex_Nohits_598_Contig_1	MC09920	No Hit	0	0	0	0	0	232	0.00314534	1.49301e-05	4.25682e-06	0.262764	9.82173	0.181125	-0.00659845	QC	yes	830.99	1293.13	2046.04	848.07	1.55613	2.46217	1.02055
SRV_10114_at	Mex_Nohits_663_Contig_1	MC09997	No Hit	0	0	0	0	0	726	0.00984273	0.000318789	NA	0.000128637	10.3612	0.0473731	0	LU	yes	1419.58	1376.8	2557.95	3365.2	0.969866	1.80191	2.37056
SRV_10155_at	Mex_Nohits_696_Contig_1	MC10038	No Hit	0	0	0	0	0	889	0.0120526	0.000596725	NA	0.000306522	7.82629	0.0451103	0	LU	yes	260.913	228.864	441.581	548.324	0.877164	1.69244	2.10155
SRV_10156_s_at	Mex_Nohits_697_Contig_1	MC10039	ref|NP_071436.1| hypothetical protein LOC64115 [Homo sapiens]	2e-25	NP_071436	CHROMOSOME 10 OPEN READING FRAME 54	64115	http://www.ncbi.nlm.nih.gov/entrez/query.fcgi?db=gene&cmd=Retrieve&dopt=full_report&list_uids=64115	1853	0.025122	0.0128923	0.0492345	0.0130649	7.62029	0.0849551	-0.00454345	QLCD	yes	226.492	186.533	268.321	99.4788	0.823575	1.18468	0.439216
SRV_10269_at	Mex_Nohits_795_Contig_1	MC10152	No Hit	0	0	0	0	0	417	0.00565347	6.23296e-05	NA	3.19702e-05	10.9488	0.0397722	0	LU	yes	1969.93	2019.59	2302.14	4279.43	1.02521	1.16864	2.17238
SRV_10485_at	Mex_Nohits_978_Contig_1	MC10368	No Hit	0	0	0	0	0	542	0.00734816	0.000132126	NA	1.42683e-05	8.88798	0.0512514	0	LU	yes	453.416	552.008	671.797	1286.96	1.21744	1.48163	2.83837
SRV_11256_at	Tig_NM_001846_Contig_1	TC00682	ref|NP_001837.1| alpha 2 type IV collagen preproprotein [Homo sapiens]	3e-38	NP_001837	COLLAGEN, TYPE IV, ALPHA 2	1284	http://www.ncbi.nlm.nih.gov/entrez/query.fcgi?db=gene&cmd=Retrieve&dopt=full_report&list_uids=1284	882	0.0119577	0.00057986	NA	0.000332475	7.37338	0.0469682	0	LU	yes	176.043	180.462	336.368	425.06	1.0251	1.91071	2.41452
SRV_11338_at	Tig_NM_002051_Contig_1	TC00763	ref|NP_002042.1| GATA binding protein 3 isoform 2 [Homo sapiens]	6e-69	NP_002042	GATA BINDING PROTEIN 3	2625	http://www.ncbi.nlm.nih.gov/entrez/query.fcgi?db=gene&cmd=Retrieve&dopt=full_report&list_uids=2625	1409	0.0191025	0.00377942	0.00458215	0.019464	8.08347	-0.2087	0.00619654	QLVD	yes	233.114	259.129	89.152	141.545	1.1116	0.38244	0.607193
SRV_11553_at	Tig_NM_002880_Contig_2	TC00976	ref|NP_002871.1| v-raf-1 murine leukemia viral oncogene homolog 1 [Homo sapiens]	5e-54	NP_002871	V-RAF-1 MURINE LEUKEMIA VIRAL ONCOGENE HOMOLOG 1	5894	http://www.ncbi.nlm.nih.gov/entrez/query.fcgi?db=gene&cmd=Retrieve&dopt=full_report&list_uids=5894	256	0.00347072	1.79134e-05	0.000686744	1.78041e-05	7.98059	0.12434	-0.00312138	QLCU	yes	251.905	298.885	519.855	527.261	1.1865	2.0637	2.0931
AE_at	Mex_NM_006088_Contig_4	MC02682	ref|NP_006079.1| tubulin, beta, 2 [Homo sapiens]	0	NP_006079	TUBULIN, BETA 2C	10383	http://www.ncbi.nlm.nih.gov/entrez/query.fcgi?db=gene&cmd=Retrieve&dopt=full_report&list_uids=10383	1017	0.013788	0.000995007	0.00550297	0.00163811	8.08537	0.146622	-0.00396592	QLCU	yes	322.511	268.341	655.564	542.108	0.832036	2.03269	1.6809
SRV_00123_at	Mex_NM_000031_Contig_1	MC00011	ref|NP_001003945.1| delta-aminolevulinic acid dehydratase isoform a [Homo sapiens]	2e-25	NP_001003945	AMINOLEVULINATE, DELTA-, DEHYDRATASE	210	http://www.ncbi.nlm.nih.gov/entrez/query.fcgi?db=gene&cmd=Retrieve&dopt=full_report&list_uids=210	656	0.00889371	0.000235888	NA	4.59328e-05	6.29366	0.0425237	0	LU	yes	82.6799	81.9998	129.417	182.766	0.991774	1.56528	2.21053
SRV_00155_a_at	Mex_NM_000129_Contig_1	MC00043	ref|NP_000120.1| coagulation factor XIII A1 subunit precursor [Homo sapiens]	2e-35	NP_000120	COAGULATION FACTOR XIII, A1 POLYPEPTIDE	2162	http://www.ncbi.nlm.nih.gov/entrez/query.fcgi?db=gene&cmd=Retrieve&dopt=full_report&list_uids=2162	1769	0.0239832	0.0103554	0.00516064	0.156837	7.16019	0.184541	-0.00728495	QC	yes	169.782	165.175	348.45	100.885	0.972862	2.05233	0.5942
SRV_00336_a_at	Mex_NM_000422_Contig_1	MC00224	ref|NP_000413.1| keratin 17 [Homo sapiens]	1e-140	NP_000413	KERATIN 17	3872	http://www.ncbi.nlm.nih.gov/entrez/query.fcgi?db=gene&cmd=Retrieve&dopt=full_report&list_uids=3872	1071	0.0145201	0.00113518	0.000410406	0.190107	11.3813	0.317222	-0.0119848	QC	yes	3407.85	3448.24	12448.1	1923.87	1.01185	3.65276	0.56454
SRV_00338_x_at	Mex_NM_000422_Contig_3	MC00226	ref|NP_000413.1| keratin 17 [Homo sapiens]	1e-140	NP_000413	KERATIN 17	3872	http://www.ncbi.nlm.nih.gov/entrez/query.fcgi?db=gene&cmd=Retrieve&dopt=full_report&list_uids=3872	1126	0.0152657	0.00140889	0.000405845	0.917334	7.97855	0.456144	-0.0161897	QC	yes	375.387	354.39	2644.71	270.277	0.944067	7.04528	0.719995
SRV_00750_a_at	Mex_NM_001139_Contig_1	MC00638	ref|NP_001130.1| arachidonate 12-lipoxygenase, 12R type [Homo sapiens]	6e-79	NP_001130	ARACHIDONATE 12-LIPOXYGENASE, 12R TYPE	242	http://www.ncbi.nlm.nih.gov/entrez/query.fcgi?db=gene&cmd=Retrieve&dopt=full_report&list_uids=242	930	0.0126085	0.000691913	0.0122738	0.00059797	8.60226	-0.289437	0.00723377	QLVD	yes	424.249	262.032	78.9183	81.6747	0.617637	0.186019	0.192516
SRV_00981_at	Mex_NM_001531_Contig_4	MC00869	ref|NP_001522.1| major histocompatibility complex, class I-related [Homo sapiens]	1e-36	NP_001522	MAJOR HISTOCOMPATIBILITY COMPLEX, CLASS I-RELATED	3140	http://www.ncbi.nlm.nih.gov/entrez/query.fcgi?db=gene&cmd=Retrieve&dopt=full_report&list_uids=3140	1686	0.0228579	0.0082005	NA	0.00485626	8.42661	-0.0772731	0	LD	yes	404.333	265.808	114.087	78.1	0.657398	0.282162	0.193158
SRV_01118_a_at	Mex_NM_001678_Contig_1	MC01006	ref|NP_001669.3| Na+/K+ -ATPase beta 2 subunit [Homo sapiens]	6e-19	NP_001669	ATPASE, NA+/K+ TRANSPORTING, BETA 2 POLYPEPTIDE	482	http://www.ncbi.nlm.nih.gov/entrez/query.fcgi?db=gene&cmd=Retrieve&dopt=full_report&list_uids=482	1956	0.0265184	0.0165794	NA	0.00462997	11.8507	0.0374636	0	LU	yes	3522.75	4707.17	5819.07	7900.77	1.33622	1.65185	2.24279
SRV_01287_at	Mex_NM_002031_Contig_1	MC01175	ref|NP_002022.1| fyn-related kinase [Homo sapiens]	6e-84	NP_002022	FYN-RELATED KINASE	2444	http://www.ncbi.nlm.nih.gov/entrez/query.fcgi?db=gene&cmd=Retrieve&dopt=full_report&list_uids=2444	1293	0.0175298	0.00254241	NA	0.000408045	7.96452	-0.0664415	0	LD	yes	230.118	278.999	125.266	69.9767	1.21242	0.544357	0.304091
SRV_01294_at	Mex_NM_002032_Contig_34	MC01182	ref|NP_002023.2| ferritin, heavy polypeptide 1 [Homo sapiens]	5e-63	NP_002023	FERRITIN, HEAVY POLYPEPTIDE 1	2495	http://www.ncbi.nlm.nih.gov/entrez/query.fcgi?db=gene&cmd=Retrieve&dopt=full_report&list_uids=2495	72	0.000976139	1.24199e-06	0.0289567	3.87839e-07	13.4587	-0.0133273	-0.00185844	QLCD	yes	11175.1	11192	8338.79	3230.79	1.00151	0.746193	0.289106
SRV_01303_a_at	Mex_NM_002053_Contig_3	MC01191	ref|NP_002044.1| guanylate binding protein 1, interferon-inducible, 67kD [Homo sapiens]	1e-57	NP_002044	GUANYLATE BINDING PROTEIN 1, INTERFERON-INDUCIBLE, 67KDA	2633	http://www.ncbi.nlm.nih.gov/entrez/query.fcgi?db=gene&cmd=Retrieve&dopt=full_report&list_uids=2633	1570	0.0212852	0.00596165	NA	0.00873919	8.13461	-0.0611246	0	LD	yes	302.382	231.281	91.9516	87.3132	0.764864	0.304091	0.288752
SRV_01307_a_at	Mex_NM_002065_Contig_1	MC01195	ref|NP_001028228.1| glutamine synthetase [Homo sapiens]	9e-11	NP_001028228	GLUTAMATE-AMMONIA LIGASE (GLUTAMINE SYNTHETASE)	2752	http://www.ncbi.nlm.nih.gov/entrez/query.fcgi?db=gene&cmd=Retrieve&dopt=full_report&list_uids=2752	2016	0.0273319	0.0189496	NA	0.00510113	9.81551	0.0598045	0	LU	yes	1253.88	695.986	1301.48	2973.03	0.555066	1.03796	2.37107
SRV_01321_x_at	Mex_NM_002116_Contig_1	MC01209	ref|XP_950226.1| PREDICTED: similar to HLA class I histocompatibility antigen, A-29 alpha chain precursor (MHC class I antigen A*29) (Aw-19) isoform 29 [Homo sapiens]	2e-27	XP_950226	SIMILAR TO HLA CLASS I HISTOCOMPATIBILITY ANTIGEN, A-29 ALPHA CHAIN PRECURSOR (MHC CLASS I ANTIGEN A*29) (AW-19)	649853	http://www.ncbi.nlm.nih.gov/entrez/query.fcgi?db=gene&cmd=Retrieve&dopt=full_report&list_uids=649853	2090	0.0283351	0.0239106	NA	0.00951086	10.3917	-0.0676812	0	LD	yes	1718.06	922.42	554.945	409.994	0.536897	0.323007	0.238638
SRV_01495_at	Mex_NM_002611_Contig_1	MC01383	ref|NP_002602.2| pyruvate dehydrogenase kinase, isoenzyme 2 [Homo sapiens]	1e-100	NP_002602	PYRUVATE DEHYDROGENASE KINASE, ISOZYME 2	5164	http://www.ncbi.nlm.nih.gov/entrez/query.fcgi?db=gene&cmd=Retrieve&dopt=full_report&list_uids=5164	1138	0.0154284	0.0014844	0.000556782	0.179134	8.03633	-0.143274	0.00472937	QV	yes	262.31	225.381	128.956	213.013	0.859214	0.491616	0.812063
SRV_01617_a_at	Mex_NM_002852_Contig_1	MC01505	ref|NP_002843.1| pentraxin-related gene, rapidly induced by IL-1 beta [Homo sapiens]	1e-71	NP_002843	PENTRAXIN-RELATED GENE, RAPIDLY INDUCED BY IL-1 BETA	5806	http://www.ncbi.nlm.nih.gov/entrez/query.fcgi?db=gene&cmd=Retrieve&dopt=full_report&list_uids=5806	1649	0.0223563	0.00744238	NA	0.00128589	9.74039	-0.102858	0	LD	yes	1360.25	576.35	393.936	125.438	0.423707	0.289605	0.0922163
SRV_01731_at	Mex_NM_003106_Contig_2	MC01619	No Hit	0	0	0	0	0	1559	0.0211361	0.00582711	NA	0.00120208	8.82251	-0.0758179	0	LD	yes	550.507	366.722	371.172	109.602	0.666153	0.674237	0.199093
SRV_02562_a_at	Mex_NM_005507_Contig_21	MC02450	ref|NP_005498.1| cofilin 1 (non-muscle) [Homo sapiens]	1e-65	NP_005498	COFILIN 1 (NON-MUSCLE)	1072	http://www.ncbi.nlm.nih.gov/entrez/query.fcgi?db=gene&cmd=Retrieve&dopt=full_report&list_uids=1072	847	0.0114832	0.000516216	NA	0.000145747	8.09035	-0.0361566	0	LD	yes	279.225	263.224	242.263	136.086	0.942694	0.867626	0.487371
SRV_02629_at	Mex_NM_005672_Contig_10	MC02517	ref|NP_005663.1| prostate stem cell antigen preproprotein [Homo sapiens]	1e-09	NP_005663	PROSTATE STEM CELL ANTIGEN	8000	http://www.ncbi.nlm.nih.gov/entrez/query.fcgi?db=gene&cmd=Retrieve&dopt=full_report&list_uids=8000	1789	0.0242543	0.0107473	NA	0.00685194	8.58216	-0.114521	0	LD	yes	495.693	437.659	52.1423	41.4795	0.882924	0.105191	0.0836798
SRV_02747_at	Mex_NM_005997_Contig_1	MC02635	ref|NP_005988.1| transcription factor-like 1 [Homo sapiens]	3e-38	NP_005988	VACUOLAR PROTEIN SORTING 72 (YEAST)	6944	http://www.ncbi.nlm.nih.gov/entrez/query.fcgi?db=gene&cmd=Retrieve&dopt=full_report&list_uids=6944	2168	0.0293926	0.0288569	0.010683	0.500231	7.01389	-0.136807	0.00511176	QV	yes	149.732	95.8284	74.7306	145.602	0.640001	0.499097	0.97242
SRV_03274_a_at	Mex_NM_012212_Contig_1	MC03162	ref|NP_036344.1| NADP-dependent leukotriene B4 12-hydroxydehydrogenase [Homo sapiens]	3e-47	NP_036344	LEUKOTRIENE B4 12-HYDROXYDEHYDROGENASE	22949	http://www.ncbi.nlm.nih.gov/entrez/query.fcgi?db=gene&cmd=Retrieve&dopt=full_report&list_uids=22949	1117	0.0151437	0.00136885	NA	0.00033909	8.03402	-0.0767627	0	LD	yes	355.896	155.988	117.068	57.7972	0.438297	0.328938	0.162399
SRV_03329_at	Mex_NM_012420_Contig_1	MC03217	ref|NP_036552.1| interferon-induced protein with tetratricopeptide repeats 5 [Homo sapiens]	3e-35	NP_036552	INTERFERON-INDUCED PROTEIN WITH TETRATRICOPEPTIDE REPEATS 5	24138	http://www.ncbi.nlm.nih.gov/entrez/query.fcgi?db=gene&cmd=Retrieve&dopt=full_report&list_uids=24138	1206	0.0163503	0.00188604	NA	0.00151417	6.92763	-0.0840723	0	LD	yes	143.027	112.216	150.35	24.3614	0.784579	1.0512	0.170328
SRV_03357_at	Mex_NM_013269_Contig_1	MC03245	ref|NP_001772.1| CD69 antigen (p60, early T-cell activation antigen) [Homo sapiens]	3e-13	NP_001772	CD69 ANTIGEN (P60, EARLY T-CELL ACTIVATION ANTIGEN)	969	http://www.ncbi.nlm.nih.gov/entrez/query.fcgi?db=gene&cmd=Retrieve&dopt=full_report&list_uids=969	687	0.00931399	0.00026514	NA	3.19737e-05	9.68637	-0.0530063	0	LD	yes	711.292	966.565	541.014	300.116	1.35889	0.760607	0.421931
SRV_04053_at	Mex_NM_017676_Contig_1	MC03941	ref|XP_370756.2| PREDICTED: hypothetical protein LOC57523 [Homo sapiens]	2e-20	XP_370756	KIAA1305	57523	http://www.ncbi.nlm.nih.gov/entrez/query.fcgi?db=gene&cmd=Retrieve&dopt=full_report&list_uids=57523	1901	0.0257728	0.0147881	NA	0.00679302	7.32497	0.0323806	0	LU	yes	142.944	215.848	258.672	307.412	1.51002	1.8096	2.15058
SRV_04359_a_at	Mex_NM_019624_Contig_1	MC04242	ref|NP_982269.1| ATP-binding cassette, sub-family B (MDR/TAP), member 9 isoform 2 [Homo sapiens]	2e-08	NP_982269	ATP-binding cassette, sub-family B (MDR/TAP), member 9	23457	http://www.ncbi.nlm.nih.gov/entrez/query.fcgi?db=gene&cmd=Retrieve&dopt=full_report&list_uids=23457	2060	0.0279284	0.0221814	NA	0.0263015	8.40625	-0.0435758	0	LD	yes	424.602	246.277	150.664	140.97	0.580018	0.354835	0.332005
SRV_04373_at	Mex_NM_020130_Contig_1	MC04256	ref|NP_064515.1| chromosome 8 open reading frame 4 [Homo sapiens]	3e-39	NP_064515	CHROMOSOME 8 OPEN READING FRAME 4	56892	http://www.ncbi.nlm.nih.gov/entrez/query.fcgi?db=gene&cmd=Retrieve&dopt=full_report&list_uids=56892	1629	0.0220851	0.00709624	0.0482728	0.00593706	6.62806	0.146584	-0.00371892	QLCU	yes	91.2053	145.833	224.495	233.506	1.59895	2.46143	2.56023
SRV_04382_at	Mex_NM_020159_Contig_1	MC04265	No Hit	0	0	0	0	0	1430	0.0193872	0.00405366	NA	0.000809702	6.81203	0.0361939	0	LU	yes	100.552	145.049	163.387	230.527	1.44253	1.6249	2.29261
SRV_04541_at	Mex_NM_021242_Contig_1	MC04424	ref|NP_067065.1| MID1 interacting G12-like protein [Homo sapiens]	4e-16	NP_067065	MID1 INTERACTING PROTEIN 1 (GASTRULATION SPECIFIC G12-LIKE (ZEBRAFISH))	58526	http://www.ncbi.nlm.nih.gov/entrez/query.fcgi?db=gene&cmd=Retrieve&dopt=full_report&list_uids=58526	758	0.0102766	0.00035464	0.00623081	0.000348187	7.77766	-0.0611793	0.00355724	QLVU	yes	227.12	202.357	189.193	472.383	0.890971	0.83301	2.07989
SRV_04978_a_at	Mex_NM_032649_Contig_2	MC04861	ref|NP_116038.4| carnosinase 1 [Homo sapiens]	1e-26	NP_116038	CARNOSINE DIPEPTIDASE 1 (METALLOPEPTIDASE M20 FAMILY)	84735	http://www.ncbi.nlm.nih.gov/entrez/query.fcgi?db=gene&cmd=Retrieve&dopt=full_report&list_uids=84735	1479	0.0200515	0.00467618	0.00243474	0.101944	7.0814	-0.157927	0.00502767	QV	yes	148.411	103.291	62.1178	98.2611	0.695979	0.418553	0.662089
SRV_05103_a_at	Mex_NM_057164_Contig_1	MC04986	ref|NP_004360.2| alpha 3 type VI collagen isoform 1 precursor [Homo sapiens]	3e-54	NP_004360	collagen, type VI, alpha 3	1293	http://www.ncbi.nlm.nih.gov/entrez/query.fcgi?db=gene&cmd=Retrieve&dopt=full_report&list_uids=1293	2169	0.0294062	0.0289917	NA	0.006174	8.19245	0.0462484	0	LU	yes	369.088	262.844	440.571	763.745	0.712144	1.19368	2.06928
SRV_05162_a_at	Mex_NM_080645_Contig_2	MC05045	ref|NP_542376.2| collagen, type XII, alpha 1 short isoform precursor [Homo sapiens]	6e-27	NP_542376	collagen, type XII, alpha 1	1304	http://www.ncbi.nlm.nih.gov/entrez/query.fcgi?db=gene&cmd=Retrieve&dopt=full_report&list_uids=1304	1166	0.015808	0.00165172	0.00615595	0.0032803	8.11473	0.184328	-0.0050904	QLCU	yes	347.616	271.389	843.684	620.782	0.780714	2.42706	1.78583
SRV_05514_at	Mex_NM_175056_Contig_1	MC05397	ref|NP_778226.1| hypothetical protein LOC131368 [Homo sapiens]	1e-11	NP_778226	ZONA PELLUCIDA-LIKE DOMAIN CONTAINING 1	131368	http://www.ncbi.nlm.nih.gov/entrez/query.fcgi?db=gene&cmd=Retrieve&dopt=full_report&list_uids=131368	2069	0.0280504	0.0225747	NA	0.00746377	10.2334	-0.195608	0	LD	yes	2030.02	1906.95	2185.89	29.6336	0.939373	1.07678	0.0145977
SRV_05675_at	Mex_Nohits_1014_Contig_1	MC05558	No Hit	0	0	0	0	0	1000	0.0135575	0.000936267	NA	0.000220254	8.29867	-0.0401523	0	LD	yes	296.432	316.908	192.174	145.771	1.06907	0.64829	0.491752
SRV_05688_s_at	Mex_Nohits_1024_Contig_1	MC05571	No Hit	0	0	0	0	0	544	0.00737527	0.000133683	NA	1.31783e-05	12.6135	-0.0446971	0	LD	yes	6763.63	5502.55	4522.15	2635.65	0.813549	0.668598	0.38968
SRV_05931_a_at	Mex_Nohits_124_Contig_4	MC05814	No Hit	0	0	0	0	0	1453	0.019699	0.0043244	NA	0.000893125	10.1927	-0.0418567	0	LD	yes	1334.14	1028.23	976.549	523.443	0.770707	0.731971	0.392346
SRV_06934_at	Mex_Nohits_222_Contig_1	MC06817	No Hit	0	0	0	0	0	340	0.00460954	3.71634e-05	NA	3.22347e-06	11.7298	-0.237666	0	LD	yes	3898.69	2647.19	835.724	34.015	0.678996	0.21436	0.00872473
SRV_07026_at	Mex_Nohits_231_Contig_3	MC06909	No Hit	0	0	0	0	0	1310	0.0177603	0.00268648	0.0161314	0.00322117	7.7944	0.157905	-0.0041717	QLCU	yes	218.083	295.214	555.155	503.942	1.35368	2.54561	2.31078
SRV_07119_s_at	Mex_Nohits_240_Contig_4	MC07002	No Hit	0	0	0	0	0	1535	0.0208107	0.00534177	0.00538117	0.0310137	6.95906	0.210229	-0.00631706	QLCU	yes	146.064	153.286	394.797	239.575	1.04944	2.7029	1.6402
SRV_07487_a_at	Mex_Nohits_2848_Contig_1	MC07370	No Hit	0	0	0	0	0	971	0.0131643	0.000800436	NA	9.86254e-05	9.82132	-0.123395	0	LD	yes	978.674	796.983	446.002	90.6614	0.81435	0.455721	0.092637
SRV_07558_at	Mex_Nohits_293_Contig_1	MC07441	No Hit	0	0	0	0	0	1818	0.0246475	0.0116607	NA	0.00212713	6.34605	0.0337647	0	LU	yes	76.176	94.7151	104.062	163.312	1.24337	1.36608	2.14388
SRV_07683_at	Mex_Nohits_3062_Contig_1	MC07566	No Hit	0	0	0	0	0	1072	0.0145336	0.00114133	NA	0.000833597	9.25131	-0.096914	0	LD	yes	619.141	831.671	551.915	97.7739	1.34327	0.89142	0.157919
SRV_07775_at	Mex_Nohits_3166_Contig_1	MC07658	No Hit	0	0	0	0	0	1571	0.0212988	0.00596213	NA	0.00186267	6.77884	0.0381415	0	LU	yes	99.6397	141.673	182.917	235.563	1.42185	1.83578	2.36415
SRV_07991_at	Mex_Nohits_3416_Contig_1	MC07874	No Hit	0	0	0	0	0	1894	0.0256779	0.0146628	NA	0.0197702	7.0911	-0.082856	0	LD	yes	134.309	233.731	252.248	28.8703	1.74025	1.87812	0.214954
SRV_08063_at	Mex_Nohits_3500_Contig_1	MC07946	No Hit	0	0	0	0	0	864	0.0117137	0.000552483	NA	6.8412e-05	10.1502	-0.0395222	0	LD	yes	1155.56	1071.82	886.809	528.264	0.927537	0.76743	0.457151
SRV_08155_at	Mex_Nohits_359_Contig_1	MC08038	No Hit	0	0	0	0	0	1374	0.018628	0.00328215	0.0138644	0.00481389	10.1918	-0.0786158	0.00399497	QLVU	yes	1103.17	1156.79	904.915	2354.75	1.04861	0.820284	2.13452
SRV_08179_at	Mex_Nohits_361_Contig_1	MC08062	No Hit	0	0	0	0	0	1779	0.0241188	0.0106	NA	0.00215867	7.65184	-0.0760074	0	LD	yes	248.174	167.342	134.678	58.0208	0.674291	0.542674	0.233791
SRV_08547_at	Mex_Nohits_3949_Contig_1	MC08430	No Hit	0	0	0	0	0	787	0.0106697	0.000414212	0.0493137	0.000189446	7.93323	0.0487146	-0.00516807	QLCD	yes	270.564	293.956	228.57	38.1607	1.08646	0.844791	0.141042
SRV_08793_a_at	Mex_Nohits_4183_Contig_1	MC08676	No Hit	0	0	0	0	0	1893	0.0256643	0.0146606	0.0215993	0.0332585	8.78069	0.223268	-0.00642969	QLCU	yes	456.014	621.06	1537.97	1176.76	1.36193	3.37264	2.58054
SRV_09045_at	Mex_Nohits_4420_Contig_1	MC08928	No Hit	0	0	0	0	0	2161	0.0292977	0.02846	NA	0.00626964	6.88151	-0.0326644	0	LD	yes	129.279	104.166	88.8265	64.1098	0.805747	0.687094	0.495905
SRV_09445_at	Mex_Nohits_4844_Contig_1	MC09328	No Hit	0	0	0	0	0	828	0.0112256	0.000480755	NA	8.76593e-05	7.17617	-0.0497197	0	LD	yes	138.453	141.895	83.8782	55.0956	1.02486	0.605825	0.397937
SRV_09460_at	Mex_Nohits_4860_Contig_1	MC09343	No Hit	0	0	0	0	0	1542	0.0209056	0.00547279	NA	0.00146573	8.07706	-0.0690368	0	LD	yes	270.184	291.076	111.523	71.2913	1.07732	0.412766	0.263862
SRV_09471_at	Mex_Nohits_4872_Contig_1	MC09354	No Hit	0	0	0	0	0	2096	0.0284165	0.0244873	NA	0.00774842	9.52189	-0.0363405	0	LD	yes	930.478	560.373	727.651	365.611	0.602242	0.782019	0.392928
SRV_09636_at	Mex_Nohits_506_Contig_1	MC09519	No Hit	0	0	0	0	0	1199	0.0162554	0.00184753	NA	0.000565638	9.96152	0.0420625	0	LU	yes	1012.08	1145.55	1764.07	2285.14	1.13187	1.74301	2.25787
SRV_09713_at	Mex_Nohits_5151_Contig_1	MC09596	No Hit	0	0	0	0	0	1981	0.0268574	0.0174919	NA	0.003895	8.68464	0.0549169	0	LU	yes	363.178	589.186	764.685	1291.95	1.62231	2.10554	3.55735
SRV_09903_at	Mex_Nohits_5379_Contig_1	MC09786	No Hit	0	0	0	0	0	1962	0.0265998	0.0167395	NA	0.00514404	7.06124	0.0467157	0	LU	yes	117.26	189.771	250.4	353.619	1.61837	2.13541	3.01567
SRV_10009_at	Mex_Nohits_571_Contig_1	MC09892	No Hit	0	0	0	0	0	1101	0.0149268	0.00126744	NA	0.000199886	11.3867	0.0494045	0	LU	yes	2821.43	3005.25	4502.73	7046.48	1.06515	1.5959	2.49748
SRV_10053_at	Mex_Nohits_610_Contig_1	MC09936	No Hit	0	0	0	0	0	1504	0.0203905	0.00494577	NA	0.00145347	8.73904	-0.062053	0	LD	yes	383.542	505.581	327.668	154.155	1.31819	0.854322	0.401925
SRV_10053_s_at	Mex_Nohits_610_Contig_1	MC09936	No Hit	0	0	0	0	0	1501	0.0203498	0.00487465	NA	0.00238606	9.41714	-0.0515954	0	LD	yes	617.421	827.409	605.619	282.901	1.34011	0.980886	0.458197
SRV_10177_at	Mex_Nohits_713_Contig_1	MC10060	No Hit	0	0	0	0	0	844	0.0114425	0.000510777	NA	6.44063e-05	11.4129	0.0382252	0	LU	yes	2572.23	3113.09	3521.97	5805.23	1.21027	1.36923	2.25689
SRV_10190_at	Mex_Nohits_725_Contig_1	MC10073	No Hit	0	0	0	0	0	1834	0.0248644	0.0122356	0.0484148	0.0123069	5.97255	0.327245	-0.00861156	QLCU	yes	94.2822	93.7104	471.672	355.889	0.993936	5.00277	3.77473
SRV_10230_at	Mex_Nohits_761_Contig_1	MC10113	No Hit	0	0	0	0	0	306	0.00414859	2.65955e-05	0.00212182	1.90884e-05	7.57479	-0.366768	0.00875862	QLVD	yes	184.91	147.45	21.5475	18.1544	0.797415	0.11653	0.0981796
SRV_10253_at	Mex_Nohits_781_Contig_3	MC10136	No Hit	0	0	0	0	0	1664	0.0225597	0.00781982	0.00258102	0.524113	8.05486	0.174578	-0.00642412	QC	yes	293.417	320.967	634.606	240.259	1.09389	2.16281	0.81883
SRV_10316_s_at	Mex_Nohits_834_Contig_1	MC10199	No Hit	0	0	0	0	0	978	0.0132592	0.000853729	0.0380068	0.000477243	9.25602	0.0485103	-0.00379395	QLCD	yes	602.642	712.285	649.311	200.6	1.18194	1.07744	0.332867
SRV_10403_at	Mex_Nohits_903_Contig_3	MC10286	ref|NP_001001683.1| hypothetical protein LOC400569 [Homo sapiens]	1e-42	NP_001001683	SIMILAR TO HSPC296	400569	http://www.ncbi.nlm.nih.gov/entrez/query.fcgi?db=gene&cmd=Retrieve&dopt=full_report&list_uids=400569	1875	0.0254203	0.0139188	NA	0.00275629	6.43795	0.0345209	0	LU	yes	72.3374	116.299	103.83	171.272	1.60773	1.43535	2.36768
SRV_10445_at	Mex_Nohits_933_Contig_1	MC10328	No Hit	0	0	0	0	0	2003	0.0271556	0.0183387	NA	0.0137022	9.46161	-0.0357389	0	LD	yes	744.478	610.443	380.2	365.959	0.819961	0.510693	0.491564
SRV_10463_at	Mex_Nohits_959_Contig_1	MC10346	No Hit	0	0	0	0	0	1683	0.0228172	0.0081674	NA	0.00586978	9.61221	-0.203288	0	LD	yes	1653.74	2245.1	1085.48	16.9689	1.35758	0.656374	0.0102609
SRV_10479_at	Mex_Nohits_974_Contig_1	MC10362	No Hit	0	0	0	0	0	486	0.00658894	0.00010201	0.00170184	0.000125382	8.22606	-0.34884	0.00903774	QLVD	yes	271.408	247.973	39.9607	48.348	0.913654	0.147235	0.178138
SRV_10622_at	Tig_NM_000223_Contig_1	TC00106	ref|NP_000214.1| keratin 12 [Homo sapiens]	4e-86	NP_000214	KERATIN 12 (MEESMANN CORNEAL DYSTROPHY)	3859	http://www.ncbi.nlm.nih.gov/entrez/query.fcgi?db=gene&cmd=Retrieve&dopt=full_report&list_uids=3859	1636	0.02218	0.0072928	NA	0.00655129	11.2788	0.0838047	0	LU	yes	2192.39	5506.04	10158.7	13374.9	2.51143	4.6336	6.10061
SRV_10701_at	Tig_NM_000396_Contig_4	TC00185	ref|NP_000387.1| cathepsin K preproprotein [Homo sapiens]	2e-31	NP_000387	CATHEPSIN K (PYCNODYSOSTOSIS)	1513	http://www.ncbi.nlm.nih.gov/entrez/query.fcgi?db=gene&cmd=Retrieve&dopt=full_report&list_uids=1513	1365	0.018506	0.00314738	NA	0.00313957	9.41035	-0.056259	0	LD	yes	587.189	713.211	247.156	240.436	1.21462	0.420914	0.409468
SRV_10891_at	Tig_NM_000766_Contig_1	TC00329	ref|NP_000757.2| cytochrome P450, family 2, subfamily A, polypeptide 13 [Homo sapiens]	2e-47	NP_000757	CYTOCHROME P450, FAMILY 2, SUBFAMILY A, POLYPEPTIDE 13	1553	http://www.ncbi.nlm.nih.gov/entrez/query.fcgi?db=gene&cmd=Retrieve&dopt=full_report&list_uids=1553	1671	0.0226546	0.0079316	NA	0.00213327	6.94291	0.0818626	0	LU	yes	98.9117	224.109	373.141	647.296	2.26575	3.77247	6.54418
SRV_11319_s_at	Tig_NM_002003_Contig_3	TC00744	ref|NP_001994.2| ficolin 1 precursor [Homo sapiens]	2e-93	NP_001994	FICOLIN (COLLAGEN/FIBRINOGEN DOMAIN CONTAINING) 1	2219	http://www.ncbi.nlm.nih.gov/entrez/query.fcgi?db=gene&cmd=Retrieve&dopt=full_report&list_uids=2219	771	0.0104528	0.000377124	NA	6.7002e-05	7.17343	0.0869255	0	LU	yes	142.883	188.427	390.755	859.668	1.31875	2.7348	6.01661
SRV_11341_at	Tig_NM_002065_Contig_2	TC00766	ref|NP_001028228.1| glutamine synthetase [Homo sapiens]	9e-11	NP_001028228	GLUTAMATE-AMMONIA LIGASE (GLUTAMINE SYNTHETASE)	2752	http://www.ncbi.nlm.nih.gov/entrez/query.fcgi?db=gene&cmd=Retrieve&dopt=full_report&list_uids=2752	1803	0.0244441	0.011089	NA	0.00375575	9.25187	0.0706869	0	LU	yes	884.444	455.591	852.647	2397	0.515116	0.964048	2.71018
SRV_12475_at	Tig_NM_006311_Contig_1	TC01878	ref|NP_006302.2| nuclear receptor co-repressor 1 [Homo sapiens]	2e-44	NP_006302	NUCLEAR RECEPTOR CO-REPRESSOR 1	9611	http://www.ncbi.nlm.nih.gov/entrez/query.fcgi?db=gene&cmd=Retrieve&dopt=full_report&list_uids=9611	1257	0.0170418	0.00222879	NA	0.000486884	6.09748	0.0580574	0	LU	yes	57.7811	104.353	128.93	217.842	1.80601	2.23136	3.77013
SRV_00130_a_at	Mex_NM_000041_Contig_4	MC00018	ref|NP_000032.1| apolipoprotein E precursor [Homo sapiens]	5e-36	NP_000032	APOLIPOPROTEIN E	348	http://www.ncbi.nlm.nih.gov/entrez/query.fcgi?db=gene&cmd=Retrieve&dopt=full_report&list_uids=348	429	0.00581616	6.53906e-05	0.00297387	5.27736e-05	11.8595	0.0953165	-0.00606392	QLCD	yes	3669.94	4342.8	4499.99	952.687	1.18334	1.22617	0.259592
SRV_00149_a_at	Mex_NM_000099_Contig_2	MC00037	ref|NP_000090.1| cystatin C precursor [Homo sapiens]	3e-16	NP_000090	CYSTATIN C (AMYLOID ANGIOPATHY AND CEREBRAL HEMORRHAGE)	1471	http://www.ncbi.nlm.nih.gov/entrez/query.fcgi?db=gene&cmd=Retrieve&dopt=full_report&list_uids=1471	1952	0.0264642	0.016455	NA	0.0227259	9.78637	0.046911	0	LU	yes	930.345	837.774	746.113	2372.4	0.900499	0.801974	2.55002
SRV_00389_a_at	Mex_NM_000526_Contig_1	MC00277	ref|NP_000413.1| keratin 17 [Homo sapiens]	1e-140	NP_000413	KERATIN 17	3872	http://www.ncbi.nlm.nih.gov/entrez/query.fcgi?db=gene&cmd=Retrieve&dopt=full_report&list_uids=3872	239	0.00324024	1.56867e-05	0.0285795	5.69403e-06	11.821	0.0153708	-0.00593859	QLCD	yes	3392.36	4651.9	2178.55	208.942	1.37129	0.642191	0.0615918
SRV_00442_at	Mex_NM_000578_Contig_2	MC00330	ref|NP_000569.3| natural resistance-associated macrophage protein 1 [Homo sapiens]	1e-67	NP_000569	SOLUTE CARRIER FAMILY 11 (PROTON-COUPLED DIVALENT METAL ION TRANSPORTERS), MEMBER 1	6556	http://www.ncbi.nlm.nih.gov/entrez/query.fcgi?db=gene&cmd=Retrieve&dopt=full_report&list_uids=6556	473	0.00641269	9.19381e-05	0.00113792	0.000136779	7.78465	0.127363	-0.0067899	QLCD	yes	199.369	315.603	315.186	66.4663	1.58301	1.58092	0.333383
SRV_00562_a_at	Mex_NM_000962_Contig_1	MC00450	ref|NP_000953.2| prostaglandin-endoperoxide synthase 1 isoform 1 precursor [Homo sapiens]	6e-52	NP_000953	PROSTAGLANDIN-ENDOPEROXIDE SYNTHASE 1 (PROSTAGLANDIN G/H SYNTHASE AND CYCLOOXYGENASE)	5742	http://www.ncbi.nlm.nih.gov/entrez/query.fcgi?db=gene&cmd=Retrieve&dopt=full_report&list_uids=5742	1783	0.024173	0.0106233	0.0243142	0.017605	7.05841	0.290242	-0.0080813	QLCU	yes	207.518	161.6	725.359	479.229	0.778726	3.49541	2.30934
SRV_00744_a_at	Mex_NM_001122_Contig_1	MC00632	ref|NP_001113.2| adipose differentiation-related protein [Homo sapiens]	6e-50	NP_001113	ADIPOSE DIFFERENTIATION-RELATED PROTEIN	123	http://www.ncbi.nlm.nih.gov/entrez/query.fcgi?db=gene&cmd=Retrieve&dopt=full_report&list_uids=123	1988	0.0269523	0.0177527	NA	0.0059549	9.4316	-0.0622207	0	LD	yes	569.236	775.484	277.804	254.92	1.36233	0.488029	0.447828
SRV_00826_s_at	Mex_NM_001280_Contig_7	MC00714	ref|NP_001271.1| cold inducible RNA binding protein [Homo sapiens]	1e-27	NP_001271	COLD INDUCIBLE RNA BINDING PROTEIN	1153	http://www.ncbi.nlm.nih.gov/entrez/query.fcgi?db=gene&cmd=Retrieve&dopt=full_report&list_uids=1153	351	0.00475868	3.94955e-05	0.0102852	1.93178e-05	12.1316	0.0442317	-0.00422009	QLCD	yes	5120.47	3986.85	4538.16	1105.5	0.77861	0.886278	0.215898
SRV_01045_a_at	Mex_NM_001613_Contig_1	MC00933	ref|NP_001604.1| alpha 2 actin [Homo sapiens]	8e-54	NP_001604	ACTIN, ALPHA 2, SMOOTH MUSCLE, AORTA	59	http://www.ncbi.nlm.nih.gov/entrez/query.fcgi?db=gene&cmd=Retrieve&dopt=full_report&list_uids=59	1005	0.0136253	0.000957594	NA	0.000120671	10.5163	0.066793	0	LU	yes	1961.96	1136.23	2765.4	5321.71	0.579127	1.40951	2.71244
SRV_01344_a_at	Mex_NM_002199_Contig_1	MC01232	ref|NP_002190.1| interferon regulatory factor 2 [Homo sapiens]	2e-60	NP_002190	INTERFERON REGULATORY FACTOR 2	3660	http://www.ncbi.nlm.nih.gov/entrez/query.fcgi?db=gene&cmd=Retrieve&dopt=full_report&list_uids=3660	435	0.00589751	6.84446e-05	1.94045e-05	0.43452	7.07921	-0.154632	0.00560237	QV	yes	144.849	102.498	67.2961	141.136	0.707619	0.464595	0.974365
SRV_01439_a_at	Mex_NM_002462_Contig_1	MC01327	ref|NP_002453.1| myxovirus resistance protein 1 [Homo sapiens]	7e-52	NP_002453	MYXOVIRUS (INFLUENZA VIRUS) RESISTANCE 1, INTERFERON-INDUCIBLE PROTEIN P78 (MOUSE)	4599	http://www.ncbi.nlm.nih.gov/entrez/query.fcgi?db=gene&cmd=Retrieve&dopt=full_report&list_uids=4599	557	0.00755152	0.000144182	0.0166994	7.64576e-05	8.54339	0.0725713	-0.00614255	QLCD	yes	437.932	369.263	423.524	54.6186	0.843196	0.967099	0.124719
SRV_01441_at	Mex_NM_002462_Contig_3	MC01329	ref|NP_002453.1| myxovirus resistance protein 1 [Homo sapiens]	7e-52	NP_002453	MYXOVIRUS (INFLUENZA VIRUS) RESISTANCE 1, INTERFERON-INDUCIBLE PROTEIN P78 (MOUSE)	4599	http://www.ncbi.nlm.nih.gov/entrez/query.fcgi?db=gene&cmd=Retrieve&dopt=full_report&list_uids=4599	576	0.00780911	0.000157689	0.0299015	7.22253e-05	8.72218	0.0495623	-0.00527681	QLCD	yes	476.817	414.956	436.735	63.2386	0.870263	0.915938	0.132627
SRV_01616_at	Mex_NM_002851_Contig_1	MC01504	ref|NP_002842.2| protein tyrosine phosphatase, receptor-type, zeta1 precursor [Homo sapiens]	1e-104	NP_002842	PROTEIN TYROSINE PHOSPHATASE, RECEPTOR-TYPE, Z POLYPEPTIDE 1	5803	http://www.ncbi.nlm.nih.gov/entrez/query.fcgi?db=gene&cmd=Retrieve&dopt=full_report&list_uids=5803	1662	0.0225325	0.00777952	NA	0.00226632	9.02654	0.0304356	0	LU	yes	459.128	628.323	563.793	946.456	1.36851	1.22796	2.06142
SRV_01633_at	Mex_NM_002872_Contig_1	MC01521	ref|NP_002863.1| ras-related C3 botulinum toxin substrate 2 [Homo sapiens]	5e-90	NP_002863	RAS-RELATED C3 BOTULINUM TOXIN SUBSTRATE 2 (RHO FAMILY, SMALL GTP BINDING PROTEIN RAC2)	5880	http://www.ncbi.nlm.nih.gov/entrez/query.fcgi?db=gene&cmd=Retrieve&dopt=full_report&list_uids=5880	234	0.00317245	1.53076e-05	0.0271175	5.58871e-06	8.17207	0.00447216	-0.00157286	QLCD	yes	306.362	269.834	261.759	133.699	0.88077	0.854412	0.436409
SRV_01759_at	Mex_NM_003167_Contig_1	MC01647	ref|NP_001027549.1| sulfotransferase SULT6B1 [Homo sapiens]	1e-34	NP_001027549	SULFOTRANSFERASE SULT6B1	391365	http://www.ncbi.nlm.nih.gov/entrez/query.fcgi?db=gene&cmd=Retrieve&dopt=full_report&list_uids=391365	1286	0.0174349	0.00248752	0.00210348	0.0270987	6.55123	0.247111	-0.0103249	QLCD	yes	113.188	111.458	284.118	49.5408	0.984709	2.51013	0.437685
SRV_01913_a_at	Mex_NM_003617_Contig_1	MC01801	ref|NP_003608.1| regulator of G-protein signalling 5 [Homo sapiens]	6e-67	NP_003608	REGULATOR OF G-PROTEIN SIGNALLING 5	8490	http://www.ncbi.nlm.nih.gov/entrez/query.fcgi?db=gene&cmd=Retrieve&dopt=full_report&list_uids=8490	1598	0.0216649	0.00652625	NA	0.00109353	5.90416	0.115209	0	LU	yes	92.0141	79.9266	193.584	559.638	0.868634	2.10385	6.08209
SRV_02072_at	Mex_NM_004079_Contig_5	MC01960	ref|NP_004070.3| cathepsin S preproprotein [Homo sapiens]	9e-21	NP_004070	CATHEPSIN S	1520	http://www.ncbi.nlm.nih.gov/entrez/query.fcgi?db=gene&cmd=Retrieve&dopt=full_report&list_uids=1520	76	0.00103037	1.53197e-06	0.0191786	5.00857e-07	9.3638	-0.00968657	-0.00314191	QLCD	yes	685.975	633.282	461.241	99.0839	0.923185	0.672388	0.144442
SRV_02586_at	Mex_NM_005567_Contig_1	MC02474	ref|NP_005558.1| galectin 3 binding protein [Homo sapiens]	8e-44	NP_005558	LECTIN, GALACTOSIDE-BINDING, SOLUBLE, 3 BINDING PROTEIN	3959	http://www.ncbi.nlm.nih.gov/entrez/query.fcgi?db=gene&cmd=Retrieve&dopt=full_report&list_uids=3959	394	0.00534165	5.42869e-05	0.00109408	6.54477e-05	10.2685	0.101012	-0.00565966	QLCD	yes	1187.49	1514.42	1593.34	423.47	1.27531	1.34177	0.356609
SRV_02588_a_at	Mex_NM_005567_Contig_3	MC02476	ref|NP_005558.1| galectin 3 binding protein [Homo sapiens]	8e-44	NP_005558	LECTIN, GALACTOSIDE-BINDING, SOLUBLE, 3 BINDING PROTEIN	3959	http://www.ncbi.nlm.nih.gov/entrez/query.fcgi?db=gene&cmd=Retrieve&dopt=full_report&list_uids=3959	764	0.0103579	0.000369347	0.00328327	0.000538097	8.88762	0.121312	-0.00639868	QLCD	yes	512.791	512.319	704.669	168.354	0.999078	1.37418	0.328309
SRV_02874_a_at	Mex_NM_006317_Contig_4	MC02762	ref|NP_006308.3| brain abundant, membrane attached signal protein 1 [Homo sapiens]	1e-22	NP_006308	BRAIN ABUNDANT, MEMBRANE ATTACHED SIGNAL PROTEIN 1	10409	http://www.ncbi.nlm.nih.gov/entrez/query.fcgi?db=gene&cmd=Retrieve&dopt=full_report&list_uids=10409	571	0.00774132	0.000154526	NA	3.11592e-05	11.2291	-0.0486431	0	LD	yes	2423.34	2369.37	1860.36	962.277	0.977726	0.767684	0.397087
SRV_03054_at	Mex_NM_006770_Contig_1	MC02942	ref|NP_006761.1| macrophage receptor with collagenous structure [Homo sapiens]	5e-28	NP_006761	MACROPHAGE RECEPTOR WITH COLLAGENOUS STRUCTURE	8685	http://www.ncbi.nlm.nih.gov/entrez/query.fcgi?db=gene&cmd=Retrieve&dopt=full_report&list_uids=8685	533	0.00722614	0.000127086	0.00918115	7.95985e-05	8.91974	0.0904396	-0.00657969	QLCD	yes	474.392	661.761	529.617	80.1189	1.39497	1.11641	0.168888
SRV_03221_a_at	Mex_NM_007329_Contig_1	MC03109	ref|NP_015568.1| deleted in malignant brain tumors 1 isoform b precursor [Homo sapiens]	2e-41	NP_015568	DELETED IN MALIGNANT BRAIN TUMORS 1	1755	http://www.ncbi.nlm.nih.gov/entrez/query.fcgi?db=gene&cmd=Retrieve&dopt=full_report&list_uids=1755	1891	0.0256372	0.0146307	NA	0.00642044	8.09039	-0.043521	0	LD	yes	329.935	232.012	273.45	123.223	0.703203	0.828799	0.373477
SRV_03491_a_at	Mex_NM_014291_Contig_1	MC03379	ref|NP_055106.1| glycine C-acetyltransferase precursor [Homo sapiens]	9e-68	NP_055106	GLYCINE C-ACETYLTRANSFERASE (2-AMINO-3-KETOBUTYRATE COENZYME A LIGASE)	23464	http://www.ncbi.nlm.nih.gov/entrez/query.fcgi?db=gene&cmd=Retrieve&dopt=full_report&list_uids=23464	328	0.00444685	3.45989e-05	NA	2.43845e-05	8.57623	0.05054	0	LU	yes	431.054	329.258	478.586	1002.45	0.763845	1.11027	2.32558
SRV_04229_at	Mex_NM_018340_Contig_1	MC04116	ref|NP_060810.1| hypothetical protein LOC55313 [Homo sapiens]	7e-53	NP_060810	HYPOTHETICAL PROTEIN FLJ11151	55313	http://www.ncbi.nlm.nih.gov/entrez/query.fcgi?db=gene&cmd=Retrieve&dopt=full_report&list_uids=55313	129	0.00174892	5.61855e-06	0.0198719	1.98379e-06	7.46161	-0.00269911	0.00191228	QLVU	yes	179.658	173.544	210.133	479.693	0.965965	1.16963	2.67003
SRV_04736_at	Mex_NM_024829_Contig_2	MC04619	ref|NP_079105.4| hypothetical protein LOC79887 [Homo sapiens]	0	NP_079105	HYPOTHETICAL PROTEIN FLJ22662	79887	http://www.ncbi.nlm.nih.gov/entrez/query.fcgi?db=gene&cmd=Retrieve&dopt=full_report&list_uids=79887	1320	0.0178959	0.00274479	0.0029061	0.0196873	9.06497	0.316913	-0.0135687	QLCD	yes	393.938	1571.28	1974.93	167.658	3.98864	5.01331	0.425594
SRV_04791_a_at	Mex_NM_030673_Contig_4	MC04674	No Hit	0	0	0	0	0	1280	0.0173536	0.00243597	NA	0.00264117	11.9453	-0.228977	0	LD	yes	9189.32	8165.43	5098.21	55.7145	0.888578	0.554798	0.00606296
SRV_04888_a_at	Mex_NM_032047_Contig_1	MC04771	ref|NP_114436.1| UDP-GlcNAc:betaGal beta-1,3-N-acetylglucosaminyltransferase 5 [Homo sapiens]	8e-97	NP_114436	UDP-GLCNAC:BETAGAL BETA-1,3-N-ACETYLGLUCOSAMINYLTRANSFERASE 5	84002	http://www.ncbi.nlm.nih.gov/entrez/query.fcgi?db=gene&cmd=Retrieve&dopt=full_report&list_uids=84002	1394	0.0188991	0.00360859	0.00615134	0.0122396	8.91026	0.155035	-0.00701773	QLCD	yes	608.002	439.098	1060.83	212.388	0.722199	1.74478	0.349322
SRV_05470_at	Mex_NM_172369_Contig_1	MC05353	No Hit	0	0	0	0	0	1254	0.0170011	0.00221149	NA	0.00134058	9.80979	-0.0431953	0	LD	yes	950.815	883.444	855.343	410.278	0.929144	0.899589	0.431501
SRV_05532_a_at	Mex_NM_176871_Contig_1	MC05415	ref|NP_789847.1| PDZ and LIM domain 2 isoform 1 [Homo sapiens]	3e-28	NP_789847	PDZ and LIM domain 2 (mystique)	64236	http://www.ncbi.nlm.nih.gov/entrez/query.fcgi?db=gene&cmd=Retrieve&dopt=full_report&list_uids=64236	1250	0.0169469	0.00216473	0.000650688	0.635315	9.47198	0.167173	-0.00605017	QC	yes	786.287	790.779	1609.06	708.29	1.00571	2.04641	0.900803
SRV_05670_at	Mex_Nohits_101_Contig_1	MC05553	No Hit	0	0	0	0	0	78	0.00105748	1.62451e-06	0.00176545	7.2867e-07	14.0062	0.0423896	-0.004822	QLCD	yes	16013.6	18166.6	14308.9	2864.3	1.13445	0.893545	0.178867
SRV_05671_at	Mex_Nohits_1010_Contig_1	MC05554	No Hit	0	0	0	0	0	1713	0.023224	0.00894342	0.00554466	0.0923826	9.07128	0.170618	-0.0053327	QC	yes	627.818	573.554	1382.03	843.755	0.913568	2.20133	1.34395
SRV_05760_at	Mex_Nohits_1079_Contig_1	MC05643	No Hit	0	0	0	0	0	103	0.00139642	3.18095e-06	0.000791656	1.89308e-06	10.0242	0.0645555	-0.00501533	QLCD	yes	971.945	1279.18	1059.67	240.404	1.31611	1.09026	0.247343
SRV_06003_at	Mex_Nohits_131_Contig_1	MC05886	No Hit	0	0	0	0	0	555	0.0075244	0.000142001	NA	5.69723e-05	10.8597	0.0400173	0	LU	yes	1979.46	1950.04	3160.21	4080.55	0.985137	1.59651	2.06145
SRV_06235_at	Mex_Nohits_153_Contig_1	MC06118	No Hit	0	0	0	0	0	31	0.000420282	3.11789e-07	1.74031e-06	1.4802e-06	9.72674	0.261355	-0.00735501	QLCU	yes	874.86	1167.17	3621.09	2483.97	1.33412	4.13905	2.83927
SRV_06442_at	Mex_Nohits_173_Contig_1	MC06325	No Hit	0	0	0	0	0	887	0.0120255	0.000586975	0.0388545	0.000304423	9.90166	0.0329541	-0.00282113	QLCD	yes	898.398	1129.84	935.43	396.238	1.25761	1.04122	0.44105
SRV_06713_at	Mex_Nohits_200_Contig_1	MC06596	No Hit	0	0	0	0	0	1095	0.0148454	0.00125453	NA	0.00076109	8.3331	0.0526152	0	LU	yes	361.367	353.059	737.663	912.027	0.977011	2.04131	2.52383
SRV_06713_s_at	Mex_Nohits_200_Contig_1	MC06596	No Hit	0	0	0	0	0	976	0.0132321	0.000826993	NA	0.000226592	9.52093	0.0549181	0	LU	yes	810.965	790.319	1524.23	2157.09	0.974541	1.87952	2.6599
SRV_06723_a_at	Mex_Nohits_2010_Contig_1	MC06606	No Hit	0	0	0	0	0	2146	0.0290944	0.027392	0.0146245	0.197583	8.1267	-0.204256	0.00815594	QV	yes	237.143	279.21	115.828	575.918	1.17739	0.488432	2.42857
SRV_07376_at	Mex_Nohits_2730_Contig_1	MC07259	No Hit	0	0	0	0	0	588	0.0079718	0.00016665	0.0105938	0.000105393	10.2839	0.0373959	-0.002694	QLCD	yes	1239.23	1351.23	1300.03	600.328	1.09038	1.04906	0.484435
SRV_07408_at	Mex_Nohits_277_Contig_1	MC07291	No Hit	0	0	0	0	0	1142	0.0154826	0.00150369	NA	0.000427047	6.42482	0.0577313	0	LU	yes	86.591	87.8242	109.582	286.439	1.01424	1.26551	3.30796
SRV_07430_a_at	Mex_Nohits_2791_Contig_1	MC07313	No Hit	0	0	0	0	0	611	0.00828362	0.000190143	0.00678789	0.000147642	7.69485	0.0466675	-0.00298767	QLCD	yes	210.121	218.677	230.74	102.091	1.04072	1.09813	0.485869
SRV_07501_at	Mex_Nohits_2866_Contig_1	MC07384	No Hit	0	0	0	0	0	772	0.0104664	0.000379488	0.000106229	0.886416	8.82255	-0.177359	0.00622907	QV	yes	410.593	414.398	188.736	432.326	1.00927	0.459667	1.05293
SRV_07719_a_at	Mex_Nohits_3102_Contig_1	MC07602	No Hit	0	0	0	0	0	816	0.0110629	0.000459857	NA	6.8401e-05	8.48489	-0.0621208	0	LD	yes	351.29	351.758	242.384	118.465	1.00133	0.689982	0.337229
SRV_07726_a_at	Mex_Nohits_3110_Contig_1	MC07609	ref|XP_948353.1| PREDICTED: similar to macrophage expressed gene 1 isoform 6 [Homo sapiens]	7e-49	XP_948353	MACROPHAGE EXPRESSED GENE 1	219972	http://www.ncbi.nlm.nih.gov/entrez/query.fcgi?db=gene&cmd=Retrieve&dopt=full_report&list_uids=219972	1208	0.0163774	0.00189653	0.00698476	0.0036586	8.25816	0.149978	-0.00735902	QLCD	yes	301.331	425.782	505.306	115.046	1.413	1.67691	0.381793
SRV_08095_at	Mex_Nohits_3534_Contig_1	MC07978	No Hit	0	0	0	0	0	1340	0.018167	0.00295557	0.000978509	0.386667	7.87792	0.21869	-0.00737392	QC	yes	227.246	330.121	690.87	332.064	1.4527	3.04018	1.46125
SRV_08171_at	Mex_Nohits_3602_Contig_1	MC08054	No Hit	0	0	0	0	0	711	0.00963937	0.000293189	0.0469716	0.00012978	7.82434	0.0358422	-0.00412033	QLCD	yes	199.672	298.206	199.305	50.335	1.49348	0.998161	0.252088
SRV_08468_a_at	Mex_Nohits_3872_Contig_1	MC08351	No Hit	0	0	0	0	0	853	0.0115645	0.000525548	0.0145783	0.000387002	7.88228	0.0548436	-0.00355489	QLCD	yes	216.65	295.74	254.191	100.295	1.36506	1.17328	0.462937
SRV_08603_a_at	Mex_Nohits_4003_Contig_1	MC08486	No Hit	0	0	0	0	0	1346	0.0182484	0.00297489	0.000908211	0.62046	7.4363	0.272455	-0.00988417	QC	yes	166.371	273.423	611.546	185.27	1.64345	3.6758	1.1136
SRV_08683_a_at	Mex_Nohits_4084_Contig_1	MC08566	No Hit	0	0	0	0	0	1411	0.0191296	0.00379343	0.00182483	0.114311	7.28783	-0.138959	0.0044603	QV	yes	161.412	130.461	78.511	119.1	0.808251	0.486402	0.737861
SRV_08888_at	Mex_Nohits_427_Contig_1	MC08771	No Hit	0	0	0	0	0	1907	0.0258541	0.0149799	0.00516316	0.528033	6.77426	0.286735	-0.0106015	QC	yes	69.3234	297.05	369.074	95.792	4.28499	5.32394	1.38181
SRV_09055_s_at	Mex_Nohits_443_Contig_1	MC08938	No Hit	0	0	0	0	0	2156	0.0292299	0.0282485	0.0223862	0.102381	9.96601	0.156586	-0.00474603	QC	yes	982.548	1311.88	2271.45	1791.53	1.33518	2.3118	1.82336
SRV_09231_at	Mex_Nohits_4611_Contig_1	MC09114	No Hit	0	0	0	0	0	2048	0.0277657	0.0212281	NA	0.0044718	10.9641	-0.0597235	0	LD	yes	1527.42	2649.43	1008.31	734.397	1.73458	0.660141	0.48081
SRV_09345_at	Mex_Nohits_474_Contig_1	MC09228	No Hit	0	0	0	0	0	1162	0.0157538	0.00163204	0.0363089	0.00106537	7.14821	0.282406	-0.00672976	QLCU	yes	148.139	245.165	776.906	1021.06	1.65497	5.24444	6.89257
SRV_09370_at	Mex_Nohits_4768_Contig_1	MC09253	No Hit	0	0	0	0	0	107	0.00145065	3.40371e-06	NA	4.23543e-07	7.8109	-0.104911	0	LD	yes	190.143	262.728	108.121	30.1342	1.38174	0.568627	0.158482
SRV_09498_at	Mex_Nohits_4903_Contig_1	MC09381	No Hit	0	0	0	0	0	1640	0.0222343	0.00733891	NA	0.00968044	7.15697	-0.0461691	0	LD	yes	144.496	174.521	158.336	61.2957	1.20779	1.09578	0.424203
SRV_09560_at	Mex_Nohits_4979_Contig_1	MC09443	No Hit	0	0	0	0	0	579	0.00784978	0.000160461	NA	6.93365e-05	10.7344	-0.133866	0	LD	yes	1641.82	2465.54	1005.79	133.705	1.50171	0.612609	0.0814373
SRV_09591_at	Mex_Nohits_5011_Contig_1	MC09474	No Hit	0	0	0	0	0	467	0.00633134	8.87812e-05	NA	2.39022e-05	11.7662	-0.149419	0	LD	yes	3524.4	4596.88	1669.53	204.144	1.3043	0.473704	0.0579228
SRV_09730_at	Mex_Nohits_5172_Contig_1	MC09613	No Hit	0	0	0	0	0	497	0.00673807	0.000106793	0.0037041	9.0895e-05	8.4594	0.103551	-0.00641614	QLCD	yes	304.872	524.166	415.955	82.9868	1.7193	1.36436	0.272202
SRV_09752_at	Mex_Nohits_52_Contig_1	MC09635	No Hit	0	0	0	0	0	891	0.0120797	0.000605524	NA	9.86211e-05	13.6768	-0.0676616	0	LD	yes	13636.9	11980.4	9312.05	3791.17	0.87853	0.682858	0.278009
SRV_09852_at	Mex_Nohits_532_Contig_1	MC09735	No Hit	0	0	0	0	0	510	0.00691432	0.000111854	NA	5.21217e-05	9.31245	0.0467123	0	LU	yes	626.145	681.4	744.213	1565.42	1.08825	1.18856	2.50009
SRV_09861_at	Mex_Nohits_5329_Contig_1	MC09744	No Hit	0	0	0	0	0	1848	0.0250542	0.0127944	NA	0.00263705	10.0183	-0.118398	0	LD	yes	1204.44	1163.3	341.409	143.637	0.965838	0.283458	0.119256
SRV_10057_at	Mex_Nohits_613_Contig_1	MC09940	No Hit	0	0	0	0	0	612	0.00829718	0.000190464	NA	4.17865e-05	10.3065	-0.0399168	0	LD	yes	1195.18	1251.66	781.401	596.618	1.04725	0.653793	0.499186
SRV_10105_at	Mex_Nohits_656_Contig_1	MC09988	No Hit	0	0	0	0	0	483	0.00654826	9.97444e-05	NA	2.231e-05	10.2495	-0.0681964	0	LD	yes	1383.1	1049.11	890.885	334.314	0.758522	0.644124	0.241715
SRV_10145_s_at	Mex_Nohits_688_Contig_1	MC10028	No Hit	0	0	0	0	0	921	0.0124864	0.000679977	0.0154622	0.000522861	8.20834	0.068017	-0.00430054	QLCD	yes	304.484	342.868	346.694	106.883	1.12606	1.13863	0.35103
SRV_10164_x_at	Mex_Nohits_702_Contig_1	MC10047	No Hit	0	0	0	0	0	534	0.0072397	0.000127894	NA	1.54955e-05	9.33682	0.0984012	0	LU	yes	895.17	513.859	1950.38	4385.67	0.574035	2.17878	4.89926
SRV_10179_s_at	Mex_Nohits_715_Contig_1	MC10062	No Hit	0	0	0	0	0	1445	0.0195906	0.00419125	NA	0.00459852	9.6922	-0.0547316	0	LD	yes	749.193	1070.73	839.47	323.811	1.42918	1.1205	0.432213
SRV_10207_at	Mex_Nohits_740_Contig_1	MC10090	No Hit	0	0	0	0	0	1745	0.0236578	0.00967087	NA	0.00187537	7.05391	0.0411284	0	LU	yes	116.813	172.584	163.944	299.343	1.47744	1.40348	2.56259
SRV_10234_at	Mex_Nohits_765_Contig_1	MC10117	No Hit	0	0	0	0	0	175	0.00237256	8.41505e-06	NA	4.53752e-06	9.80673	-0.110911	0	LD	yes	854.308	963.672	556.834	110.578	1.12801	0.651795	0.129436
SRV_10338_at	Mex_Nohits_853_Contig_1	MC10221	No Hit	0	0	0	0	0	1703	0.0230884	0.00877564	0.0422511	0.00859548	10.482	0.129898	-0.00709977	QLCD	yes	1167.3	2479.05	1955.75	500.784	2.12375	1.67545	0.429011
SRV_10353_at	Mex_Nohits_867_Contig_1	MC10236	No Hit	0	0	0	0	0	1458	0.0197668	0.00439055	NA	0.000752614	9.25853	-0.036473	0	LD	yes	644.735	561.578	433.649	304.354	0.871022	0.6726	0.47206
SRV_10367_at	Mex_Nohits_88_Contig_1	MC10250	No Hit	0	0	0	0	0	71	0.000962581	1.15055e-06	NA	1.27268e-07	12.3487	-0.118079	0	LD	yes	4931.92	5176.53	2378.93	548.723	1.0496	0.482353	0.111259
SRV_10463_x_at	Mex_Nohits_959_Contig_1	MC10346	No Hit	0	0	0	0	0	357	0.00484002	4.12644e-05	0.0267067	1.65259e-05	11.2933	0.071465	-0.0117309	QLCD	yes	3370.52	3770.54	1691.65	17.9379	1.11868	0.501895	0.00532198
SRV_10468_at	Mex_Nohits_963_Contig_1	MC10351	No Hit	0	0	0	0	0	1460	0.0197939	0.0044284	NA	0.00112776	8.72164	-0.0737038	0	LD	yes	320.887	604.343	302.108	110.115	1.88335	0.941477	0.343159
SRV_10498_at	Mex_Nohits_989_Contig_1	MC10381	No Hit	0	0	0	0	0	646	0.00875813	0.000222453	0.00504562	0.000207335	13.0727	0.0772402	-0.00459394	QLCD	yes	8245.83	10127.1	10242	3379.22	1.22815	1.24208	0.40981
SRV_11152_at	Tig_NM_001613_Contig_1	TC00582	ref|NP_001604.1| alpha 2 actin [Homo sapiens]	8e-54	NP_001604	ACTIN, ALPHA 2, SMOOTH MUSCLE, AORTA	59	http://www.ncbi.nlm.nih.gov/entrez/query.fcgi?db=gene&cmd=Retrieve&dopt=full_report&list_uids=59	724	0.00981562	0.000314583	NA	3.74085e-05	10.6642	0.060441	0	LU	yes	2040.87	1365.73	3112.66	5216.35	0.669188	1.52516	2.55594
SRV_11406_at	Tig_NM_002350_Contig_1	TC00829	ref|NP_002341.1| v-yes-1 Yamaguchi sarcoma viral related oncogene homolog [Homo sapiens]	4e-12	NP_002341	V-YES-1 YAMAGUCHI SARCOMA VIRAL RELATED ONCOGENE HOMOLOG	4067	http://www.ncbi.nlm.nih.gov/entrez/query.fcgi?db=gene&cmd=Retrieve&dopt=full_report&list_uids=4067	883	0.0119713	0.000580987	NA	0.000427964	8.3092	-0.0629732	0	LD	yes	347.468	289.939	307.945	98.6	0.834433	0.886253	0.283767
SRV_11441_at	Tig_NM_002474_Contig_1	TC00864	ref|NP_002465.1| smooth muscle myosin heavy chain 11 isoform SM1A [Homo sapiens]	2e-80	NP_002465	MYOSIN, HEAVY POLYPEPTIDE 11, SMOOTH MUSCLE	4629	http://www.ncbi.nlm.nih.gov/entrez/query.fcgi?db=gene&cmd=Retrieve&dopt=full_report&list_uids=4629	480	0.00650759	9.85868e-05	NA	1.00178e-05	6.9404	0.082838	0	LU	yes	156.273	107.934	285.404	621.287	0.690675	1.82632	3.97566
SRV_11961_at	Tig_NM_004360_Contig_1	TC01382	ref|NP_004351.1| cadherin 1, type 1 preproprotein [Homo sapiens]	1e-46	NP_004351	CADHERIN 1, TYPE 1, E-CADHERIN (EPITHELIAL)	999	http://www.ncbi.nlm.nih.gov/entrez/query.fcgi?db=gene&cmd=Retrieve&dopt=full_report&list_uids=999	2107	0.0285656	0.025197	0.0280422	0.0615753	9.55167	-0.186832	0.00547967	QV	yes	675.873	680.806	264.751	491.805	1.0073	0.391717	0.727659
SRV_12418_at	Tig_NM_006097_Contig_1	TC01823	ref|NP_006088.2| myosin regulatory light polypeptide 9 isoform a [Homo sapiens]	3e-21	NP_006088	MYOSIN, LIGHT POLYPEPTIDE 9, REGULATORY	10398	http://www.ncbi.nlm.nih.gov/entrez/query.fcgi?db=gene&cmd=Retrieve&dopt=full_report&list_uids=10398	448	0.00607375	7.62601e-05	NA	1.22306e-05	6.86543	0.0646285	0	LU	yes	136.509	110.595	248.104	415.687	0.810165	1.8175	3.04513
SRV_00002_s_at	0	gi|399574|	NP_064455.1	9e-13	NP_064455.1	immunoglobulin lambda-like polypeptide 1	8222	http://www.ncbi.nlm.nih.gov/entrez/query.fcgi?db=gene&cmd=Retrieve&dopt=full_report&list_uids=8222	407	0.0055179	5.99433e-05	0.00671164	3.54928e-05	9.38217	-0.291089	0.00668187	QLVD	yes	637.019	561.371	111.882	93.119	0.881248	0.175634	0.146179
SRV_00060_s_at	0	gi|1778851|	NP_001522.1	8.9e-55	NP_001522.1	major histocompatibility complex, class I-related	3140	http://www.ncbi.nlm.nih.gov/entrez/query.fcgi?db=gene&cmd=Retrieve&dopt=full_report&list_uids=3140	1835	0.024878	0.0122638	NA	0.00511561	13.354	-0.0624374	0	LD	yes	11651.4	8374.14	4367.07	3475.88	0.718727	0.374812	0.298324
SRV_00060_x_at	0	gi|1778851|	NP_001522.1	8.9e-55	NP_001522.1	major histocompatibility complex, class I-related	3140	http://www.ncbi.nlm.nih.gov/entrez/query.fcgi?db=gene&cmd=Retrieve&dopt=full_report&list_uids=3140	1086	0.0147234	0.00122061	0.0155843	0.0011159	12.1874	-0.157349	0.0039823	QLVD	yes	4870.73	3827.98	1924.37	1935.63	0.785915	0.395087	0.3974
SRV_00114_a_at	Mex_NM_000014_Contig_2	MC00002	ref|NP_000005.2| alpha-2-macroglobulin precursor [Homo sapiens]	3e-21	NP_000005	ALPHA-2-MACROGLOBULIN	2	http://www.ncbi.nlm.nih.gov/entrez/query.fcgi?db=gene&cmd=Retrieve&dopt=full_report&list_uids=2	308	0.0041757	2.67965e-05	0.00180829	2.04067e-05	11.8448	0.189937	-0.00458494	QLCU	yes	3890.88	4677.48	11387.5	12204.9	1.20216	2.92671	3.1368
SRV_00159_a_at	Mex_NM_000134_Contig_2	MC00047	ref|NP_000125.1| intestinal fatty acid binding protein 2 [Homo sapiens]	1e-43	NP_000125	FATTY ACID BINDING PROTEIN 2, INTESTINAL	2169	http://www.ncbi.nlm.nih.gov/entrez/query.fcgi?db=gene&cmd=Retrieve&dopt=full_report&list_uids=2169	664	0.00900217	0.000244507	0.00956414	0.000176175	12.1213	0.230572	-0.00555235	QLCU	yes	4181.46	7409.89	16787.3	19330.5	1.77208	4.01469	4.62291
SRV_00344_at	Mex_NM_000424_Contig_1	MC00232	ref|NP_476429.2| keratin 3 [Homo sapiens]	4e-10	NP_476429	KERATIN 3	3850	http://www.ncbi.nlm.nih.gov/entrez/query.fcgi?db=gene&cmd=Retrieve&dopt=full_report&list_uids=3850	348	0.004718	3.93609e-05	0.000290309	9.46228e-05	11.739	0.314922	-0.00861578	QLCU	yes	3681.28	5226.98	20044.2	14575.3	1.41988	5.44491	3.9593
SRV_00444_a_at	Mex_NM_000581_Contig_2	MC00332	ref|NP_000572.2| glutathione peroxidase 1 isoform 1 [Homo sapiens]	5e-71	NP_000572	GLUTATHIONE PEROXIDASE 1	2876	http://www.ncbi.nlm.nih.gov/entrez/query.fcgi?db=gene&cmd=Retrieve&dopt=full_report&list_uids=2876	1731	0.023468	0.00924333	0.00931902	0.0416552	10.3485	0.207589	-0.00621187	QLCU	yes	1587.6	1483.67	4176.57	2629.26	0.934535	2.63074	1.65612
SRV_00458_at	Mex_NM_000670_Contig_1	MC00346	ref|NP_000662.3| class III alcohol dehydrogenase 5 chi subunit [Homo sapiens]	2e-81	NP_000662	ALCOHOL DEHYDROGENASE 5 (CLASS III), CHI POLYPEPTIDE	128	http://www.ncbi.nlm.nih.gov/entrez/query.fcgi?db=gene&cmd=Retrieve&dopt=full_report&list_uids=128	1104	0.0149675	0.00129649	0.038665	0.00078288	11.0977	-0.391525	0.00914128	QLVD	yes	1693.19	1858.06	246.28	214.071	1.09737	0.145454	0.126431
SRV_00461_a_at	Mex_NM_000671_Contig_2	MC00349	ref|NP_000661.2| class II alcohol dehydrogenase 4 pi subunit [Homo sapiens]	4e-11	NP_000661	ALCOHOL DEHYDROGENASE 4 (CLASS II), PI POLYPEPTIDE	127	http://www.ncbi.nlm.nih.gov/entrez/query.fcgi?db=gene&cmd=Retrieve&dopt=full_report&list_uids=127	1892	0.0256508	0.0146346	NA	0.0222993	10.0864	-0.061961	0	LD	yes	1307.36	916.311	291.069	322.517	0.700889	0.22264	0.246694
SRV_00469_at	Mex_NM_000690_Contig_1	MC00357	ref|NP_000681.2| mitochondrial aldehyde dehydrogenase 2 precursor [Homo sapiens]	2e-61	NP_000681	ALDEHYDE DEHYDROGENASE 2 FAMILY (MITOCHONDRIAL)	217	http://www.ncbi.nlm.nih.gov/entrez/query.fcgi?db=gene&cmd=Retrieve&dopt=full_report&list_uids=217	119	0.00161334	4.55146e-06	0.0117141	1.69515e-06	9.66047	0.145474	-0.00275057	QLCU	yes	897.247	875.758	2145.84	3051.35	0.97605	2.39158	3.4008
SRV_00711_at	Mex_NM_001046_Contig_1	MC00599	ref|NP_001037.1| solute carrier family 12 (sodium/potassium/chloride transporters), member 2 [Homo sapiens]	4e-60	NP_001037	SOLUTE CARRIER FAMILY 12 (SODIUM/POTASSIUM/CHLORIDE TRANSPORTERS), MEMBER 2	6558	http://www.ncbi.nlm.nih.gov/entrez/query.fcgi?db=gene&cmd=Retrieve&dopt=full_report&list_uids=6558	1322	0.017923	0.00276114	0.00249028	0.025654	8.49243	0.196082	-0.00596511	QLCU	yes	317.596	567.454	976.588	658.525	1.78672	3.07494	2.07347
SRV_00966_at	Mex_NM_001498_Contig_1	MC00854	ref|NP_001489.1| glutamate-cysteine ligase, catalytic subunit [Homo sapiens]	1e-79	NP_001489	GLUTAMATE-CYSTEINE LIGASE, CATALYTIC SUBUNIT	2729	http://www.ncbi.nlm.nih.gov/entrez/query.fcgi?db=gene&cmd=Retrieve&dopt=full_report&list_uids=2729	1094	0.0148319	0.00125133	0.0094603	0.001561	9.09964	0.210993	-0.00556013	QLCU	yes	648.331	645.186	1956.43	1598.71	0.995148	3.01764	2.46589
SRV_00969_a_at	Mex_NM_001502_Contig_1	MC00857	ref|NP_005413.1| tectorin alpha precursor [Homo sapiens]	9e-09	NP_005413	TECTORIN ALPHA	7007	http://www.ncbi.nlm.nih.gov/entrez/query.fcgi?db=gene&cmd=Retrieve&dopt=full_report&list_uids=7007	2174	0.029474	0.0292417	NA	0.0327214	8.3438	-0.132519	0	LD	yes	332.884	707.932	16.7126	24.4581	2.12666	0.0502055	0.0734733
SRV_00974_a_at	Mex_NM_001512_Contig_1	MC00862	ref|NP_665683.1| glutathione S-transferase A1 [Homo sapiens]	5e-70	NP_665683	GLUTATHIONE S-TRANSFERASE A1	2938	http://www.ncbi.nlm.nih.gov/entrez/query.fcgi?db=gene&cmd=Retrieve&dopt=full_report&list_uids=2938	1786	0.0242137	0.0106592	NA	0.00743755	11.5932	-0.0476546	0	LD	yes	3176.62	2577.99	1529.29	1251.81	0.811551	0.481423	0.394071
SRV_00984_at	Mex_NM_001531_Contig_7	MC00872	ref|NP_001522.1| major histocompatibility complex, class I-related [Homo sapiens]	1e-36	NP_001522	MAJOR HISTOCOMPATIBILITY COMPLEX, CLASS I-RELATED	3140	http://www.ncbi.nlm.nih.gov/entrez/query.fcgi?db=gene&cmd=Retrieve&dopt=full_report&list_uids=3140	1334	0.0180857	0.0028849	NA	0.00121077	8.71678	-0.0917689	0	LD	yes	556.161	276.662	132.798	71.694	0.49745	0.238776	0.128909
SRV_01101_a_at	Mex_NM_001642_Contig_1	MC00989	ref|NP_001633.1| amyloid beta (A4) precursor-like protein 2 [Homo sapiens]	2e-45	NP_001633	AMYLOID BETA (A4) PRECURSOR-LIKE PROTEIN 2	334	http://www.ncbi.nlm.nih.gov/entrez/query.fcgi?db=gene&cmd=Retrieve&dopt=full_report&list_uids=334	1379	0.0186958	0.00336159	0.0325517	0.002814	6.64994	0.217292	-0.00546978	QLCU	yes	93.8018	159.712	341.496	410.724	1.70265	3.64062	4.37863
SRV_01196_s_at	Mex_NM_001823_Contig_4	MC01084	ref|NP_001814.2| brain creatine kinase [Homo sapiens]	1e-130	NP_001814	CREATINE KINASE, BRAIN	1152	http://www.ncbi.nlm.nih.gov/entrez/query.fcgi?db=gene&cmd=Retrieve&dopt=full_report&list_uids=1152	575	0.00779555	0.00015672	0.0113486	9.54936e-05	10.4325	-0.127453	0.00295491	QLVD	yes	1379.24	1176.26	663.654	585.277	0.852835	0.481174	0.424348
SRV_01302_at	Mex_NM_002053_Contig_1	MC01190	ref|NP_443173.2| guanylate binding protein 4 [Homo sapiens]	4e-29	NP_443173	GUANYLATE BINDING PROTEIN 4	115361	http://www.ncbi.nlm.nih.gov/entrez/query.fcgi?db=gene&cmd=Retrieve&dopt=full_report&list_uids=115361	1548	0.020987	0.00553372	0.0486425	0.00427878	9.33144	-0.220265	0.00549355	QLVD	yes	674.66	555.044	185.17	185.704	0.822701	0.274465	0.275255
SRV_01342_at	Mex_NM_002198_Contig_1	MC01230	ref|NP_002189.1| interferon regulatory factor 1 [Homo sapiens]	1e-13	NP_002189	INTERFERON REGULATORY FACTOR 1	3659	http://www.ncbi.nlm.nih.gov/entrez/query.fcgi?db=gene&cmd=Retrieve&dopt=full_report&list_uids=3659	1189	0.0161198	0.00179272	NA	0.00113745	9.89283	-0.13197	0	LD	yes	784.366	1254.48	118.549	76.9599	1.59935	0.151139	0.0981173
SRV_01343_a_at	Mex_NM_002198_Contig_2	MC01231	ref|NP_002189.1| interferon regulatory factor 1 [Homo sapiens]	1e-13	NP_002189	INTERFERON REGULATORY FACTOR 1	3659	http://www.ncbi.nlm.nih.gov/entrez/query.fcgi?db=gene&cmd=Retrieve&dopt=full_report&list_uids=3659	1203	0.0163097	0.00186347	NA	0.00136739	8.65517	-0.113673	0	LD	yes	342.075	506.749	62.9873	43.8704	1.4814	0.184133	0.128248
SRV_01373_at	Mex_NM_002276_Contig_1	MC01261	ref|NP_001918.3| desmin [Homo sapiens]	1e-28	NP_001918	DESMIN	1674	http://www.ncbi.nlm.nih.gov/entrez/query.fcgi?db=gene&cmd=Retrieve&dopt=full_report&list_uids=1674	307	0.00416215	2.67668e-05	0.00226939	1.88001e-05	11.7609	-0.626464	0.0148989	QLVD	yes	3644.24	2109.79	87.3385	72.5849	0.578939	0.0239662	0.0199177
SRV_01375_at	Mex_NM_002276_Contig_3	MC01263	No Hit	0	0	0	0	0	1193	0.0161741	0.00181051	0.0252066	0.00144702	7.71553	-0.278391	0.00691483	QLVD	yes	239.88	169.284	43.0228	40.6529	0.705703	0.179352	0.169472
SRV_01435_at	Mex_NM_002457_Contig_2	MC01323	ref|XP_931097.1| PREDICTED: similar to Mucin-2 precursor (Intestinal mucin 2) [Homo sapiens]	2e-10	XP_931097	SIMILAR TO MUCIN-2 PRECURSOR (INTESTINAL MUCIN 2)	642507	http://www.ncbi.nlm.nih.gov/entrez/query.fcgi?db=gene&cmd=Retrieve&dopt=full_report&list_uids=642507	2123	0.0287825	0.0261817	NA	0.0229572	9.29208	-0.127638	0	LD	yes	720.238	1179.37	46.0068	51.1145	1.63748	0.0638772	0.0709689
SRV_01482_at	Mex_NM_002567_Contig_2	MC01370	ref|NP_002558.1| prostatic binding protein [Homo sapiens]	4e-83	NP_002558	PHOSPHATIDYLETHANOLAMINE BINDING PROTEIN 1	5037	http://www.ncbi.nlm.nih.gov/entrez/query.fcgi?db=gene&cmd=Retrieve&dopt=full_report&list_uids=5037	139	0.00188449	6.24789e-06	NA	1.66033e-06	11.6442	-0.152309	0	LD	yes	3684.59	2153.13	608	174.773	0.584361	0.165011	0.0474334
SRV_01521_at	Mex_NM_002659_Contig_1	MC01409	ref|NP_002650.1| plasminogen activator, urokinase receptor isoform 1 precursor [Homo sapiens]	2e-16	NP_002650	PLASMINOGEN ACTIVATOR, UROKINASE RECEPTOR	5329	http://www.ncbi.nlm.nih.gov/entrez/query.fcgi?db=gene&cmd=Retrieve&dopt=full_report&list_uids=5329	211	0.00286063	1.25329e-05	0.000219845	1.91617e-05	10.6251	0.278623	-0.00732483	QLCU	yes	1456.23	2701.62	7395.39	6632.91	1.85522	5.07845	4.55485
SRV_01558_at	Mex_NM_002778_Contig_10	MC01446	No Hit	0	0	0	0	0	1289	0.0174756	0.00251391	NA	0.000557255	9.9449	-0.127499	0	LD	yes	1281.72	665.438	278.11	102.452	0.519177	0.216983	0.0799335
SRV_01587_a_at	Mex_NM_002806_Contig_1	MC01475	ref|NP_002797.2| proteasome 26S ATPase subunit 6 [Homo sapiens]	2e-86	NP_002797	PROTEASOME (PROSOME, MACROPAIN) 26S SUBUNIT, ATPASE, 6	5706	http://www.ncbi.nlm.nih.gov/entrez/query.fcgi?db=gene&cmd=Retrieve&dopt=full_report&list_uids=5706	1884	0.0255423	0.0143377	0.0129449	0.0611856	7.44299	0.280307	-0.00843875	QC	yes	181.337	279.517	765.434	495.093	1.54143	4.22106	2.73024
SRV_01872_at	Mex_NM_003436_Contig_1	MC01760	ref|NP_940882.2| zinc finger protein 615 [Homo sapiens]	6e-19	NP_940882	ZINC FINGER PROTEIN 615	284370	http://www.ncbi.nlm.nih.gov/entrez/query.fcgi?db=gene&cmd=Retrieve&dopt=full_report&list_uids=284370	430	0.00582972	6.55768e-05	0.00484654	4.40695e-05	7.53083	0.108597	-0.00256641	QLCU	yes	185.978	216.663	353.735	378.823	1.16499	1.90202	2.03692
SRV_01888_s_at	Mex_NM_003517_Contig_1	MC01776	ref|NP_003508.1| H2A histone family, member Q [Homo sapiens]	9e-52	NP_003508	HISTONE 2, H2AC	8338	http://www.ncbi.nlm.nih.gov/entrez/query.fcgi?db=gene&cmd=Retrieve&dopt=full_report&list_uids=8338	2014	0.0273048	0.0188724	NA	0.00554977	8.85432	0.0522615	0	LU	yes	470.469	600.316	927.702	1375.94	1.27599	1.97186	2.9246
SRV_01932_a_at	Mex_NM_003665_Contig_1	MC01820	ref|NP_003656.2| ficolin 3 isoform 1 precursor [Homo sapiens]	2e-28	NP_003656	FICOLIN (COLLAGEN/FIBRINOGEN DOMAIN CONTAINING) 3 (HAKATA ANTIGEN)	8547	http://www.ncbi.nlm.nih.gov/entrez/query.fcgi?db=gene&cmd=Retrieve&dopt=full_report&list_uids=8547	453	0.00614154	7.76265e-05	NA	1.33389e-05	6.26983	0.095447	0	LU	yes	80.1881	103.63	218.134	502.001	1.29234	2.72027	6.2603
SRV_02124_a_at	Mex_NM_004245_Contig_1	MC02012	ref|NP_963925.2| transglutaminase 5 isoform 1 [Homo sapiens]	3e-12	NP_963925	TRANSGLUTAMINASE 5	9333	http://www.ncbi.nlm.nih.gov/entrez/query.fcgi?db=gene&cmd=Retrieve&dopt=full_report&list_uids=9333	358	0.00485358	4.16813e-05	0.000451519	7.53225e-05	7.58532	0.42016	-0.0112513	QLCU	yes	184.141	426.385	1970.73	1529.46	2.31553	10.7023	8.3059
SRV_02174_at	Mex_NM_004388_Contig_1	MC02062	ref|NP_004379.1| chitobiase, di-N-acetyl- [Homo sapiens]	7e-17	NP_004379	CHITOBIASE, DI-N-ACETYL-	1486	http://www.ncbi.nlm.nih.gov/entrez/query.fcgi?db=gene&cmd=Retrieve&dopt=full_report&list_uids=1486	1852	0.0251085	0.0128773	NA	0.0049193	6.88117	0.041022	0	LU	yes	127.207	133.228	224.167	265.211	1.04733	1.76222	2.08487
SRV_02182_at	Mex_NM_004396_Contig_15	MC02070	ref|NP_004387.1| DEAD (Asp-Glu-Ala-Asp) box polypeptide 5 [Homo sapiens]	0	NP_004387	DEAD (ASP-GLU-ALA-ASP) BOX POLYPEPTIDE 5	1655	http://www.ncbi.nlm.nih.gov/entrez/query.fcgi?db=gene&cmd=Retrieve&dopt=full_report&list_uids=1655	904	0.012256	0.000623363	0.00763671	0.0006715	7.92941	0.172412	-0.0044416	QLCU	yes	253.296	305.504	676.679	631.848	1.20611	2.67149	2.4945
SRV_02274_at	Mex_NM_004598_Contig_1	MC02162	ref|NP_001020330.1| CD74 antigen isoform a [Homo sapiens]	1e-28	NP_001020330	CD74 ANTIGEN (INVARIANT POLYPEPTIDE OF MAJOR HISTOCOMPATIBILITY COMPLEX, CLASS II ANTIGEN-ASSOCIATED)	972	http://www.ncbi.nlm.nih.gov/entrez/query.fcgi?db=gene&cmd=Retrieve&dopt=full_report&list_uids=972	220	0.00298265	1.36852e-05	NA	2.07773e-06	13.2732	-0.092938	0	LD	yes	9929.88	8745.63	3727.02	1638.85	0.880738	0.375334	0.165042
SRV_02418_at	Mex_NM_005024_Contig_1	MC02306	ref|NP_005015.1| serine (or cysteine) proteinase inhibitor, clade B (ovalbumin), member 10 [Homo sapiens]	2e-34	NP_005015	SERPIN PEPTIDASE INHIBITOR, CLADE B (OVALBUMIN), MEMBER 10	5273	http://www.ncbi.nlm.nih.gov/entrez/query.fcgi?db=gene&cmd=Retrieve&dopt=full_report&list_uids=5273	317	0.00429772	2.94134e-05	0.000361824	5.10342e-05	11.8432	0.192806	-0.00513908	QLCU	yes	3206.74	5740.33	10390.4	9577.87	1.79008	3.24018	2.98679
SRV_02611_a_at	Mex_NM_005627_Contig_2	MC02499	ref|NP_005618.2| serum/glucocorticoid regulated kinase [Homo sapiens]	2e-42	NP_005618	SERUM/GLUCOCORTICOID REGULATED KINASE	6446	http://www.ncbi.nlm.nih.gov/entrez/query.fcgi?db=gene&cmd=Retrieve&dopt=full_report&list_uids=6446	1776	0.0240781	0.0105082	NA	0.0112895	6.82888	0.0811518	0	LU	yes	108.909	173.747	515.694	1012.26	1.59534	4.73512	9.29456
SRV_02626_at	Mex_NM_005672_Contig_7	MC02514	ref|NP_005663.1| prostate stem cell antigen preproprotein [Homo sapiens]	1e-09	NP_005663	PROSTATE STEM CELL ANTIGEN	8000	http://www.ncbi.nlm.nih.gov/entrez/query.fcgi?db=gene&cmd=Retrieve&dopt=full_report&list_uids=8000	2083	0.0282402	0.023244	NA	0.00607962	11.3853	-0.213308	0	LD	yes	8630.24	5161.82	2046.34	42.2007	0.598108	0.237112	0.00488987
SRV_02628_at	Mex_NM_005672_Contig_9	MC02516	ref|NP_005663.1| prostate stem cell antigen preproprotein [Homo sapiens]	1e-09	NP_005663	PROSTATE STEM CELL ANTIGEN	8000	http://www.ncbi.nlm.nih.gov/entrez/query.fcgi?db=gene&cmd=Retrieve&dopt=full_report&list_uids=8000	1135	0.0153877	0.00146472	NA	0.000258917	9.67004	-0.172205	0	LD	yes	1118.59	606.369	227.701	29.592	0.542084	0.203561	0.0264548
SRV_02724_at	Mex_NM_005911_Contig_6	MC02612	ref|NP_005902.1| methionine adenosyltransferase II, alpha [Homo sapiens]	1e-158	NP_005902	METHIONINE ADENOSYLTRANSFERASE II, ALPHA	4144	http://www.ncbi.nlm.nih.gov/entrez/query.fcgi?db=gene&cmd=Retrieve&dopt=full_report&list_uids=4144	426	0.00577549	6.4443e-05	0.00056096	0.000127739	8.92976	0.365753	-0.00988462	QLCU	yes	568.941	656.359	4249.81	2994.57	1.15365	7.46968	5.2634
SRV_02773_at	Mex_NM_006025_Contig_3	MC02661	ref|NP_006016.1| placental protein 11 precursor [Homo sapiens]	9e-28	NP_006016	26 SERINE PROTEASE	8909	http://www.ncbi.nlm.nih.gov/entrez/query.fcgi?db=gene&cmd=Retrieve&dopt=full_report&list_uids=8909	45	0.000610087	4.63017e-07	1.33833e-05	6.74266e-07	10.961	0.312941	-0.00813868	QLCU	yes	1772.22	3586.74	11481.6	10473	2.02386	6.47865	5.90955
SRV_02821_at	Mex_NM_006169_Contig_2	MC02709	ref|NP_006160.1| nicotinamide N-methyltransferase [Homo sapiens]	1e-50	NP_006160	NICOTINAMIDE N-METHYLTRANSFERASE	4837	http://www.ncbi.nlm.nih.gov/entrez/query.fcgi?db=gene&cmd=Retrieve&dopt=full_report&list_uids=4837	570	0.00772777	0.000153927	0.000983583	0.000334875	8.77132	-0.538919	0.0147294	QLVD	yes	545.852	230.438	22.7778	40.9546	0.422162	0.0417289	0.0750288
SRV_02828_at	Mex_NM_006187_Contig_1	MC02716	ref|NP_006178.2| 2'-5'oligoadenylate synthetase 3 [Homo sapiens]	1e-86	NP_006178	2'-5'-OLIGOADENYLATE SYNTHETASE 3, 100KDA	4940	http://www.ncbi.nlm.nih.gov/entrez/query.fcgi?db=gene&cmd=Retrieve&dopt=full_report&list_uids=4940	626	0.00848698	0.000204008	NA	0.000139419	10.0563	-0.0749466	0	LD	yes	1131.7	1064.92	932.861	256.624	0.940991	0.824303	0.22676
SRV_02872_at	Mex_NM_006307_Contig_1	MC02760	ref|NP_006298.1| sushi-repeat-containing protein, X-linked [Homo sapiens]	1e-117	NP_006298	SUSHI-REPEAT-CONTAINING PROTEIN, X-LINKED	8406	http://www.ncbi.nlm.nih.gov/entrez/query.fcgi?db=gene&cmd=Retrieve&dopt=full_report&list_uids=8406	1914	0.025949	0.0151174	NA	0.00309413	9.30896	-0.0412482	0	LD	yes	697.706	556.8	429.688	296.215	0.798044	0.615858	0.424556
SRV_02916_a_at	Mex_NM_006409_Contig_4	MC02804	No Hit	0	0	0	0	0	961	0.0130287	0.000780612	NA	9.79702e-05	10.3954	-0.168464	0	LD	yes	1565.59	1007.37	750.199	53.9458	0.643447	0.479181	0.0344573
SRV_03002_a_at	Mex_NM_006622_Contig_1	MC02890	ref|NP_006613.2| polo-like kinase 2 [Homo sapiens]	1e-49	NP_006613	POLO-LIKE KINASE 2 (DROSOPHILA)	10769	http://www.ncbi.nlm.nih.gov/entrez/query.fcgi?db=gene&cmd=Retrieve&dopt=full_report&list_uids=10769	962	0.0130423	0.000782768	0.000681636	0.0130458	10.6155	-0.17478	0.00535608	QLVD	yes	1638.26	1206.04	649.495	982.782	0.73617	0.396454	0.599894
SRV_03006_a_at	Mex_NM_006633_Contig_1	MC02894	ref|NP_006624.1| IQ motif containing GTPase activating protein 2 [Homo sapiens]	2e-54	NP_006624	IQ MOTIF CONTAINING GTPASE ACTIVATING PROTEIN 2	10788	http://www.ncbi.nlm.nih.gov/entrez/query.fcgi?db=gene&cmd=Retrieve&dopt=full_report&list_uids=10788	1927	0.0261253	0.0154581	0.0172118	0.0477755	7.44067	-0.190995	0.00563721	QLVD	yes	168.35	152.787	63.092	99.0498	0.907556	0.374767	0.588357
SRV_03529_s_at	Mex_NM_014376_Contig_1	MC03417	ref|NP_004351.1| cadherin 1, type 1 preproprotein [Homo sapiens]	1e-46	NP_004351	CADHERIN 1, TYPE 1, E-CADHERIN (EPITHELIAL)	999	http://www.ncbi.nlm.nih.gov/entrez/query.fcgi?db=gene&cmd=Retrieve&dopt=full_report&list_uids=999	1015	0.0137608	0.000985341	0.00142064	0.006551	10.0695	0.144327	-0.0042689	QLCU	yes	1151.78	1219.52	2391.37	1755.75	1.05881	2.07625	1.52438
SRV_03739_a_at	Mex_NM_015607_Contig_4	MC03627	ref|NP_056422.2| hypothetical protein LOC26097 [Homo sapiens]	3e-15	NP_056422	CHROMOSOME 1 OPEN READING FRAME 77	26097	http://www.ncbi.nlm.nih.gov/entrez/query.fcgi?db=gene&cmd=Retrieve&dopt=full_report&list_uids=26097	669	0.00906996	0.000251215	0.000736346	0.00101449	7.04121	0.134002	-0.00382113	QLCU	yes	137.557	149.915	279.729	224.831	1.08984	2.03355	1.63445
SRV_03994_at	Mex_NM_016594_Contig_1	MC03882	ref|NP_057678.1| FK506 binding protein precursor [Homo sapiens]	3e-33	NP_057678	FK506 BINDING PROTEIN 11, 19 KDA	51303	http://www.ncbi.nlm.nih.gov/entrez/query.fcgi?db=gene&cmd=Retrieve&dopt=full_report&list_uids=51303	2072	0.0280911	0.0226294	0.0143562	0.132592	12.6224	-0.149933	0.0046584	QV	yes	6387.17	5393.43	2985.3	4477.03	0.844416	0.46739	0.700941
SRV_04183_at	Mex_NM_018205_Contig_1	MC04070	ref|NP_997002.1| leucine rich repeat containing 20 isoform 1 [Homo sapiens]	2e-43	NP_997002	LEUCINE RICH REPEAT CONTAINING 20	55222	http://www.ncbi.nlm.nih.gov/entrez/query.fcgi?db=gene&cmd=Retrieve&dopt=full_report&list_uids=55222	182	0.00246746	9.02598e-06	0.00964326	3.6987e-06	7.43482	-0.143857	0.00288449	QLVD	yes	162.414	158.59	68.5074	51.4256	0.976458	0.421807	0.316633
SRV_04234_a_at	Mex_NM_018373_Contig_1	MC04121	ref|NP_060843.1| synaptojanin 2 binding protein [Homo sapiens]	2e-45	NP_060843	SYNAPTOJANIN 2 BINDING PROTEIN	55333	http://www.ncbi.nlm.nih.gov/entrez/query.fcgi?db=gene&cmd=Retrieve&dopt=full_report&list_uids=55333	1031	0.0139778	0.00102394	0.00160344	0.00599746	8.20876	-0.168868	0.00496633	QLVD	yes	296.194	254.101	118.017	166.841	0.857888	0.398444	0.563282
SRV_04518_at	Mex_NM_021133_Contig_3	MC04401	ref|NP_066956.1| ribonuclease L [Homo sapiens]	1e-51	NP_066956	RIBONUCLEASE L (2',5'-OLIGOISOADENYLATE SYNTHETASE-DEPENDENT)	6041	http://www.ncbi.nlm.nih.gov/entrez/query.fcgi?db=gene&cmd=Retrieve&dopt=full_report&list_uids=6041	1732	0.0234816	0.00924561	NA	0.00202204	8.87536	-0.0656734	0	LD	yes	548.128	440.384	359.302	138.632	0.803433	0.655508	0.252919
SRV_04588_a_at	Mex_NM_022085_Contig_1	MC04471	ref|NP_110437.2| thioredoxin domain containing 5 isoform 1 [Homo sapiens]	7e-93	NP_110437	THIOREDOXIN DOMAIN CONTAINING 5	81567	http://www.ncbi.nlm.nih.gov/entrez/query.fcgi?db=gene&cmd=Retrieve&dopt=full_report&list_uids=81567	717	0.00972072	0.000306223	NA	0.000116664	9.97698	0.0564496	0	LU	yes	1105.34	1077.31	2165.87	3120.97	0.974638	1.95945	2.82353
SRV_04604_at	Mex_NM_022168_Contig_1	MC04487	ref|NP_071451.2| melanoma differentiation associated protein-5 [Homo sapiens]	7e-13	NP_071451	INTERFERON INDUCED WITH HELICASE C DOMAIN 1	64135	http://www.ncbi.nlm.nih.gov/entrez/query.fcgi?db=gene&cmd=Retrieve&dopt=full_report&list_uids=64135	775	0.010507	0.000384246	NA	4.33812e-05	9.29422	-0.0741808	0	LD	yes	650.14	584.461	338.197	152.807	0.898976	0.520191	0.235037
SRV_04604_s_at	Mex_NM_022168_Contig_1	MC04487	ref|NP_071451.2| melanoma differentiation associated protein-5 [Homo sapiens]	7e-13	NP_071451	INTERFERON INDUCED WITH HELICASE C DOMAIN 1	64135	http://www.ncbi.nlm.nih.gov/entrez/query.fcgi?db=gene&cmd=Retrieve&dopt=full_report&list_uids=64135	722	0.0097885	0.000312045	NA	3.4155e-05	8.51596	-0.0840196	0	LD	yes	381.098	340.765	181.598	74.5146	0.894166	0.476511	0.195526
SRV_04763_at	Mex_NM_025125_Contig_1	MC04646	ref|NP_079401.2| hypothetical protein LOC80195 [Homo sapiens]	6e-34	NP_079401	CHROMOSOME 10 OPEN READING FRAME 57	80195	http://www.ncbi.nlm.nih.gov/entrez/query.fcgi?db=gene&cmd=Retrieve&dopt=full_report&list_uids=80195	981	0.0132999	0.000862524	0.000839251	0.0112505	7.1681	-0.150297	0.0045685	QLVD	yes	141.724	121.833	64.845	96.0602	0.859648	0.457544	0.677797
SRV_04787_s_at	Mex_NM_030666_Contig_1	MC04670	ref|NP_002566.1| serine (or cysteine) proteinase inhibitor, clade B (ovalbumin), member 2 [Homo sapiens]	1e-25	NP_002566	SERPIN PEPTIDASE INHIBITOR, CLADE B (OVALBUMIN), MEMBER 2	5055	http://www.ncbi.nlm.nih.gov/entrez/query.fcgi?db=gene&cmd=Retrieve&dopt=full_report&list_uids=5055	63	0.000854121	8.92647e-07	2.01989e-05	1.43355e-06	10.9453	0.225767	-0.00592941	QLCU	yes	1850.74	2923.98	6966.86	6355.74	1.57989	3.76436	3.43415
SRV_04836_a_at	Mex_NM_031279_Contig_1	MC04719	ref|NP_112569.2| alanine-glyoxylate aminotransferase 2-like 1 [Homo sapiens]	1e-17	NP_112569	ALANINE-GLYOXYLATE AMINOTRANSFERASE 2-LIKE 1	64850	http://www.ncbi.nlm.nih.gov/entrez/query.fcgi?db=gene&cmd=Retrieve&dopt=full_report&list_uids=64850	1523	0.020648	0.00517896	NA	0.00123256	7.38129	0.0936578	0	LU	yes	155.239	200.188	294.365	1288.26	1.28955	1.89621	8.29855
SRV_04875_at	Mex_NM_031961_Contig_1	MC04758	ref|NP_114167.2| keratin associated protein 9.2 [Homo sapiens]	6e-10	NP_114167	KERATIN ASSOCIATED PROTEIN 9-2	83899	http://www.ncbi.nlm.nih.gov/entrez/query.fcgi?db=gene&cmd=Retrieve&dopt=full_report&list_uids=83899	871	0.0118086	0.00055965	0.00594502	0.000670498	11.7841	0.275258	-0.00717706	QLCU	yes	2898.45	7352.72	15431.1	15172.3	2.53678	5.3239	5.23464
SRV_04875_s_at	Mex_NM_031961_Contig_1	MC04758	ref|NP_114167.2| keratin associated protein 9.2 [Homo sapiens]	6e-10	NP_114167	KERATIN ASSOCIATED PROTEIN 9-2	83899	http://www.ncbi.nlm.nih.gov/entrez/query.fcgi?db=gene&cmd=Retrieve&dopt=full_report&list_uids=83899	886	0.0120119	0.000583816	0.00609759	0.000700742	12.7713	0.24626	-0.00642416	QLCU	yes	5717.53	13686.8	26073.2	25776.3	2.39383	4.56021	4.5083
SRV_04881_at	Mex_NM_031991_Contig_1	MC04764	ref|NP_114367.1| polypyrimidine tract-binding protein 1 isoform b [Homo sapiens]	2e-57	NP_114367	POLYPYRIMIDINE TRACT BINDING PROTEIN 1	5725	http://www.ncbi.nlm.nih.gov/entrez/query.fcgi?db=gene&cmd=Retrieve&dopt=full_report&list_uids=5725	2170	0.0294197	0.0290012	0.0127839	0.306574	7.82859	0.182897	-0.0059396	QC	yes	286.199	230.866	635.037	315.628	0.806662	2.21887	1.10283
SRV_04974_at	Mex_NM_032609_Contig_1	MC04857	ref|NP_115998.2| cytochrome c oxidase subunit IV isoform 2 [Homo sapiens]	2e-50	NP_115998	CYTOCHROME C OXIDASE SUBUNIT IV ISOFORM 2 (LUNG)	84701	http://www.ncbi.nlm.nih.gov/entrez/query.fcgi?db=gene&cmd=Retrieve&dopt=full_report&list_uids=84701	1765	0.023929	0.0102757	0.0215894	0.0187059	9.09163	-0.130705	0.00366929	QLVD	yes	579.518	458.699	266.393	325.021	0.791518	0.45968	0.560846
SRV_05054_a_at	Mex_NM_033271_Contig_1	MC04937	ref|NP_055777.1| BTB/POZ domain containing protein 3 isoform a [Homo sapiens]	2e-47	NP_055777	BTB (POZ) DOMAIN CONTAINING 3	22903	http://www.ncbi.nlm.nih.gov/entrez/query.fcgi?db=gene&cmd=Retrieve&dopt=full_report&list_uids=22903	1313	0.017801	0.00270667	NA	0.00289849	6.98489	0.043031	0	LU	yes	126.492	157.096	267.851	305.35	1.24194	2.11754	2.41399
SRV_05115_at	Mex_NM_058242_Contig_114	MC04998	ref|NP_778238.1| keratin 6 irs3 [Homo sapiens]	6e-13	NP_778238	KERATIN 6 IRS3	319101	http://www.ncbi.nlm.nih.gov/entrez/query.fcgi?db=gene&cmd=Retrieve&dopt=full_report&list_uids=319101	1019	0.0138151	0.000999054	NA	0.000334659	14.5777	-0.184127	0	LD	yes	20141.7	19266.6	2558.24	1349.29	0.956551	0.127012	0.0669898
SRV_05283_a_at	Mex_NM_144710_Contig_5	MC05166	ref|NP_653311.1| septin 10 isoform 1 [Homo sapiens]	3e-52	NP_653311	SEPTIN 10	151011	http://www.ncbi.nlm.nih.gov/entrez/query.fcgi?db=gene&cmd=Retrieve&dopt=full_report&list_uids=151011	660	0.00894794	0.000240531	NA	0.000202611	7.94443	-0.06377	0	LD	yes	267.894	188.704	102.923	72.1404	0.704397	0.384193	0.269287
SRV_05450_a_at	Mex_NM_170678_Contig_1	MC05333	ref|NP_733778.1| integrin beta 1 binding protein 3 isoform 2 [Homo sapiens]	1e-38	NP_733778	INTEGRIN BETA 1 BINDING PROTEIN 3	27231	http://www.ncbi.nlm.nih.gov/entrez/query.fcgi?db=gene&cmd=Retrieve&dopt=full_report&list_uids=27231	138	0.00187093	6.21768e-06	0.00368928	2.91111e-06	11.6879	-0.097988	0.00208523	QLVD	yes	3136.71	3114.32	1769.79	1538.43	0.992863	0.564218	0.490459
SRV_05598_at	Mex_NM_182528_Contig_1	MC05481	ref|NP_872334.1| hypothetical protein LOC165257 [Homo sapiens]	1e-64	NP_872334	COMPLEMENT COMPONENT 1, Q SUBCOMPONENT-LIKE 2	165257	http://www.ncbi.nlm.nih.gov/entrez/query.fcgi?db=gene&cmd=Retrieve&dopt=full_report&list_uids=165257	989	0.0134084	0.000892425	0.0125046	0.000829072	8.6126	-0.238866	0.00604601	QLVD	yes	321.349	392.699	94.3582	107.957	1.22203	0.293631	0.335951
SRV_05654_at	Mex_Nohits_1_Contig_4	MC05537	No Hit	0	0	0	0	0	1210	0.0164046	0.00190071	NA	0.000520114	8.20227	-0.097991	0	LD	yes	241.677	313.688	86.8918	52.3276	1.29796	0.359538	0.216519
SRV_05697_at	Mex_Nohits_103_Contig_1	MC05580	No Hit	0	0	0	0	0	327	0.0044333	3.44305e-05	0.00345427	2.23235e-05	8.67191	-0.3217	0.00753135	QLVD	yes	341.995	357.086	59.2188	48.742	1.04413	0.173157	0.142523
SRV_05744_x_at	Mex_Nohits_1068_Contig_1	MC05627	No Hit	0	0	0	0	0	180	0.00244035	8.88997e-06	8.11708e-05	2.15948e-05	9.25629	0.544772	-0.0148432	QLCU	yes	514.353	1807.62	12055.2	8076.3	3.51435	23.4376	15.7019
SRV_05745_at	Mex_Nohits_1068_Contig_2	MC05628	No Hit	0	0	0	0	0	1995	0.0270472	0.0180557	0.0483942	0.0212443	4.11144	0.974161	-0.0263598	QLCU	yes	49.8042	98.4949	9798.29	8383.31	1.97764	196.736	168.326
SRV_05769_x_at	Mex_Nohits_1089_Contig_1	MC05652	No Hit	0	0	0	0	0	1196	0.0162148	0.00182738	0.015535	0.00192867	11.1502	-0.242761	0.00628952	QLVD	yes	2204.13	1849.95	583.788	686.219	0.839311	0.264861	0.311334
SRV_05832_at	Mex_Nohits_1148_Contig_1	MC05715	No Hit	0	0	0	0	0	1989	0.0269658	0.0177684	0.0388225	0.0250738	7.85658	-0.209797	0.00579896	QLVD	yes	274.444	148.784	84.0129	102.421	0.542129	0.30612	0.373195
SRV_05856_at	Mex_Nohits_117_Contig_1	MC05739	No Hit	0	0	0	0	0	319	0.00432484	2.98243e-05	0.00841487	1.46694e-05	10.8338	-0.516769	0.0112158	QLVD	yes	1434.63	1335.37	104.187	37.677	0.930811	0.0726224	0.0262624
SRV_05867_a_at	Mex_Nohits_118_Contig_1	MC05750	No Hit	0	0	0	0	0	155	0.00210141	7.2817e-06	0.000174474	9.8329e-06	10.0571	0.517228	-0.0134177	QLCU	yes	884.427	3172.64	18966	16982.7	3.58723	21.4443	19.2019
SRV_05889_x_at	Mex_Nohits_12_Contig_1	MC05772	No Hit	0	0	0	0	0	700	0.00949024	0.000277564	0.00230646	0.000446936	11.4566	0.423143	-0.0113201	QLCU	yes	2500.7	7648.48	27526.5	22663.4	3.05854	11.0075	9.06282
SRV_05924_a_at	Mex_Nohits_1232_Contig_1	MC05807	No Hit	0	0	0	0	0	1033	0.0140049	0.00103637	NA	0.000172396	9.02006	-0.0581387	0	LD	yes	574.892	413.445	298.835	173.671	0.71917	0.519811	0.302093
SRV_06225_at	Mex_Nohits_152_Contig_1	MC06108	No Hit	0	0	0	0	0	934	0.0126627	0.000705099	0.00711962	0.000831104	11.0367	0.494435	-0.0128881	QLCU	yes	1113.38	10330.3	28112.7	29165.6	9.27829	25.2499	26.1955
SRV_06358_at	Mex_Nohits_165_Contig_1	MC06241	No Hit	0	0	0	0	0	461	0.00625	8.48242e-05	NA	3.06499e-05	9.94319	-0.06895	0	LD	yes	941.113	932.879	414.581	257.597	0.991251	0.440522	0.273715
SRV_06479_a_at	Mex_Nohits_177_Contig_1	MC06362	No Hit	0	0	0	0	0	1883	0.0255287	0.0142826	NA	0.00299296	13.7693	-0.0392469	0	LD	yes	14194.6	13068.6	9308.3	6947.09	0.920678	0.655765	0.489419
SRV_06890_at	Mex_Nohits_218_Contig_1	MC06773	No Hit	0	0	0	0	0	879	0.011917	0.000572364	NA	0.000168458	8.94138	-0.0993966	0	LD	yes	481.986	511.434	413.579	73.5787	1.0611	0.858072	0.152657
SRV_07244_at	Mex_Nohits_2552_Contig_1	MC07127	No Hit	0	0	0	0	0	1601	0.0217055	0.0065589	0.0215193	0.00944694	10.4229	-0.32613	0.00888756	QLVD	yes	1060.59	1342.63	254.307	339.752	1.26593	0.23978	0.320344
SRV_07344_at	Mex_Nohits_269_Contig_1	MC07227	No Hit	0	0	0	0	0	836	0.0113341	0.000502093	0.00512352	0.000630166	12.9389	-0.30261	0.00792584	QLVD	yes	7092.98	6521.13	1406.06	1783.99	0.919378	0.198232	0.251515
SRV_07490_at	Mex_Nohits_2851_Contig_1	MC07373	No Hit	0	0	0	0	0	1439	0.0195092	0.00412146	0.00772057	0.0119547	8.9591	0.182907	-0.0052516	QLCU	yes	514.246	633.414	1431.6	1026.47	1.23173	2.78388	1.99607
SRV_07520_a_at	Mex_Nohits_2889_Contig_1	MC07403	No Hit	0	0	0	0	0	110	0.00149132	3.56695e-06	0.00160505	1.82961e-06	11.4982	0.245001	-0.00537667	QLCU	yes	3256.22	3686.68	13418.2	18112.4	1.1322	4.1208	5.5624
SRV_07610_at	Mex_Nohits_2985_Contig_1	MC07493	No Hit	0	0	0	0	0	218	0.00295553	1.33876e-05	NA	1.18517e-06	9.4002	0.116632	0	LU	yes	637.323	975.001	2053.03	6647.22	1.52984	3.22133	10.4299
SRV_07624_x_at	Mex_Nohits_30_Contig_5	MC07507	No Hit	0	0	0	0	0	704	0.00954447	0.000282442	0.00284756	0.000398481	11.4431	0.373916	-0.00987909	QLCU	yes	2152.16	7486.15	20669.3	18795.6	3.47844	9.60401	8.73337
SRV_07632_at	Mex_Nohits_3009_Contig_1	MC07515	No Hit	0	0	0	0	0	769	0.0104257	0.000374825	NA	6.60928e-05	10.5312	-0.144066	0	LD	yes	1934.69	933.688	367.458	102.481	0.482604	0.189931	0.0529701
SRV_07827_x_at	Mex_Nohits_3222_Contig_1	MC07710	No Hit	0	0	0	0	0	1384	0.0187636	0.00345637	NA	0.00187617	11.8837	-0.287812	0	LD	yes	5865.02	5047.11	134.721	13.1498	0.860544	0.0229703	0.00224208
SRV_07844_at	Mex_Nohits_3244_Contig_1	MC07727	No Hit	0	0	0	0	0	345	0.00467733	3.85638e-05	0.00916098	1.93386e-05	10.1191	-0.433505	0.00947493	QLVD	yes	1056.27	806.233	85.4468	46.4597	0.763283	0.0808949	0.0439847
SRV_07903_at	Mex_Nohits_3310_Contig_1	MC07786	No Hit	0	0	0	0	0	165	0.00223698	7.68976e-06	0.000111113	1.38301e-05	13.1445	-0.241148	0.0064215	QLVD	yes	8003.04	7912.14	2210.12	2788.05	0.988642	0.27616	0.348374
SRV_09512_at	Mex_Nohits_4921_Contig_1	MC09395	No Hit	0	0	0	0	0	1240	0.0168113	0.00206789	NA	0.00281653	9.576	-0.0400486	0	LD	yes	747.203	708.147	379.007	350.753	0.947731	0.507234	0.469422
SRV_09527_at	Mex_Nohits_4940_Contig_1	MC09410	No Hit	0	0	0	0	0	1619	0.0219496	0.00687093	NA	0.00118368	8.85451	-0.0510459	0	LD	yes	477.533	478.033	325.369	176.309	1.00105	0.681353	0.369208
SRV_09665_at	Mex_Nohits_5094_Contig_1	MC09548	No Hit	0	0	0	0	0	393	0.00532809	5.39699e-05	NA	4.73693e-06	8.73505	-0.0844102	0	LD	yes	442.295	384.382	208.796	85.5613	0.869061	0.472074	0.193448
SRV_10111_at	Mex_Nohits_660_Contig_1	MC09994	No Hit	0	0	0	0	0	65	0.000881236	9.39887e-07	2.81745e-05	1.29707e-06	8.51743	0.588478	-0.0152404	QLCU	yes	279.374	1205.72	9600.21	8698.74	4.31579	34.3633	31.1365
SRV_10169_at	Mex_Nohits_707_Contig_1	MC10052	No Hit	0	0	0	0	0	1338	0.0181399	0.00294928	NA	0.0037943	8.58975	-0.0473815	0	LD	yes	377.474	358.582	168.605	152.123	0.949951	0.446666	0.403002
SRV_10189_at	Mex_Nohits_724_Contig_1	MC10072	No Hit	0	0	0	0	0	1804	0.0244577	0.0111799	NA	0.0174613	8.2699	-0.119177	0	LD	yes	419.102	396.959	24.9897	29.6497	0.947165	0.0596268	0.0707458
SRV_10263_at	Mex_Nohits_79_Contig_1	MC10146	No Hit	0	0	0	0	0	527	0.00714479	0.000124765	0.00136457	0.000191715	7.76221	0.806326	-0.0213871	QLCU	yes	251.964	1377.6	17811.5	12785.5	5.46746	70.6908	50.7434
SRV_10263_x_at	Mex_Nohits_79_Contig_1	MC10146	No Hit	0	0	0	0	0	433	0.00587039	6.79805e-05	0.000814391	0.000107755	8.06266	0.784511	-0.0208113	QLCU	yes	281.33	1539.24	19622.5	14055.8	5.47128	69.749	49.9618
SRV_10298_at	Mex_Nohits_819_Contig_3	MC10181	No Hit	0	0	0	0	0	931	0.012622	0.000693832	0.00306236	0.00149457	7.38774	-0.317086	0.00874543	QLVD	yes	220.799	98.6593	30.4219	41.0519	0.446827	0.137781	0.185924
SRV_10314_at	Mex_Nohits_832_Contig_1	MC10197	No Hit	0	0	0	0	0	1129	0.0153064	0.00142986	0.0313582	0.000965694	7.86812	-0.21789	0.00522764	QLVD	yes	215.916	207.136	68.9779	60.6988	0.959337	0.319467	0.281122
SRV_10398_at	Mex_Nohits_90_Contig_1	MC10281	No Hit	0	0	0	0	0	685	0.00928688	0.000263067	0.00309884	0.000340992	7.72753	0.624714	-0.0163552	QLCU	yes	186.857	661.053	8635.28	7536.57	3.53775	46.2134	40.3334
SRV_10449_at	Mex_Nohits_94_Contig_1	MC10332	No Hit	0	0	0	0	0	1766	0.0239425	0.0103084	NA	0.0158198	11.174	-0.214342	0	LD	yes	5186.02	3527.97	31.0238	32.0865	0.680284	0.00598221	0.00618712
SRV_10508_a_at	Mex_Nohits_995_Contig_1	MC10391	No Hit	0	0	0	0	0	431	0.00584328	6.63792e-05	0.000121722	0.000641482	8.72948	0.76807	-0.0226293	QLCU	yes	252.514	2793.46	21741	5966.6	11.0626	86.0982	23.6288
SRV_10510_at	Mex_Nohits_997_Contig_1	MC10393	No Hit	0	0	0	0	0	284	0.00385033	2.3017e-05	0.0465957	8.01202e-06	11.8891	-0.334269	0.00594959	QLVD	yes	3931.65	2815.4	455.188	156.609	0.716086	0.115775	0.039833
SRV_10624_at	Tig_NM_000223_Contig_3	TC00108	ref|NP_061889.1| keratin 24 [Homo sapiens]	2e-63	NP_061889	HYPOTHETICAL PROTEIN FLJ20261	192666	http://www.ncbi.nlm.nih.gov/entrez/query.fcgi?db=gene&cmd=Retrieve&dopt=full_report&list_uids=192666	1195	0.0162012	0.00182635	NA	0.00174136	10.6343	0.116748	0	LU	yes	1398.79	4011.64	10563.9	16324.6	2.86794	7.55219	11.6705
SRV_10714_at	Tig_NM_000424_Contig_2	TC00198	ref|NP_000415.1| keratin 5 [Homo sapiens]	1e-158	NP_000415	keratin 4	3852	http://www.ncbi.nlm.nih.gov/entrez/query.fcgi?db=gene&cmd=Retrieve&dopt=full_report&list_uids=3852	2076	0.0281453	0.0227349	0.0369466	0.0383288	10.4454	-0.146594	0.00414901	QLVD	yes	1541.47	1109.53	664.929	782.805	0.719789	0.431361	0.507831
SRV_10899_at	Tig_NM_000774_Contig_2	TC00337	ref|NP_000765.2| cytochrome P450, family 2, subfamily F, polypeptide 1 [Homo sapiens]	7e-43	NP_000765	CYTOCHROME P450, FAMILY 2, SUBFAMILY F, POLYPEPTIDE 1	1572	http://www.ncbi.nlm.nih.gov/entrez/query.fcgi?db=gene&cmd=Retrieve&dopt=full_report&list_uids=1572	779	0.0105613	0.000395969	NA	0.000181651	7.36911	0.109991	0	LU	yes	223.348	203.638	761.101	1534.25	0.911751	3.40769	6.86932
SRV_10999_at	Tig_NM_001046_Contig_1	TC00434	ref|NP_001037.1| solute carrier family 12 (sodium/potassium/chloride transporters), member 2 [Homo sapiens]	4e-60	NP_001037	SOLUTE CARRIER FAMILY 12 (SODIUM/POTASSIUM/CHLORIDE TRANSPORTERS), MEMBER 2	6558	http://www.ncbi.nlm.nih.gov/entrez/query.fcgi?db=gene&cmd=Retrieve&dopt=full_report&list_uids=6558	848	0.0114967	0.000516529	0.000872434	0.00337304	7.44989	0.217362	-0.00638494	QLCU	yes	166.209	256.302	567.438	379.915	1.54205	3.414	2.28576
SRV_11181_a_at	Tig_NM_001677_Contig_1	TC00609	ref|NP_001668.1| Na+/K+ -ATPase beta 1 subunit isoform a [Homo sapiens]	1e-120	NP_001668	ATPASE, NA+/K+ TRANSPORTING, BETA 1 POLYPEPTIDE	481	http://www.ncbi.nlm.nih.gov/entrez/query.fcgi?db=gene&cmd=Retrieve&dopt=full_report&list_uids=481	1537	0.0208379	0.00537206	0.0411899	0.00453449	8.65712	0.166061	-0.00420616	QLCU	yes	451.722	449.286	1218	1042.49	0.994607	2.69635	2.30782
SRV_11340_at	Tig_NM_002065_Contig_1	TC00765	ref|NP_001028228.1| glutamine synthetase [Homo sapiens]	9e-11	NP_001028228	GLUTAMATE-AMMONIA LIGASE (GLUTAMINE SYNTHETASE)	2752	http://www.ncbi.nlm.nih.gov/entrez/query.fcgi?db=gene&cmd=Retrieve&dopt=full_report&list_uids=2752	1119	0.0151708	0.00137233	0.032951	0.000897873	8.16856	0.269879	-0.0064275	QLCU	yes	263.829	489.429	1409.18	2154.55	1.8551	5.34126	8.16648
SRV_13632_at	Tig_NM_021009_Contig_3	TC03000	ref|NP_066289.2| ubiquitin C [Homo sapiens]	9e-65	NP_066289	UBIQUITIN C	7316	http://www.ncbi.nlm.nih.gov/entrez/query.fcgi?db=gene&cmd=Retrieve&dopt=full_report&list_uids=7316	1016	0.0137744	0.000985468	0.0106791	0.00103631	10.7164	0.117461	-0.00302647	QLCU	yes	1472.76	2357.28	3159.69	3226.45	1.60059	2.14543	2.19076
SRV_14426_at	Tig_NM_173086_Contig_1	TC03778	ref|NP_775109.1| keratin 6 isoform K6e [Homo sapiens]	3e-93	NP_775109	KERATIN 6E	286887	http://www.ncbi.nlm.nih.gov/entrez/query.fcgi?db=gene&cmd=Retrieve&dopt=full_report&list_uids=286887	300	0.00406725	2.49521e-05	0.00290104	1.59069e-05	12.529	0.162459	-0.00378631	QLCU	yes	6031.98	7472.88	15645.9	17766.1	1.23888	2.59382	2.94531
SRV_00038_at	0	gi|4325095|	NP_000890.1	4e-27	NP_000890.1	KIT ligand	4254	http://www.ncbi.nlm.nih.gov/entrez/query.fcgi?db=gene&cmd=Retrieve&dopt=full_report&list_uids=4254	185	0.00250813	9.4195e-06	0.000111322	1.89509e-05	9.72488	-0.416113	0.0111855	QLVD	yes	807.962	572.401	79.9111	120.495	0.708451	0.0989045	0.149135
SRV_00070_at	0	gi|1399860|	NP_005211.1	9.6e-89	NP_005211.1	distal-less homeo box 3	1747	http://www.ncbi.nlm.nih.gov/entrez/query.fcgi?db=gene&cmd=Retrieve&dopt=full_report&list_uids=1747	1807	0.0244984	0.0112156	NA	0.00531529	9.42355	0.0469547	0	LU	yes	669.711	862.181	1514.34	1789.8	1.28739	2.26119	2.67249
SRV_00113_at	Mex_NM_000014_Contig_1	MC00001	ref|NP_000005.2| alpha-2-macroglobulin precursor [Homo sapiens]	3e-21	NP_000005	ALPHA-2-MACROGLOBULIN	2	http://www.ncbi.nlm.nih.gov/entrez/query.fcgi?db=gene&cmd=Retrieve&dopt=full_report&list_uids=2	29	0.000393167	2.99147e-07	0.0139713	9.28928e-08	9.03344	0.280792	-0.00438529	QLCU	yes	584.398	717.956	3660.14	11203.3	1.22854	6.26309	19.1707
SRV_00135_at	Mex_NM_000049_Contig_1	MC00023	ref|NP_000040.1| aspartoacylase [Homo sapiens]	3e-23	NP_000040	ASPARTOACYLASE (CANAVAN DISEASE)	443	http://www.ncbi.nlm.nih.gov/entrez/query.fcgi?db=gene&cmd=Retrieve&dopt=full_report&list_uids=443	90	0.00122017	2.47182e-06	1.48996e-05	9.48204e-06	7.7048	-0.241916	0.00675695	QLVD	yes	196.738	165.7	54.5162	75.4156	0.842237	0.277101	0.383331
SRV_00148_at	Mex_NM_000099_Contig_1	MC00036	ref|NP_000090.1| cystatin C precursor [Homo sapiens]	3e-16	NP_000090	CYSTATIN C (AMYLOID ANGIOPATHY AND CEREBRAL HEMORRHAGE)	1471	http://www.ncbi.nlm.nih.gov/entrez/query.fcgi?db=gene&cmd=Retrieve&dopt=full_report&list_uids=1471	160	0.0021692	7.38531e-06	0.0001596	1.05282e-05	12.584	-0.138316	0.00360747	QLVD	yes	5777.79	5556.48	2730	3011.82	0.961696	0.472499	0.521276
SRV_00160_s_at	Mex_NM_000137_Contig_1	MC00048	ref|NP_000128.1| fumarylacetoacetate hydrolase (fumarylacetoacetase) [Homo sapiens]	3e-27	NP_000128	FUMARYLACETOACETATE HYDROLASE (FUMARYLACETOACETASE)	2184	http://www.ncbi.nlm.nih.gov/entrez/query.fcgi?db=gene&cmd=Retrieve&dopt=full_report&list_uids=2184	1055	0.0143031	0.00109792	0.00723351	0.00155271	8.20306	-0.153048	0.00408306	QLVD	yes	325.801	226.238	127.919	138.786	0.694407	0.392629	0.425984
SRV_00169_a_at	Mex_NM_000156_Contig_1	MC00057	ref|NP_620279.1| guanidinoacetate N-methyltransferase isoform b [Homo sapiens]	1e-83	NP_620279	GUANIDINOACETATE N-METHYLTRANSFERASE	2593	http://www.ncbi.nlm.nih.gov/entrez/query.fcgi?db=gene&cmd=Retrieve&dopt=full_report&list_uids=2593	1500	0.0203362	0.00486843	0.0053353	0.0260088	8.74655	-0.130367	0.0038938	QLVD	yes	444.116	356.382	217.316	292.41	0.802453	0.489322	0.658411
SRV_00183_at	Mex_NM_000182_Contig_2	MC00071	ref|NP_000173.2| mitochondrial trifunctional protein, alpha subunit precursor [Homo sapiens]	4e-78	NP_000173	HYDROXYACYL-COENZYME A DEHYDROGENASE/3-KETOACYL-COENZYME A THIOLASE/ENOYL-COENZYME A HYDRATASE (TRIFUNCTIONAL PROTEIN), ALPHA SUBUNIT	3030	http://www.ncbi.nlm.nih.gov/entrez/query.fcgi?db=gene&cmd=Retrieve&dopt=full_report&list_uids=3030	375	0.00508406	4.89728e-05	NA	1.91906e-05	7.12901	0.0631695	0	LU	yes	160.426	143.629	319.137	479.637	0.895298	1.98931	2.98978
SRV_00205_a_at	Mex_NM_000223_Contig_19	MC00093	ref|NP_000214.1| keratin 12 [Homo sapiens]	4e-86	NP_000214	KERATIN 12 (MEESMANN CORNEAL DYSTROPHY)	3859	http://www.ncbi.nlm.nih.gov/entrez/query.fcgi?db=gene&cmd=Retrieve&dopt=full_report&list_uids=3859	147	0.00199295	6.92188e-06	0.00322879	3.38543e-06	14.3	-0.678147	0.0146622	QLVD	yes	14173.8	13020.7	342.926	145.861	0.918644	0.0241943	0.0102909
SRV_00210_x_at	Mex_NM_000223_Contig_27	MC00098	ref|NP_000214.1| keratin 12 [Homo sapiens]	4e-86	NP_000214	KERATIN 12 (MEESMANN CORNEAL DYSTROPHY)	3859	http://www.ncbi.nlm.nih.gov/entrez/query.fcgi?db=gene&cmd=Retrieve&dopt=full_report&list_uids=3859	37	0.000501627	3.7323e-07	0.000189799	2.06278e-07	14.5848	-0.747794	0.0167344	QLVD	yes	16922.4	14904.8	247.446	125.386	0.880769	0.0146224	0.00740947
SRV_00221_x_at	Mex_NM_000223_Contig_48	MC00109	ref|NP_000214.1| keratin 12 [Homo sapiens]	4e-86	NP_000214	KERATIN 12 (MEESMANN CORNEAL DYSTROPHY)	3859	http://www.ncbi.nlm.nih.gov/entrez/query.fcgi?db=gene&cmd=Retrieve&dopt=full_report&list_uids=3859	47	0.000637202	4.83591e-07	0.000122762	3.1301e-07	14.6097	-0.767514	0.0178377	QLVD	yes	17180.6	14954.8	246.96	150.298	0.870446	0.0143744	0.00874813
SRV_00258_a_at	Mex_NM_000224_Contig_5	MC00146	ref|NP_000215.1| keratin 18 [Homo sapiens]	3e-71	NP_000215	KERATIN 18	3875	http://www.ncbi.nlm.nih.gov/entrez/query.fcgi?db=gene&cmd=Retrieve&dopt=full_report&list_uids=3875	635	0.008609	0.000214988	0.000678803	0.000830426	9.59544	-0.244576	0.00695003	QLVD	yes	751.529	623.918	202.962	298.22	0.830198	0.270066	0.396818
SRV_00309_at	Mex_NM_000359_Contig_1	MC00197	ref|NP_000350.1| transglutaminase 1 [Homo sapiens]	1e-14	NP_000350	TRANSGLUTAMINASE 1 (K POLYPEPTIDE EPIDERMAL TYPE I, PROTEIN-GLUTAMINE-GAMMA-GLUTAMYLTRANSFERASE)	7051	http://www.ncbi.nlm.nih.gov/entrez/query.fcgi?db=gene&cmd=Retrieve&dopt=full_report&list_uids=7051	135	0.00183026	5.99967e-06	1.39469e-05	6.1192e-05	9.94634	0.490792	-0.0143546	QLCU	yes	900.366	2387.36	13142.8	5639.37	2.65155	14.5971	6.26342
SRV_00332_a_at	Mex_NM_000402_Contig_1	MC00220	ref|NP_001035810.1| glucose-6-phosphate dehydrogenase isoform b [Homo sapiens]	5e-16	NP_001035810	glucose-6-phosphate dehydrogenase	2539	http://www.ncbi.nlm.nih.gov/entrez/query.fcgi?db=gene&cmd=Retrieve&dopt=full_report&list_uids=2539	591	0.00801247	0.000173972	0.000968	0.000413872	9.1895	0.167672	-0.00461569	QLCU	yes	652.963	639.906	1538.85	1251.99	0.980004	2.35672	1.9174
SRV_00349_at	Mex_NM_000424_Contig_8	MC00237	ref|NP_004684.1| cytokeratin type II [Homo sapiens]	3e-69	NP_004684	CYTOKERATIN TYPE II	9119	http://www.ncbi.nlm.nih.gov/entrez/query.fcgi?db=gene&cmd=Retrieve&dopt=full_report&list_uids=9119	1179	0.0159843	0.00172185	NA	0.000275728	8.18798	-0.115516	0	LD	yes	239.529	317.411	87.8905	44.62	1.32515	0.366931	0.186283
SRV_00371_a_at	Mex_NM_000507_Contig_2	MC00259	ref|NP_000498.2| fructose-1,6-bisphosphatase 1 [Homo sapiens]	6e-91	NP_000498	FRUCTOSE-1,6-BISPHOSPHATASE 1	2203	http://www.ncbi.nlm.nih.gov/entrez/query.fcgi?db=gene&cmd=Retrieve&dopt=full_report&list_uids=2203	470	0.00637202	9.06029e-05	2.7561e-05	0.230113	8.47925	0.398661	-0.0135207	QC	yes	434.808	470.624	2825.88	549.774	1.08237	6.49915	1.26441
SRV_00386_a_at	Mex_NM_000521_Contig_1	MC00274	ref|NP_000512.1| hexosaminidase B preproprotein [Homo sapiens]	2e-39	NP_000512	HEXOSAMINIDASE B (BETA POLYPEPTIDE)	3074	http://www.ncbi.nlm.nih.gov/entrez/query.fcgi?db=gene&cmd=Retrieve&dopt=full_report&list_uids=3074	398	0.00539588	5.60243e-05	NA	2.12965e-05	10.1774	-0.0734898	0	LD	yes	1225.46	978.325	473.152	274.348	0.798334	0.386102	0.223874
SRV_00387_at	Mex_NM_000521_Contig_2	MC00275	ref|NP_000512.1| hexosaminidase B preproprotein [Homo sapiens]	2e-39	NP_000512	HEXOSAMINIDASE B (BETA POLYPEPTIDE)	3074	http://www.ncbi.nlm.nih.gov/entrez/query.fcgi?db=gene&cmd=Retrieve&dopt=full_report&list_uids=3074	150	0.00203362	7.08017e-06	0.0322638	2.3931e-06	10.9645	-0.152477	0.00264264	QLVD	yes	2022.37	1702.32	730.965	436.568	0.841745	0.36144	0.21587
SRV_00391_a_at	Mex_NM_000526_Contig_3	MC00279	ref|NP_000517.2| keratin 14 [Homo sapiens]	7e-21	NP_000517	KERATIN 14 (EPIDERMOLYSIS BULLOSA SIMPLEX, DOWLING-MEARA, KOEBNER)	3861	http://www.ncbi.nlm.nih.gov/entrez/query.fcgi?db=gene&cmd=Retrieve&dopt=full_report&list_uids=3861	9	0.000122017	4.95571e-08	8.46868e-06	3.8516e-08	3.23525	1.25985	-0.0302453	QLCU	yes	18.054	21.4718	20691.8	27491.8	1.18931	1146.11	1522.76
SRV_00421_a_at	Mex_NM_000558_Contig_31	MC00309	No Hit	0	0	0	0	0	89	0.00120662	2.35375e-06	NA	8.33668e-07	13.8711	-0.180441	0	LD	yes	11665.1	14460.3	1785.37	481.691	1.23962	0.153053	0.0412934
SRV_00438_at	Mex_NM_000561_Contig_2	MC00326	ref|NP_000552.2| glutathione S-transferase M1 isoform 1 [Homo sapiens]	6e-89	NP_000552	GLUTATHIONE S-TRANSFERASE M1	2944	http://www.ncbi.nlm.nih.gov/entrez/query.fcgi?db=gene&cmd=Retrieve&dopt=full_report&list_uids=2944	241	0.00326735	1.57715e-05	0.000524896	1.69135e-05	11.56	-0.169254	0.00428846	QLVD	yes	2953.77	2543.83	1124.08	1178.75	0.861214	0.380558	0.399064
SRV_00439_at	Mex_NM_000561_Contig_3	MC00327	ref|NP_000552.2| glutathione S-transferase M1 isoform 1 [Homo sapiens]	6e-89	NP_000552	GLUTATHIONE S-TRANSFERASE M1	2944	http://www.ncbi.nlm.nih.gov/entrez/query.fcgi?db=gene&cmd=Retrieve&dopt=full_report&list_uids=2944	267	0.00361985	2.00729e-05	0.000709787	2.04639e-05	12.4826	0.194884	-0.00490996	QLCU	yes	6482.1	6452.09	18496.3	17447.5	0.99537	2.85345	2.69165
SRV_00457_at	Mex_NM_000668_Contig_1	MC00345	ref|NP_000659.2| alcohol dehydrogenase 1B (class I), beta polypeptide [Homo sapiens]	2e-35	NP_000659	ALCOHOL DEHYDROGENASE 1A (CLASS I), ALPHA POLYPEPTIDE	124	http://www.ncbi.nlm.nih.gov/entrez/query.fcgi?db=gene&cmd=Retrieve&dopt=full_report&list_uids=124	1283	0.0173943	0.00247012	NA	0.00311396	12.7519	-0.131078	0	LD	yes	5307.73	5915.88	819.994	740.716	1.11458	0.15449	0.139554
SRV_00466_a_at	Mex_NM_000688_Contig_1	MC00354	ref|NP_000679.1| aminolevulinate, delta, synthase 1 [Homo sapiens]	9e-24	NP_000679	AMINOLEVULINATE, DELTA-, SYNTHASE 1	211	http://www.ncbi.nlm.nih.gov/entrez/query.fcgi?db=gene&cmd=Retrieve&dopt=full_report&list_uids=211	114	0.00154555	4.02827e-06	0.000535874	2.82557e-06	9.1796	0.236234	-0.00559478	QLCU	yes	588.394	789.369	2381.35	2841.13	1.34157	4.0472	4.82862
SRV_00470_at	Mex_NM_000690_Contig_2	MC00358	ref|NP_000681.2| mitochondrial aldehyde dehydrogenase 2 precursor [Homo sapiens]	2e-61	NP_000681	ALDEHYDE DEHYDROGENASE 2 FAMILY (MITOCHONDRIAL)	217	http://www.ncbi.nlm.nih.gov/entrez/query.fcgi?db=gene&cmd=Retrieve&dopt=full_report&list_uids=217	53	0.000718547	6.49152e-07	0.00372399	2.37899e-07	10.3117	0.121112	-0.00226682	QLCU	yes	1259.05	1526.73	2773.36	3914.14	1.21261	2.20275	3.10881
SRV_00504_at	Mex_NM_000701_Contig_1	MC00392	ref|NP_000692.2| Na+/K+ -ATPase alpha 1 subunit isoform a proprotein [Homo sapiens]	1e-161	NP_000692	ATPASE, NA+/K+ TRANSPORTING, ALPHA 1 POLYPEPTIDE	476	http://www.ncbi.nlm.nih.gov/entrez/query.fcgi?db=gene&cmd=Retrieve&dopt=full_report&list_uids=476	126	0.00170824	5.56912e-06	0.00322183	2.63861e-06	9.37522	0.240243	-0.00513471	QLCU	yes	668.874	925.33	3023.94	4494.46	1.38342	4.52094	6.71945
SRV_00527_at	Mex_NM_000850_Contig_1	MC00415	ref|NP_671489.1| glutathione S-transferase M4 isoform 2 [Homo sapiens]	3e-62	NP_671489	GLUTATHIONE S-TRANSFERASE M4	2948	http://www.ncbi.nlm.nih.gov/entrez/query.fcgi?db=gene&cmd=Retrieve&dopt=full_report&list_uids=2948	44	0.000596529	4.60779e-07	5.93787e-06	1.08478e-06	11.8906	-0.231756	0.00626496	QLVD	yes	3787.43	2858.77	1031.74	1280.63	0.754806	0.272411	0.338127
SRV_00529_a_at	Mex_NM_000852_Contig_2	MC00417	ref|NP_000843.1| glutathione transferase [Homo sapiens]	9e-68	NP_000843	GLUTATHIONE S-TRANSFERASE PI	2950	http://www.ncbi.nlm.nih.gov/entrez/query.fcgi?db=gene&cmd=Retrieve&dopt=full_report&list_uids=2950	259	0.00351139	1.88789e-05	5.37706e-06	0.285891	13.5019	-0.21463	0.00781337	QV	yes	10769.7	9784.51	4175.04	12732.7	0.908518	0.387664	1.18227
SRV_00557_a_at	Mex_NM_000943_Contig_1	MC00445	ref|NP_000934.1| peptidylprolyl isomerase C [Homo sapiens]	6e-50	NP_000934	PEPTIDYLPROLYL ISOMERASE C (CYCLOPHILIN C)	5480	http://www.ncbi.nlm.nih.gov/entrez/query.fcgi?db=gene&cmd=Retrieve&dopt=full_report&list_uids=5480	1412	0.0191432	0.00379376	0.00285131	0.0422129	8.77481	-0.150794	0.00464797	QLVD	yes	477.888	324.341	206.242	304.475	0.678696	0.431571	0.637127
SRV_00590_a_at	Mex_NM_000971_Contig_2	MC00478	ref|NP_940888.2| ribosomal protein L7-like 1 [Homo sapiens]	2e-61	NP_940888	RIBOSOMAL PROTEIN L7-LIKE 1	285855	http://www.ncbi.nlm.nih.gov/entrez/query.fcgi?db=gene&cmd=Retrieve&dopt=full_report&list_uids=285855	440	0.00596529	7.2962e-05	4.09674e-05	0.00908091	11.2141	-0.164972	0.00524028	QLVD	yes	2255.07	2078.48	999.439	1685.96	0.921693	0.443196	0.747631
SRV_00713_a_at	Mex_NM_001062_Contig_1	MC00601	ref|NP_001053.2| transcobalamin I precursor [Homo sapiens]	2e-18	NP_001053	TRANSCOBALAMIN I (VITAMIN B12 BINDING PROTEIN, R BINDER FAMILY)	6947	http://www.ncbi.nlm.nih.gov/entrez/query.fcgi?db=gene&cmd=Retrieve&dopt=full_report&list_uids=6947	1044	0.014154	0.00107093	0.000386596	0.187488	7.11009	0.383704	-0.0127243	QC	yes	139.659	241.513	1050.63	258.456	1.72931	7.52282	1.85062
SRV_00888_at	Mex_NM_001379_Contig_1	MC00776	ref|NP_001370.1| DNA (cytosine-5-)-methyltransferase 1 [Homo sapiens]	1e-102	NP_001370	DNA (CYTOSINE-5-)-METHYLTRANSFERASE 1	1786	http://www.ncbi.nlm.nih.gov/entrez/query.fcgi?db=gene&cmd=Retrieve&dopt=full_report&list_uids=1786	380	0.00515184	4.98041e-05	1.56746e-05	0.140507	9.24411	-0.234353	0.00789481	QV	yes	613.449	459.925	190.473	471.183	0.749736	0.310496	0.768088
SRV_01109_a_at	Mex_NM_001663_Contig_1	MC00997	No Hit	0	0	0	0	0	587	0.00795824	0.000166545	0.000951577	0.000390777	8.45454	0.214933	-0.00590946	QLCU	yes	415.801	383.996	1246.06	914.721	0.923511	2.99677	2.1999
SRV_01110_at	Mex_NM_001663_Contig_2	MC00998	ref|NP_001654.1| ADP-ribosylation factor 6 [Homo sapiens]	2e-21	NP_001654	ADP-RIBOSYLATION FACTOR 6	382	http://www.ncbi.nlm.nih.gov/entrez/query.fcgi?db=gene&cmd=Retrieve&dopt=full_report&list_uids=382	408	0.00553145	5.99774e-05	0.000273857	0.000204091	10.5687	0.193993	-0.00543577	QLCU	yes	1676.6	1734.11	4671.47	3428.71	1.0343	2.78628	2.04504
SRV_01121_at	Mex_NM_001681_Contig_1	MC01009	ref|NP_001672.1| ATPase, Ca++ transporting, cardiac muscle, slow twitch 2 isoform 2 [Homo sapiens]	9e-91	NP_001672	ATPase, Ca++ transporting, cardiac muscle, slow twitch 2	1614	http://www.ncbi.nlm.nih.gov/entrez/query.fcgi?db=gene&cmd=Retrieve&dopt=full_report&list_uids=1614	146	0.00197939	6.84623e-06	3.54861e-05	2.74584e-05	8.57027	0.270845	-0.00760148	QLCU	yes	435.729	462.86	1784.96	1168.95	1.06227	4.0965	2.68276
SRV_01149_at	Mex_NM_001713_Contig_6	MC01037	ref|NP_001704.1| betaine-homocysteine methyltransferase [Homo sapiens]	1e-79	NP_001704	BETAINE-HOMOCYSTEINE METHYLTRANSFERASE	635	http://www.ncbi.nlm.nih.gov/entrez/query.fcgi?db=gene&cmd=Retrieve&dopt=full_report&list_uids=635	406	0.00550434	5.8626e-05	0.0219645	2.54095e-05	11.7287	-0.187893	0.00387702	QLVD	yes	3124.71	3039.11	1075.11	735.626	0.972606	0.344068	0.235423
SRV_01215_a_at	Mex_NM_001859_Contig_1	MC01103	ref|NP_001850.1| solute carrier family 31 (copper transporters), member 1 [Homo sapiens]	2e-32	NP_001850	SOLUTE CARRIER FAMILY 31 (COPPER TRANSPORTERS), MEMBER 1	1317	http://www.ncbi.nlm.nih.gov/entrez/query.fcgi?db=gene&cmd=Retrieve&dopt=full_report&list_uids=1317	123	0.00166757	5.25641e-06	1.81509e-05	3.30678e-05	8.91836	0.349275	-0.0100127	QLCU	yes	571.44	639.386	3469.18	1828.86	1.1189	6.07094	3.20044
SRV_01231_at	Mex_NM_001902_Contig_1	MC01119	ref|NP_001893.2| cystathionase isoform 1 [Homo sapiens]	3e-98	NP_001893	CYSTATHIONASE (CYSTATHIONINE GAMMA-LYASE)	1491	http://www.ncbi.nlm.nih.gov/entrez/query.fcgi?db=gene&cmd=Retrieve&dopt=full_report&list_uids=1491	784	0.0106291	0.000406752	NA	7.98536e-05	8.68287	0.0508748	0	LU	yes	463.89	396.595	792.539	1108.7	0.854933	1.70846	2.39
SRV_01268_a_at	Mex_NM_001984_Contig_1	MC01156	ref|NP_001975.1| esterase D/formylglutathione hydrolase [Homo sapiens]	1e-74	NP_001975	ESTERASE D/FORMYLGLUTATHIONE HYDROLASE	2098	http://www.ncbi.nlm.nih.gov/entrez/query.fcgi?db=gene&cmd=Retrieve&dopt=full_report&list_uids=2098	257	0.00348427	1.83052e-05	1.95177e-05	0.000598527	9.87143	-0.161726	0.00492955	QLVD	yes	944.165	761.457	402.186	591.625	0.806486	0.42597	0.626612
SRV_01280_at	Mex_NM_002004_Contig_1	MC01168	ref|NP_001995.1| farnesyl diphosphate synthase [Homo sapiens]	1e-64	NP_001995	FARNESYL DIPHOSPHATE SYNTHASE (FARNESYL PYROPHOSPHATE SYNTHETASE, DIMETHYLALLYLTRANSTRANSFERASE, GERANYLTRANSTRANSFERASE)	2224	http://www.ncbi.nlm.nih.gov/entrez/query.fcgi?db=gene&cmd=Retrieve&dopt=full_report&list_uids=2224	1508	0.0204447	0.00500249	0.00358297	0.0531744	6.82607	0.239635	-0.00740827	QC	yes	141.083	123.096	450.709	217.631	0.872511	3.19465	1.54258
SRV_01329_at	Mex_NM_002153_Contig_1	MC01217	ref|NP_002144.1| hydroxysteroid (17-beta) dehydrogenase 2 [Homo sapiens]	1e-09	NP_002144	HYDROXYSTEROID (17-BETA) DEHYDROGENASE 2	3294	http://www.ncbi.nlm.nih.gov/entrez/query.fcgi?db=gene&cmd=Retrieve&dopt=full_report&list_uids=3294	522	0.00707701	0.000121879	0.0157803	6.3832e-05	10.5258	-0.326148	0.0072468	QLVD	yes	1685.36	912.719	241.698	139.597	0.541557	0.14341	0.082829
SRV_01345_at	Mex_NM_002224_Contig_1	MC01233	ref|NP_002215.1| inositol 1,4,5-triphosphate receptor, type 3 [Homo sapiens]	6e-58	NP_002215	INOSITOL 1,4,5-TRIPHOSPHATE RECEPTOR, TYPE 3	3710	http://www.ncbi.nlm.nih.gov/entrez/query.fcgi?db=gene&cmd=Retrieve&dopt=full_report&list_uids=3710	805	0.0109138	0.000446917	0.00138788	0.00148467	8.12866	0.134236	-0.00380015	QLCU	yes	289.166	323.428	590.879	492.169	1.11848	2.04339	1.70203
SRV_01368_a_at	Mex_NM_002275_Contig_18	MC01256	No Hit	0	0	0	0	0	179	0.00242679	8.83127e-06	0.00490409	4.0982e-06	13.9942	-0.413243	0.00876685	QLVD	yes	13400.7	12217.4	1290.19	726.885	0.911693	0.0962776	0.0542421
SRV_01372_a_at	Mex_NM_002275_Contig_20	MC01260	ref|NP_002266.2| keratin 15 [Homo sapiens]	1e-42	NP_002266	KERATIN 15	3866	http://www.ncbi.nlm.nih.gov/entrez/query.fcgi?db=gene&cmd=Retrieve&dopt=full_report&list_uids=3866	113	0.001532	3.88728e-06	0.000816184	2.39248e-06	8.42645	-0.341589	0.00787095	QLVD	yes	301.733	264.084	43.4317	34.9572	0.875224	0.143941	0.115854
SRV_01410_a_at	Mex_NM_002371_Contig_1	MC01298	ref|NP_002362.1| T-lymphocyte maturation-associated protein isoform a [Homo sapiens]	8e-48	NP_002362	MAL, T-CELL DIFFERENTIATION PROTEIN	4118	http://www.ncbi.nlm.nih.gov/entrez/query.fcgi?db=gene&cmd=Retrieve&dopt=full_report&list_uids=4118	143	0.00193872	6.35992e-06	0.0118671	2.43481e-06	9.28503	-0.266256	0.00512893	QLVD	yes	590.21	505.923	114.349	59.7678	0.857192	0.193742	0.101265
SRV_01424_at	Mex_NM_002422_Contig_1	MC01312	ref|NP_002412.1| matrix metalloproteinase 1 preproprotein [Homo sapiens]	1e-145	NP_002412	MATRIX METALLOPEPTIDASE 1 (INTERSTITIAL COLLAGENASE)	4312	http://www.ncbi.nlm.nih.gov/entrez/query.fcgi?db=gene&cmd=Retrieve&dopt=full_report&list_uids=4312	1172	0.0158894	0.00167544	0.000527638	0.42941	5.99536	0.34524	-0.0117309	QC	yes	50.642	148.285	338.632	92.6113	2.92811	6.68678	1.82874
SRV_01550_at	Mex_NM_002748_Contig_4	MC01438	ref|NP_002739.1| mitogen-activated protein kinase 6 [Homo sapiens]	4e-25	NP_002739	MITOGEN-ACTIVATED PROTEIN KINASE 6	5597	http://www.ncbi.nlm.nih.gov/entrez/query.fcgi?db=gene&cmd=Retrieve&dopt=full_report&list_uids=5597	55	0.000745662	6.91477e-07	4.46754e-07	0.000167431	6.64997	0.495994	-0.015635	QLCU	yes	105.647	182.646	1365.26	318.946	1.72883	12.9228	3.01897
SRV_01556_at	Mex_NM_002765_Contig_9	MC01444	ref|NP_002756.1| phosphoribosyl pyrophosphate synthetase 2 isoform 2 [Homo sapiens]	1e-126	NP_002756	phosphoribosyl pyrophosphate synthetase 2	5634	http://www.ncbi.nlm.nih.gov/entrez/query.fcgi?db=gene&cmd=Retrieve&dopt=full_report&list_uids=5634	164	0.00222343	7.60468e-06	3.80487e-06	0.00311178	11.6247	-0.160367	0.00514528	QLVD	yes	3107.33	2651.89	1382.68	2306.84	0.853431	0.444973	0.742386
SRV_01608_at	Mex_NM_002818_Contig_1	MC01496	ref|NP_002809.2| proteasome activator subunit 2 [Homo sapiens]	1e-61	NP_002809	PROTEASOME (PROSOME, MACROPAIN) ACTIVATOR SUBUNIT 2 (PA28 BETA)	5721	http://www.ncbi.nlm.nih.gov/entrez/query.fcgi?db=gene&cmd=Retrieve&dopt=full_report&list_uids=5721	312	0.00422993	2.7729e-05	0.0111663	1.26485e-05	13.026	-0.161828	0.00341335	QLVD	yes	7744.67	7701.19	2995.82	2325.94	0.994386	0.386824	0.300328
SRV_01687_at	Mex_NM_002985_Contig_1	MC01575	ref|NP_002976.2| small inducible cytokine A5 precursor [Homo sapiens]	1e-23	NP_002976	CHEMOKINE (C-C MOTIF) LIGAND 5	6352	http://www.ncbi.nlm.nih.gov/entrez/query.fcgi?db=gene&cmd=Retrieve&dopt=full_report&list_uids=6352	254	0.0034436	1.75866e-05	0.00163161	1.24391e-05	8.00865	-0.283821	0.00675212	QLVD	yes	203.603	248.989	43.7832	41.7044	1.22292	0.215043	0.204832
SRV_01705_a_at	Mex_NM_003019_Contig_1	MC01593	ref|NP_003010.4| pulmonary surfactant-associated protein D precursor [Homo sapiens]	2e-14	NP_003010	SURFACTANT, PULMONARY-ASSOCIATED PROTEIN D	6441	http://www.ncbi.nlm.nih.gov/entrez/query.fcgi?db=gene&cmd=Retrieve&dopt=full_report&list_uids=6441	988	0.0133948	0.000888	0.000320565	0.175391	6.22	0.450194	-0.0170116	QC	yes	108.033	92.8349	793.077	44.6712	0.859317	7.34104	0.413494
SRV_01767_at	Mex_NM_003186_Contig_1	MC01655	ref|NP_001001522.1| transgelin [Homo sapiens]	2e-74	NP_001001522	TRANSGELIN	6876	http://www.ncbi.nlm.nih.gov/entrez/query.fcgi?db=gene&cmd=Retrieve&dopt=full_report&list_uids=6876	173	0.00234544	8.36191e-06	NA	5.04036e-06	6.04745	0.118	0	LU	yes	83.3865	68.2368	312.935	673.729	0.818319	3.75282	8.07959
SRV_01775_at	Mex_NM_003213_Contig_1	MC01663	ref|NP_958851.1| TEA domain family member 4 isoform 3 [Homo sapiens]	3e-67	NP_958851	TEA DOMAIN FAMILY MEMBER 4	7004	http://www.ncbi.nlm.nih.gov/entrez/query.fcgi?db=gene&cmd=Retrieve&dopt=full_report&list_uids=7004	264	0.00357918	1.95758e-05	0.000308868	3.04574e-05	7.3692	-0.22387	0.00590244	QLVD	yes	163.586	128.028	46.6461	54.1643	0.782631	0.285146	0.331105
SRV_01814_a_at	Mex_NM_003311_Contig_1	MC01702	No Hit	0	0	0	0	0	960	0.0130152	0.000775657	0.000336047	0.0801497	8.35206	0.298703	-0.0115695	QC	yes	386.428	404.929	1451.99	204.251	1.04788	3.75746	0.528563
SRV_01845_at	Mex_NM_003361_Contig_11	MC01733	No Hit	0	0	0	0	0	547	0.00741594	0.000134956	NA	0.000127988	10.521	-0.11488	0	LD	yes	1599.07	1210.85	288.841	155.03	0.757217	0.18063	0.0969501
SRV_01846_at	Mex_NM_003361_Contig_13	MC01734	ref|NP_003352.2| uromodulin precursor [Homo sapiens]	2e-26	NP_003352	UROMODULIN (UROMUCOID, TAMM-HORSFALL GLYCOPROTEIN)	7369	http://www.ncbi.nlm.nih.gov/entrez/query.fcgi?db=gene&cmd=Retrieve&dopt=full_report&list_uids=7369	500	0.00677874	0.0001072	0.00726429	7.01204e-05	9.24279	-0.580351	0.0136582	QLVD	yes	966.919	386.602	18.8872	13.1129	0.399829	0.0195334	0.0135615
SRV_01847_a_at	Mex_NM_003361_Contig_14	MC01735	No Hit	0	0	0	0	0	133	0.00180315	5.9016e-06	0.000621834	4.3509e-06	8.04586	-0.370127	0.00885313	QLVD	yes	272.845	184.236	29.3527	24.7021	0.675241	0.10758	0.0905351
SRV_01850_at	Mex_NM_003361_Contig_17	MC01738	ref|NP_003352.2| uromodulin precursor [Homo sapiens]	2e-26	NP_003352	UROMODULIN (UROMUCOID, TAMM-HORSFALL GLYCOPROTEIN)	7369	http://www.ncbi.nlm.nih.gov/entrez/query.fcgi?db=gene&cmd=Retrieve&dopt=full_report&list_uids=7369	535	0.00725325	0.000128315	NA	0.000119035	8.59144	-0.117661	0	LD	yes	373.198	368.806	70.6984	38.3904	0.988232	0.18944	0.102869
SRV_02002_at	Mex_NM_003869_Contig_1	MC01890	ref|NP_001020365.1| carboxylesterase 1 isoform b precursor [Homo sapiens]	4e-26	NP_001020365	CARBOXYLESTERASE 1 (MONOCYTE/MACROPHAGE SERINE ESTERASE 1)	1066	http://www.ncbi.nlm.nih.gov/entrez/query.fcgi?db=gene&cmd=Retrieve&dopt=full_report&list_uids=1066	733	0.00993764	0.000329329	NA	0.000313792	8.2725	0.0871349	0	LU	yes	336.572	403.588	1198.45	1874.83	1.19912	3.56076	5.57039
SRV_02006_a_at	Mex_NM_003890_Contig_4	MC01894	ref|NP_003881.1| Fc fragment of IgG binding protein [Homo sapiens]	4e-61	NP_003881	FC FRAGMENT OF IGG BINDING PROTEIN	8857	http://www.ncbi.nlm.nih.gov/entrez/query.fcgi?db=gene&cmd=Retrieve&dopt=full_report&list_uids=8857	223	0.00302332	1.37792e-05	0.000838203	1.15851e-05	11.2554	-0.764717	0.0187315	QLVD	yes	1913.66	2104.46	23.6039	23.7588	1.0997	0.0123344	0.0124154
SRV_02009_at	Mex_NM_003901_Contig_1	MC01897	ref|NP_003892.2| sphingosine-1-phosphate lyase 1 [Homo sapiens]	7e-61	NP_003892	SPHINGOSINE-1-PHOSPHATE LYASE 1	8879	http://www.ncbi.nlm.nih.gov/entrez/query.fcgi?db=gene&cmd=Retrieve&dopt=full_report&list_uids=8879	163	0.00220987	7.45021e-06	6.72379e-05	1.85718e-05	7.58417	0.295193	-0.00805345	QLCU	yes	209.596	260.32	1045.75	749.813	1.24201	4.98934	3.57742
SRV_02021_a_at	Mex_NM_003909_Contig_2	MC01909	ref|NP_003900.1| copine III [Homo sapiens]	1e-128	NP_003900	COPINE III	8895	http://www.ncbi.nlm.nih.gov/entrez/query.fcgi?db=gene&cmd=Retrieve&dopt=full_report&list_uids=8895	862	0.0116866	0.000546193	0.000498271	0.00951483	9.37445	-0.225727	0.00690208	QLVD	yes	772.091	412.263	221.139	352.971	0.533957	0.286415	0.457163
SRV_02050_at	Mex_NM_004040_Contig_1	MC01938	ref|NP_004031.1| ras homolog gene family, member B [Homo sapiens]	1e-17	NP_004031	RAS HOMOLOG GENE FAMILY, MEMBER B	388	http://www.ncbi.nlm.nih.gov/entrez/query.fcgi?db=gene&cmd=Retrieve&dopt=full_report&list_uids=388	1396	0.0189262	0.00361299	0.00106948	0.997888	7.56939	0.247549	-0.00874437	QC	yes	219.794	221.918	682.895	216.992	1.00966	3.10697	0.987251
SRV_02051_at	Mex_NM_004040_Contig_2	MC01939	ref|NP_004031.1| ras homolog gene family, member B [Homo sapiens]	1e-17	NP_004031	RAS HOMOLOG GENE FAMILY, MEMBER B	388	http://www.ncbi.nlm.nih.gov/entrez/query.fcgi?db=gene&cmd=Retrieve&dopt=full_report&list_uids=388	2018	0.027359	0.0191673	0.00684986	0.495514	7.06016	0.261341	-0.00878278	QC	yes	162.393	150.245	595.717	199.113	0.925193	3.66836	1.22611
SRV_02056_a_at	Mex_NM_004048_Contig_6	MC01944	ref|NP_004039.1| beta-2-microglobulin precursor [Homo sapiens]	1e-20	NP_004039	BETA-2-MICROGLOBULIN	567	http://www.ncbi.nlm.nih.gov/entrez/query.fcgi?db=gene&cmd=Retrieve&dopt=full_report&list_uids=567	50	0.000677874	5.69836e-07	NA	2.30376e-07	13.9726	-0.0905113	0	LD	yes	15431.1	14281.9	5785.59	2778.27	0.925525	0.37493	0.180043
SRV_02062_at	Mex_NM_004060_Contig_3	MC01950	ref|NP_004051.1| cyclin G1 [Homo sapiens]	4e-91	NP_004051	CYCLIN G1	900	http://www.ncbi.nlm.nih.gov/entrez/query.fcgi?db=gene&cmd=Retrieve&dopt=full_report&list_uids=900	596	0.00808026	0.000176402	0.000125357	0.00803414	11.121	-0.226005	0.0070488	QLVD	yes	2089.64	1850.59	681.564	1305.95	0.885602	0.326164	0.624964
SRV_02093_a_at	Mex_NM_004134_Contig_1	MC01981	ref|NP_004125.3| heat shock 70kDa protein 9B precursor [Homo sapiens]	2e-65	NP_004125	HEAT SHOCK 70KDA PROTEIN 9B (MORTALIN-2)	3313	http://www.ncbi.nlm.nih.gov/entrez/query.fcgi?db=gene&cmd=Retrieve&dopt=full_report&list_uids=3313	32	0.000433839	3.16207e-07	7.53439e-07	4.11422e-06	8.29854	0.181374	-0.00531834	QLCU	yes	320.567	393.298	842.256	591.012	1.22688	2.6274	1.84365
SRV_02108_a_at	Mex_NM_004184_Contig_1	MC01996	ref|NP_998810.1| tryptophanyl-tRNA synthetase isoform b [Homo sapiens]	9e-68	NP_998810	INTERFERON-INDUCED PROTEIN 53	7453	http://www.ncbi.nlm.nih.gov/entrez/query.fcgi?db=gene&cmd=Retrieve&dopt=full_report&list_uids=7453	303	0.00410792	2.55158e-05	6.73946e-05	0.000179505	7.83067	0.196846	-0.00569972	QLCU	yes	244.629	271.273	691.88	467.391	1.10892	2.82828	1.91061
SRV_02132_at	Mex_NM_004280_Contig_1	MC02020	ref|NP_004271.1| eukaryotic translation elongation factor 1 epsilon 1 [Homo sapiens]	1e-29	NP_004271	EUKARYOTIC TRANSLATION ELONGATION FACTOR 1 EPSILON 1	9521	http://www.ncbi.nlm.nih.gov/entrez/query.fcgi?db=gene&cmd=Retrieve&dopt=full_report&list_uids=9521	353	0.00478579	3.97912e-05	1.36101e-05	0.0682021	8.13691	0.208016	-0.00692461	QC	yes	291.828	356.679	811.107	373.781	1.22222	2.7794	1.28083
SRV_02161_a_at	Mex_NM_004368_Contig_1	MC02049	ref|NP_958434.1| calponin 2 isoform b [Homo sapiens]	2e-30	NP_958434	CALPONIN 2	1265	http://www.ncbi.nlm.nih.gov/entrez/query.fcgi?db=gene&cmd=Retrieve&dopt=full_report&list_uids=1265	516	0.00699566	0.000116411	5.62022e-05	0.0206383	7.06275	0.289451	-0.0113417	QLCD	yes	133.51	203.974	511.833	79.1177	1.52779	3.83368	0.5926
SRV_02177_at	Mex_NM_004393_Contig_1	MC02065	ref|NP_004384.1| dystroglycan 1 precursor [Homo sapiens]	5e-75	NP_004384	DYSTROGLYCAN 1 (DYSTROPHIN-ASSOCIATED GLYCOPROTEIN 1)	1605	http://www.ncbi.nlm.nih.gov/entrez/query.fcgi?db=gene&cmd=Retrieve&dopt=full_report&list_uids=1605	10	0.000135575	5.48061e-08	1.5715e-07	6.07188e-07	6.53135	0.237886	-0.00692186	QLCU	yes	97.368	118.631	342.454	217.165	1.21838	3.51712	2.23035
SRV_02201_at	Mex_NM_004461_Contig_3	MC02089	ref|NP_004452.1| phenylalanine-tRNA synthetase-like protein [Homo sapiens]	9e-70	NP_004452	PHENYLALANINE-TRNA SYNTHETASE-LIKE, ALPHA SUBUNIT	2193	http://www.ncbi.nlm.nih.gov/entrez/query.fcgi?db=gene&cmd=Retrieve&dopt=full_report&list_uids=2193	272	0.00368764	2.14736e-05	8.54514e-05	9.74388e-05	9.15287	0.16923	-0.00479731	QLCU	yes	615.271	645.734	1481.21	1131.25	1.04951	2.40742	1.83862
SRV_02203_a_at	Mex_NM_004470_Contig_1	MC02091	ref|NP_476433.1| FK506-binding protein 2 precursor [Homo sapiens]	3e-59	NP_476433	FK506 BINDING PROTEIN 2, 13KDA	2286	http://www.ncbi.nlm.nih.gov/entrez/query.fcgi?db=gene&cmd=Retrieve&dopt=full_report&list_uids=2286	3	4.06725e-05	1.3048e-08	3.65631e-08	1.57852e-07	11.3408	0.144289	-0.00420642	QLCU	yes	2584.75	3151.23	5657.34	4341.76	1.21916	2.18874	1.67976
SRV_02216_a_at	Mex_NM_004501_Contig_1	MC02104	ref|NP_005969.1| S100 calcium binding protein A2 [Homo sapiens]	3e-11	NP_005969	S100 CALCIUM BINDING PROTEIN A2	6273	http://www.ncbi.nlm.nih.gov/entrez/query.fcgi?db=gene&cmd=Retrieve&dopt=full_report&list_uids=6273	35	0.000474512	3.32747e-07	0.000185649	1.80971e-07	14.4847	-0.888349	0.0197912	QLVD	yes	13759.8	14027.2	88.9074	39.8059	1.01943	0.00646139	0.00289291
SRV_02237_at	Mex_NM_004524_Contig_1	MC02125	ref|NP_001026973.1| lethal giant larvae homolog 2 isoform c [Homo sapiens]	1e-21	NP_001026973	LETHAL GIANT LARVAE HOMOLOG 2 (DROSOPHILA)	3993	http://www.ncbi.nlm.nih.gov/entrez/query.fcgi?db=gene&cmd=Retrieve&dopt=full_report&list_uids=3993	313	0.00424349	2.7828e-05	0.00132233	2.41917e-05	8.39274	0.145132	-0.00357982	QLCU	yes	339.893	406.752	797.26	809.087	1.19671	2.34562	2.38041
SRV_02289_a_at	Mex_NM_004663_Contig_6	MC02177	ref|NP_004654.1| Ras-related protein Rab-11A [Homo sapiens]	1e-98	NP_004654	RAB11A, MEMBER RAS ONCOGENE FAMILY	8766	http://www.ncbi.nlm.nih.gov/entrez/query.fcgi?db=gene&cmd=Retrieve&dopt=full_report&list_uids=8766	80	0.0010846	1.69871e-06	7.25073e-07	0.00244359	11.0872	0.252	-0.00819443	QLCU	yes	2236.72	2967.9	7896.9	3373.83	1.3269	3.53057	1.50838
SRV_02292_at	Mex_NM_004688_Contig_1	MC02180	No Hit	0	0	N-myc (and STAT) interactor	9111	http://www.ncbi.nlm.nih.gov/entrez/query.fcgi?db=gene&cmd=Retrieve&dopt=full_report&list_uids=9111	95	0.00128796	2.78807e-06	0.00700403	1.06834e-06	9.7101	-0.192641	0.00371489	QLVD	yes	764.735	750.154	236.2	153.906	0.980933	0.308865	0.201253
SRV_02295_a_at	Mex_NM_004693_Contig_4	MC02183	ref|NP_004684.1| cytokeratin type II [Homo sapiens]	3e-69	NP_004684	CYTOKERATIN TYPE II	9119	http://www.ncbi.nlm.nih.gov/entrez/query.fcgi?db=gene&cmd=Retrieve&dopt=full_report&list_uids=9119	709	0.00961226	0.000291561	NA	3.19946e-05	13.6804	-0.275039	0	LD	yes	11126.9	10706.3	2610.85	108.993	0.962203	0.234644	0.00979546
SRV_02298_at	Mex_NM_004694_Contig_2	MC02186	ref|NP_004685.2| solute carrier family 16, member 6 [Homo sapiens]	1e-28	NP_004685	SOLUTE CARRIER FAMILY 16 (MONOCARBOXYLIC ACID TRANSPORTERS), MEMBER 6	9120	http://www.ncbi.nlm.nih.gov/entrez/query.fcgi?db=gene&cmd=Retrieve&dopt=full_report&list_uids=9120	85	0.00115239	2.17264e-06	NA	6.6864e-07	6.4348	0.111792	0	LU	yes	86.8107	111.312	304.035	830.242	1.28224	3.50228	9.56383
SRV_02310_at	Mex_NM_004730_Contig_1	MC02198	ref|NP_004721.1| eukaryotic translation termination factor 1 [Homo sapiens]	1e-101	NP_004721	EUKARYOTIC TRANSLATION TERMINATION FACTOR 1	2107	http://www.ncbi.nlm.nih.gov/entrez/query.fcgi?db=gene&cmd=Retrieve&dopt=full_report&list_uids=2107	86	0.00116594	2.26904e-06	2.77475e-06	7.84341e-05	8.0281	0.227685	-0.00690153	QLCU	yes	270.904	338.539	884.314	512.552	1.24967	3.26431	1.892
SRV_02399_a_at	Mex_NM_004994_Contig_1	MC02287	ref|NP_004985.2| matrix metalloproteinase 9 preproprotein [Homo sapiens]	2e-12	NP_004985	MATRIX METALLOPEPTIDASE 9 (GELATINASE B, 92KDA GELATINASE, 92KDA TYPE IV COLLAGENASE)	4318	http://www.ncbi.nlm.nih.gov/entrez/query.fcgi?db=gene&cmd=Retrieve&dopt=full_report&list_uids=4318	1332	0.0180586	0.00288075	0.00197659	0.0438009	5.85971	0.702742	-0.0218453	QLCU	yes	73.9024	117.339	2468.55	1006.12	1.58776	33.4029	13.6141
SRV_02413_a_at	Mex_NM_005015_Contig_2	MC02301	ref|NP_005006.1| oxidase (cytochrome c) assembly 1-like [Homo sapiens]	2e-52	NP_005006	OXIDASE (CYTOCHROME C) ASSEMBLY 1-LIKE	5018	http://www.ncbi.nlm.nih.gov/entrez/query.fcgi?db=gene&cmd=Retrieve&dopt=full_report&list_uids=5018	537	0.00728037	0.000128662	3.82318e-05	0.314891	8.62673	-0.181861	0.00620194	QV	yes	388.012	327.841	162.243	338.488	0.844924	0.418139	0.872365
SRV_02456_at	Mex_NM_005142_Contig_1	MC02344	ref|NP_005133.2| gastric intrinsic factor (vitamin B synthesis) precursor [Homo sapiens]	4e-22	NP_005133	GASTRIC INTRINSIC FACTOR (VITAMIN B SYNTHESIS)	2694	http://www.ncbi.nlm.nih.gov/entrez/query.fcgi?db=gene&cmd=Retrieve&dopt=full_report&list_uids=2694	728	0.00986985	0.000320064	0.000150422	0.0393356	8.19744	0.343244	-0.0110562	QLCU	yes	274.237	518.909	1761.56	597.968	1.8922	6.4235	2.18048
SRV_02516_at	Mex_NM_005347_Contig_4	MC02404	ref|NP_005338.1| heat shock 70kDa protein 5 (glucose-regulated protein, 78kDa) [Homo sapiens]	1e-129	NP_005338	HEAT SHOCK 70KDA PROTEIN 5 (GLUCOSE-REGULATED PROTEIN, 78KDA)	3309	http://www.ncbi.nlm.nih.gov/entrez/query.fcgi?db=gene&cmd=Retrieve&dopt=full_report&list_uids=3309	855	0.0115916	0.000529955	0.000301386	0.0281279	8.4973	0.33915	-0.0107422	QLCU	yes	420.034	534.429	2167.32	781.663	1.27235	5.15987	1.86095
SRV_02535_at	Mex_NM_005434_Contig_1	MC02423	ref|NP_005425.1| mal, T-cell differentiation protein-like [Homo sapiens]	5e-28	NP_005425	MAL, T-CELL DIFFERENTIATION PROTEIN-LIKE	7851	http://www.ncbi.nlm.nih.gov/entrez/query.fcgi?db=gene&cmd=Retrieve&dopt=full_report&list_uids=7851	503	0.00681941	0.000109283	0.000297352	0.00057246	10.5629	0.388022	-0.0111593	QLCU	yes	2019.96	1983.04	13594.6	6541.68	0.981721	6.73011	3.23852
SRV_02536_at	Mex_NM_005435_Contig_1	MC02424	ref|NP_005426.2| rho guanine nucleotide exchange factor 5 [Homo sapiens]	1e-33	NP_005426	RHO GUANINE NUCLEOTIDE EXCHANGE FACTOR (GEF) 5	7984	http://www.ncbi.nlm.nih.gov/entrez/query.fcgi?db=gene&cmd=Retrieve&dopt=full_report&list_uids=7984	400	0.00542299	5.62527e-05	1.78434e-05	0.137978	8.49203	0.180546	-0.00607555	QC	yes	344.894	492.318	865.951	443.258	1.42745	2.51078	1.2852
SRV_02554_at	Mex_NM_005494_Contig_1	MC02442	ref|NP_005485.1| DnaJ (Hsp40) homolog, subfamily B, member 6 isoform b [Homo sapiens]	1e-50	NP_005485	DNAJ (HSP40) HOMOLOG, SUBFAMILY B, MEMBER 6	10049	http://www.ncbi.nlm.nih.gov/entrez/query.fcgi?db=gene&cmd=Retrieve&dopt=full_report&list_uids=10049	281	0.00380965	2.27799e-05	0.000236203	4.56601e-05	8.73277	0.174515	-0.0047021	QLCU	yes	471.299	473.377	1184.94	975.91	1.00441	2.5142	2.07068
SRV_02579_a_at	Mex_NM_005554_Contig_15	MC02467	ref|NP_005545.1| keratin 6A [Homo sapiens]	1e-120	NP_005545	KERATIN 6A	3853	http://www.ncbi.nlm.nih.gov/entrez/query.fcgi?db=gene&cmd=Retrieve&dopt=full_report&list_uids=3853	59	0.000799892	8.02237e-07	5.92897e-05	7.51927e-07	12.1622	-0.838001	0.0207481	QLVD	yes	3536.61	2563.46	30.0559	35.3521	0.724834	0.0084985	0.00999602
SRV_02630_at	Mex_NM_005675_Contig_2	MC02518	ref|NP_005666.2| DiGeorge syndrome critical region protein 6 [Homo sapiens]	4e-35	NP_005666	DIGEORGE SYNDROME CRITICAL REGION GENE 6	8214	http://www.ncbi.nlm.nih.gov/entrez/query.fcgi?db=gene&cmd=Retrieve&dopt=full_report&list_uids=8214	320	0.00433839	3.01345e-05	4.33866e-05	0.000500503	8.67763	-0.183315	0.00548628	QLVD	yes	402.277	334.614	153.217	233.769	0.831799	0.380875	0.581113
SRV_02687_s_at	Mex_NM_005817_Contig_1	MC02575	ref|NP_005808.2| mannose 6 phosphate receptor binding protein 1 [Homo sapiens]	2e-44	NP_005808	MANNOSE-6-PHOSPHATE RECEPTOR BINDING PROTEIN 1	10226	http://www.ncbi.nlm.nih.gov/entrez/query.fcgi?db=gene&cmd=Retrieve&dopt=full_report&list_uids=10226	607	0.00822939	0.000187631	0.000126571	0.00956827	6.48139	0.333012	-0.0104242	QLCU	yes	101.864	116.849	568.45	202.648	1.14711	5.58048	1.98939
SRV_02688_at	Mex_NM_005823_Contig_1	MC02576	ref|NP_005814.2| mesothelin isoform 1 preproprotein [Homo sapiens]	9e-21	NP_005814	MESOTHELIN	10232	http://www.ncbi.nlm.nih.gov/entrez/query.fcgi?db=gene&cmd=Retrieve&dopt=full_report&list_uids=10232	84	0.00113883	2.08964e-06	0.000154313	1.86379e-06	9.45339	-0.567201	0.0139649	QLVD	yes	633.06	462.04	24.7908	23.3819	0.729851	0.0391603	0.0369348
SRV_02735_at	Mex_NM_005957_Contig_1	MC02623	ref|NP_005948.3| 5,10-methylenetetrahydrofolate reductase (NADPH) [Homo sapiens]	9e-91	NP_005948	5,10-METHYLENETETRAHYDROFOLATE REDUCTASE (NADPH)	4524	http://www.ncbi.nlm.nih.gov/entrez/query.fcgi?db=gene&cmd=Retrieve&dopt=full_report&list_uids=4524	294	0.0039859	2.43439e-05	5.24749e-05	0.000225282	6.67498	0.511422	-0.0149735	QLCU	yes	132.294	168.629	1730.12	617.87	1.27466	13.0779	4.67044
SRV_02741_a_at	Mex_NM_005978_Contig_1	MC02629	No Hit	0	0	0	0	0	56	0.000759219	7.29819e-07	NA	3.85611e-08	14.6299	-0.354805	0	LD	yes	20656.1	20719.8	2114.99	26.3324	1.00308	0.10239	0.0012748
SRV_02759_at	Mex_NM_006007_Contig_1	MC02647	ref|NP_005998.1| zinc finger protein 216 [Homo sapiens]	2e-63	NP_005998	ZINC FINGER, A20 DOMAIN CONTAINING 2	7763	http://www.ncbi.nlm.nih.gov/entrez/query.fcgi?db=gene&cmd=Retrieve&dopt=full_report&list_uids=7763	602	0.00816161	0.000183037	9.55704e-05	0.0202008	9.10152	0.25255	-0.00806352	QLCU	yes	504.059	853.51	1991.94	967.333	1.69327	3.9518	1.91909
SRV_02911_at	Mex_NM_006408_Contig_6	MC02799	ref|NP_006399.1| anterior gradient 2 homolog [Homo sapiens]	4e-57	NP_006399	ANTERIOR GRADIENT 2 HOMOLOG (XENOPUS LAEVIS)	10551	http://www.ncbi.nlm.nih.gov/entrez/query.fcgi?db=gene&cmd=Retrieve&dopt=full_report&list_uids=10551	302	0.00409436	2.53265e-05	0.00134353	2.12573e-05	13.574	-0.226414	0.00555322	QLVD	yes	10955.8	10512.2	3150.56	3219.14	0.959504	0.287568	0.293829
SRV_02941_at	Mex_NM_006469_Contig_1	MC02829	ref|NP_006460.2| influenza virus NS1A binding protein isoform a [Homo sapiens]	1e-45	NP_006460	INFLUENZA VIRUS NS1A BINDING PROTEIN	10625	http://www.ncbi.nlm.nih.gov/entrez/query.fcgi?db=gene&cmd=Retrieve&dopt=full_report&list_uids=10625	446	0.00604664	7.56932e-05	0.0374519	3.02098e-05	7.72293	-0.0222405	0.00372728	QLVU	yes	175.448	268.849	239.864	1092.32	1.53236	1.36715	6.22587
SRV_02997_at	Mex_NM_006615_Contig_5	MC02885	ref|NP_057536.1| calpain 9 isoform 2 [Homo sapiens]	2e-30	NP_057536	CALPAIN 9	10753	http://www.ncbi.nlm.nih.gov/entrez/query.fcgi?db=gene&cmd=Retrieve&dopt=full_report&list_uids=10753	230	0.00311822	1.46199e-05	NA	1.08479e-06	11.6468	-0.170189	0	LD	yes	3141.41	2913.52	844.538	131.229	0.927454	0.26884	0.0417738
SRV_02998_at	Mex_NM_006615_Contig_6	MC02886	ref|NP_775110.1| calpain 3 isoform c [Homo sapiens]	1e-172	NP_775110	CALPAIN 3, (P94)	825	http://www.ncbi.nlm.nih.gov/entrez/query.fcgi?db=gene&cmd=Retrieve&dopt=full_report&list_uids=825	200	0.0027115	1.08638e-05	NA	8.24371e-07	11.1159	-0.183941	0	LD	yes	2342.95	1919.98	595.814	69.0912	0.819469	0.2543	0.029489
SRV_03011_a_at	Mex_NM_006666_Contig_3	MC02899	ref|NP_006657.1| RuvB-like 2 [Homo sapiens]	2e-82	NP_006657	RUVB-LIKE 2 (E. COLI)	10856	http://www.ncbi.nlm.nih.gov/entrez/query.fcgi?db=gene&cmd=Retrieve&dopt=full_report&list_uids=10856	809	0.010968	0.000450031	0.00032361	0.0140242	8.85492	-0.156392	0.00486578	QLVD	yes	439.318	414.74	201.648	316.95	0.944055	0.459003	0.72146
SRV_03073_at	Mex_NM_006820_Contig_1	MC02961	ref|NP_006408.2| interferon-induced, hepatitis C-associated microtubular aggregate protein [Homo sapiens]	3e-36	NP_006408	INTERFERON-INDUCED PROTEIN 44	10561	http://www.ncbi.nlm.nih.gov/entrez/query.fcgi?db=gene&cmd=Retrieve&dopt=full_report&list_uids=10561	26	0.000352495	2.67476e-07	2.51862e-05	2.40148e-07	11.2598	-0.141407	0.00347576	QLVD	yes	2389.98	2112.83	1059.84	1049.36	0.884035	0.443453	0.439065
SRV_03086_at	Mex_NM_006835_Contig_2	MC02974	ref|NP_006826.1| cyclin I [Homo sapiens]	8e-20	NP_006826	CYCLIN I	10983	http://www.ncbi.nlm.nih.gov/entrez/query.fcgi?db=gene&cmd=Retrieve&dopt=full_report&list_uids=10983	384	0.00520607	5.15172e-05	0.000175108	0.00024164	11.1594	-0.170466	0.0048575	QLVD	yes	2191.09	1952.12	890.697	1195.19	0.890936	0.406508	0.545478
SRV_03122_a_at	Mex_NM_006952_Contig_1	MC03010	ref|NP_008883.2| uroplakin 1B [Homo sapiens]	4e-68	NP_008883	UROPLAKIN 1B	7348	http://www.ncbi.nlm.nih.gov/entrez/query.fcgi?db=gene&cmd=Retrieve&dopt=full_report&list_uids=7348	108	0.00146421	3.40399e-06	0.00101454	1.92767e-06	11.2501	-0.596511	0.013465	QLVD	yes	1780.67	1898.72	61.553	35.4585	1.0663	0.0345674	0.0199131
SRV_03123_at	Mex_NM_006952_Contig_4	MC03011	ref|NP_008883.2| uroplakin 1B [Homo sapiens]	4e-68	NP_008883	UROPLAKIN 1B	7348	http://www.ncbi.nlm.nih.gov/entrez/query.fcgi?db=gene&cmd=Retrieve&dopt=full_report&list_uids=7348	98	0.00132863	2.96263e-06	0.000965084	1.65448e-06	12.2192	-0.545553	0.0122672	QLVD	yes	3378.96	3983.79	152.541	97.3195	1.179	0.0451443	0.0288016
SRV_03124_at	Mex_NM_006953_Contig_1	MC03012	ref|NP_008884.1| uroplakin 3A precursor [Homo sapiens]	3e-08	NP_008884	UROPLAKIN 3A	7380	http://www.ncbi.nlm.nih.gov/entrez/query.fcgi?db=gene&cmd=Retrieve&dopt=full_report&list_uids=7380	2038	0.0276302	0.0206005	NA	0.0351861	8.63154	-0.0539059	0	LD	yes	373.994	408.159	113.003	148.406	1.09135	0.302153	0.396814
SRV_03126_at	Mex_NM_006978_Contig_1	MC03014	ref|NP_008909.1| ring finger protein 113A [Homo sapiens]	3e-51	NP_008909	RING FINGER PROTEIN 113A	7737	http://www.ncbi.nlm.nih.gov/entrez/query.fcgi?db=gene&cmd=Retrieve&dopt=full_report&list_uids=7737	512	0.00694143	0.000112667	8.23741e-05	0.00555875	9.05444	-0.169772	0.00528778	QLVD	yes	481.08	486.308	212.906	355.182	1.01087	0.442559	0.738301
SRV_03129_s_at	Mex_NM_007000_Contig_9	MC03017	ref|NP_008931.1| uroplakin 1A [Homo sapiens]	1e-42	NP_008931	UROPLAKIN 1A	11045	http://www.ncbi.nlm.nih.gov/entrez/query.fcgi?db=gene&cmd=Retrieve&dopt=full_report&list_uids=11045	305	0.00413503	2.6321e-05	NA	8.63269e-06	12.236	-0.266704	0	LD	yes	4014.1	3526.65	305.129	27.2069	0.878564	0.0760143	0.00677783
SRV_03130_a_at	Mex_NM_007000_Contig_5	MC03018	ref|NP_008931.1| uroplakin 1A [Homo sapiens]	1e-42	NP_008931	UROPLAKIN 1A	11045	http://www.ncbi.nlm.nih.gov/entrez/query.fcgi?db=gene&cmd=Retrieve&dopt=full_report&list_uids=11045	207	0.0028064	1.17536e-05	0.0130399	4.70377e-06	11.6815	-0.45912	0.00908568	QLVD	yes	2726.44	2462.79	205.023	64.7436	0.9033	0.0751979	0.0237466
SRV_03144_at	Mex_NM_007062_Contig_1	MC03032	ref|NP_008993.1| periodic tryptophan protein 1 [Homo sapiens]	1e-63	NP_008993	PWP1 HOMOLOG (S. CEREVISIAE)	11137	http://www.ncbi.nlm.nih.gov/entrez/query.fcgi?db=gene&cmd=Retrieve&dopt=full_report&list_uids=11137	584	0.00791757	0.000163939	0.000269934	0.00151085	11.6264	-0.223915	0.00661943	QLVD	yes	2630.64	3038.17	891.576	1517.8	1.15492	0.33892	0.57697
SRV_03192_at	Mex_NM_007220_Contig_1	MC03080	ref|NP_009151.1| carbonic anhydrase VB, mitochondrial precursor [Homo sapiens]	1e-114	NP_009151	CARBONIC ANHYDRASE VB, MITOCHONDRIAL	11238	http://www.ncbi.nlm.nih.gov/entrez/query.fcgi?db=gene&cmd=Retrieve&dopt=full_report&list_uids=11238	1014	0.0137473	0.000983831	0.000922101	0.0130643	12.1303	0.187497	-0.00571162	QLCU	yes	4869.08	5340.35	12331.2	7889.75	1.09679	2.53256	1.62038
SRV_03193_at	Mex_NM_007220_Contig_3	MC03081	ref|NP_009151.1| carbonic anhydrase VB, mitochondrial precursor [Homo sapiens]	1e-114	NP_009151	CARBONIC ANHYDRASE VB, MITOCHONDRIAL	11238	http://www.ncbi.nlm.nih.gov/entrez/query.fcgi?db=gene&cmd=Retrieve&dopt=full_report&list_uids=11238	1020	0.0138286	0.000999512	0.000798794	0.0179238	9.34704	0.345423	-0.0106438	QLCU	yes	845.772	793.359	4324.06	1765.21	0.938029	5.11256	2.0871
SRV_03196_a_at	Mex_NM_007231_Contig_1	MC03084	ref|NP_009162.1| solute carrier family 6 (amino acid transporter), member 14 [Homo sapiens]	3e-69	NP_009162	SOLUTE CARRIER FAMILY 6 (AMINO ACID TRANSPORTER), MEMBER 14	11254	http://www.ncbi.nlm.nih.gov/entrez/query.fcgi?db=gene&cmd=Retrieve&dopt=full_report&list_uids=11254	452	0.00612798	7.74704e-05	0.00128095	9.94241e-05	5.47553	0.65748	-0.0170937	QLCU	yes	22.7807	275.123	1517.87	1496.54	12.077	66.6297	65.6933
SRV_03233_at	Mex_NM_007365_Contig_1	MC03121	ref|NP_057317.1| peptidylarginine deiminase type III [Homo sapiens]	7e-85	NP_057317	PEPTIDYL ARGININE DEIMINASE, TYPE III	51702	http://www.ncbi.nlm.nih.gov/entrez/query.fcgi?db=gene&cmd=Retrieve&dopt=full_report&list_uids=51702	1049	0.0142218	0.00108217	0.00179473	0.00576971	10.1691	-0.263745	0.00772452	QLVD	yes	1059.28	917.995	291.962	486.486	0.866621	0.275622	0.459261
SRV_03255_a_at	Mex_NM_012111_Contig_3	MC03143	ref|NP_036243.1| AHA1, activator of heat shock 90kDa protein ATPase homolog 1 [Homo sapiens]	4e-91	NP_036243	AHA1, ACTIVATOR OF HEAT SHOCK 90KDA PROTEIN ATPASE HOMOLOG 1 (YEAST)	10598	http://www.ncbi.nlm.nih.gov/entrez/query.fcgi?db=gene&cmd=Retrieve&dopt=full_report&list_uids=10598	20	0.00027115	1.79926e-07	7.42683e-07	1.20298e-06	6.36472	0.225639	-0.00644569	QLCU	yes	80.1226	115.832	281.123	198.545	1.44568	3.50867	2.47801
SRV_03262_a_at	Mex_NM_012142_Contig_1	MC03150	ref|NP_036274.2| cyclin D-type binding-protein 1 isoform 1 [Homo sapiens]	1e-29	NP_036274	CYCLIN D-TYPE BINDING-PROTEIN 1	23582	http://www.ncbi.nlm.nih.gov/entrez/query.fcgi?db=gene&cmd=Retrieve&dopt=full_report&list_uids=23582	498	0.00675163	0.000106983	0.000461056	0.000348342	8.71611	-0.137525	0.00385411	QLVD	yes	431.363	347.533	198.896	237.325	0.805664	0.461088	0.550175
SRV_03281_a_at	Mex_NM_012243_Contig_1	MC03169	ref|NP_036375.1| solute carrier family 35 (UDP-N-acetylglucosamine (UDP-GlcNAc) transporter), member A3 [Homo sapiens]	7e-87	NP_036375	SOLUTE CARRIER FAMILY 35 (UDP-N-ACETYLGLUCOSAMINE (UDP-GLCNAC) TRANSPORTER), MEMBER A3	23443	http://www.ncbi.nlm.nih.gov/entrez/query.fcgi?db=gene&cmd=Retrieve&dopt=full_report&list_uids=23443	801	0.0108595	0.000441267	0.000123671	0.9597	8.85798	0.19807	-0.00698141	QC	yes	509.641	553.559	1250.05	486.689	1.08618	2.45281	0.954965
SRV_03421_a_at	Mex_NM_014020_Contig_7	MC03309	ref|NP_054739.2| LR8 protein [Homo sapiens]	2e-12	NP_054739	LR8 PROTEIN	28959	http://www.ncbi.nlm.nih.gov/entrez/query.fcgi?db=gene&cmd=Retrieve&dopt=full_report&list_uids=28959	140	0.00189805	6.32281e-06	0.000669014	4.63286e-06	11.2394	-0.25684	0.00613736	QLVD	yes	2270.46	1900.99	526.544	480.699	0.837272	0.231911	0.211719
SRV_03429_a_at	Mex_NM_014051_Contig_1	MC03317	ref|NP_054770.1| transmembrane protein 14A [Homo sapiens]	6e-23	NP_054770	TRANSMEMBRANE PROTEIN 14A	28978	http://www.ncbi.nlm.nih.gov/entrez/query.fcgi?db=gene&cmd=Retrieve&dopt=full_report&list_uids=28978	1	1.35575e-05	6.20687e-10	2.24179e-10	1.48354e-05	11.4994	-0.164516	0.0054338	QLVD	yes	2853.1	2384.7	1261.12	2281.76	0.835828	0.442017	0.799748
SRV_03496_a_at	Mex_NM_014297_Contig_5	MC03384	ref|NP_055112.2| ETHE1 protein [Homo sapiens]	6e-70	NP_055112	ETHYLMALONIC ENCEPHALOPATHY 1	23474	http://www.ncbi.nlm.nih.gov/entrez/query.fcgi?db=gene&cmd=Retrieve&dopt=full_report&list_uids=23474	411	0.00557213	6.04145e-05	0.000407353	0.000146657	9.47994	0.167718	-0.00831776	QLCD	yes	753.144	870.04	1290.28	213.075	1.15521	1.71319	0.282914
SRV_03528_at	Mex_NM_014373_Contig_1	MC03416	ref|NP_055188.1| G protein-coupled receptor 160 [Homo sapiens]	7e-24	NP_055188	G PROTEIN-COUPLED RECEPTOR 160	26996	http://www.ncbi.nlm.nih.gov/entrez/query.fcgi?db=gene&cmd=Retrieve&dopt=full_report&list_uids=26996	487	0.00660249	0.00010242	0.00155203	0.00013287	10.2698	-0.306256	0.00798091	QLVD	yes	1208.91	867.612	239.848	252.677	0.717681	0.1984	0.209012
SRV_03539_a_at	Mex_NM_014456_Contig_5	MC03427	ref|NP_055271.2| programmed cell death 4 isoform 1 [Homo sapiens]	1e-21	NP_055271	programmed cell death 4 (neoplastic transformation inhibitor)	27250	http://www.ncbi.nlm.nih.gov/entrez/query.fcgi?db=gene&cmd=Retrieve&dopt=full_report&list_uids=27250	1529	0.0207294	0.00528365	0.011495	0.0119483	9.07138	-0.123166	0.00348486	QLVD	yes	611.731	396.221	289.46	328.072	0.647705	0.473181	0.536301
SRV_03562_at	Mex_NM_014584_Contig_3	MC03450	ref|NP_055399.1| ERO1-like [Homo sapiens]	8e-33	NP_055399	ERO1-LIKE (S. CEREVISIAE)	30001	http://www.ncbi.nlm.nih.gov/entrez/query.fcgi?db=gene&cmd=Retrieve&dopt=full_report&list_uids=30001	105	0.00142354	3.25618e-06	5.90004e-06	5.20397e-05	6.4205	0.283703	-0.00841481	QLCU	yes	94.2591	110.073	414.434	217.309	1.16777	4.39675	2.30544
SRV_03763_at	Mex_NM_015696_Contig_1	MC03651	ref|NP_001008398.1| hypothetical protein LOC493869 [Homo sapiens]	2e-84	NP_001008398	SIMILAR TO RIKEN CDNA 2310016C16	493869	http://www.ncbi.nlm.nih.gov/entrez/query.fcgi?db=gene&cmd=Retrieve&dopt=full_report&list_uids=493869	92	0.00124729	2.56421e-06	2.04667e-05	7.718e-06	11.7849	-0.266926	0.0073528	QLVD	yes	3289.07	2807.23	776.446	1091.15	0.853502	0.236069	0.331751
SRV_03769_a_at	Mex_NM_015871_Contig_1	MC03657	ref|NP_056955.1| zinc finger protein LOC51042 [Homo sapiens]	1e-19	NP_056955	ZINC FINGER PROTEIN 593	51042	http://www.ncbi.nlm.nih.gov/entrez/query.fcgi?db=gene&cmd=Retrieve&dopt=full_report&list_uids=51042	242	0.00328091	1.59458e-05	2.07176e-05	0.000359763	12.8867	-0.237158	0.00714742	QLVD	yes	6762.09	6507.85	2062.89	3762.46	0.962403	0.305067	0.556406
SRV_03800_a_at	Mex_NM_015971_Contig_1	MC03688	ref|NP_057055.1| mitochondrial ribosomal protein S7 [Homo sapiens]	2e-67	NP_057055	MITOCHONDRIAL RIBOSOMAL PROTEIN S7	51081	http://www.ncbi.nlm.nih.gov/entrez/query.fcgi?db=gene&cmd=Retrieve&dopt=full_report&list_uids=51081	189	0.00256236	9.81715e-06	4.80151e-06	0.00411928	9.32513	-0.213645	0.00686661	QLVD	yes	652.803	484.141	216.676	426.532	0.741633	0.331917	0.653386
SRV_03893_at	Mex_NM_016161_Contig_2	MC03781	ref|NP_057245.1| alpha-1,4-N-acetylglucosaminyltransferase [Homo sapiens]	9e-27	NP_057245	ALPHA-1,4-N-ACETYLGLUCOSAMINYLTRANSFERASE	51146	http://www.ncbi.nlm.nih.gov/entrez/query.fcgi?db=gene&cmd=Retrieve&dopt=full_report&list_uids=51146	620	0.00840564	0.000196096	0.00684829	0.000153006	10.0017	-0.195591	0.00477435	QLVD	yes	928.801	920.928	323.475	318.387	0.991523	0.348272	0.342793
SRV_03933_a_at	Mex_NM_016306_Contig_1	MC03821	ref|NP_057390.1| DnaJ (Hsp40) homolog, subfamily B, member 11 precursor [Homo sapiens]	6e-67	NP_057390	DNAJ (HSP40) HOMOLOG, SUBFAMILY B, MEMBER 11	51726	http://www.ncbi.nlm.nih.gov/entrez/query.fcgi?db=gene&cmd=Retrieve&dopt=full_report&list_uids=51726	1065	0.0144387	0.00112038	0.000431934	0.144631	9.04699	0.215625	-0.00709098	QC	yes	610.635	591.816	1669.07	752.561	0.969181	2.73333	1.23242
SRV_04019_a_at	Mex_NM_017458_Contig_10	MC03907	ref|NP_059447.2| major vault protein [Homo sapiens]	1e-51	NP_059447	MAJOR VAULT PROTEIN	9961	http://www.ncbi.nlm.nih.gov/entrez/query.fcgi?db=gene&cmd=Retrieve&dopt=full_report&list_uids=9961	919	0.0124593	0.00067809	0.00106003	0.00453812	10.9329	-0.136873	0.00403494	QLVD	yes	2057.73	1582.33	952.251	1230.9	0.768972	0.462769	0.598182
SRV_04047_at	Mex_NM_017641_Contig_1	MC03935	ref|NP_060111.2| kinesin family member 21A [Homo sapiens]	1e-47	NP_060111	KINESIN FAMILY MEMBER 21A	55605	http://www.ncbi.nlm.nih.gov/entrez/query.fcgi?db=gene&cmd=Retrieve&dopt=full_report&list_uids=55605	991	0.0134355	0.000899645	0.00033061	0.162771	8.20964	-0.137159	0.00453665	QV	yes	308.666	239.099	150.998	246.342	0.774621	0.489196	0.798086
SRV_04112_at	Mex_NM_017931_Contig_1	MC03999	ref|NP_060401.1| hypothetical protein LOC55020 [Homo sapiens]	1e-70	NP_060401	HYPOTHETICAL PROTEIN FLJ20699	55020	http://www.ncbi.nlm.nih.gov/entrez/query.fcgi?db=gene&cmd=Retrieve&dopt=full_report&list_uids=55020	399	0.00540944	5.60669e-05	0.00221911	4.88026e-05	7.42929	-0.152111	0.00376097	QLVD	yes	176.912	137.746	72.8926	70.2325	0.778614	0.412028	0.396992
SRV_04119_at	Mex_NM_017957_Contig_1	MC04006	ref|NP_060427.1| epsin 3 [Homo sapiens]	2e-24	NP_060427	EPSIN 3	55040	http://www.ncbi.nlm.nih.gov/entrez/query.fcgi?db=gene&cmd=Retrieve&dopt=full_report&list_uids=55040	404	0.00547722	5.8318e-05	0.000235919	0.000223975	7.05173	0.296939	-0.00837685	QLCU	yes	164.286	151.921	747.2	440.12	0.924735	4.54817	2.67899
SRV_04186_a_at	Mex_NM_018214_Contig_4	MC04073	ref|NP_060684.4| leucine rich repeat containing 1 [Homo sapiens]	1e-62	NP_060684	LEUCINE RICH REPEAT CONTAINING 1	55227	http://www.ncbi.nlm.nih.gov/entrez/query.fcgi?db=gene&cmd=Retrieve&dopt=full_report&list_uids=55227	877	0.0118899	0.000570971	0.000337486	0.0263482	8.84396	0.161012	-0.00508344	QLCU	yes	517.999	496.148	1102.38	656.779	0.957817	2.12816	1.26792
SRV_04233_at	Mex_NM_018367_Contig_1	MC04120	ref|NP_060837.2| phytoceramidase, alkaline [Homo sapiens]	9e-55	NP_060837	PHYTOCERAMIDASE, ALKALINE	55331	http://www.ncbi.nlm.nih.gov/entrez/query.fcgi?db=gene&cmd=Retrieve&dopt=full_report&list_uids=55331	301	0.0040808	2.5323e-05	8.42137e-06	0.0684444	7.77228	0.207299	-0.00692393	QC	yes	225.853	277.77	623.59	287.084	1.22987	2.76105	1.27111
SRV_04297_at	Mex_NM_018946_Contig_2	MC04182	No Hit	0	0	0	0	0	543	0.00736171	0.000132714	0.00376151	0.000120089	12.2907	-0.42237	0.0105383	QLVD	yes	4216.15	4144.07	401.52	498.427	0.982904	0.0952338	0.118219
SRV_04298_at	Mex_NM_018946_Contig_4	MC04183	ref|NP_061819.2| N-acetylneuraminic acid phosphate synthase [Homo sapiens]	2e-19	NP_061819	N-ACETYLNEURAMINIC ACID SYNTHASE (SIALIC ACID SYNTHASE)	54187	http://www.ncbi.nlm.nih.gov/entrez/query.fcgi?db=gene&cmd=Retrieve&dopt=full_report&list_uids=54187	973	0.0131914	0.000810808	0.0156089	0.000652507	9.82718	-0.369924	0.00914702	QLVD	yes	985.088	702.157	106.963	118.513	0.712786	0.108582	0.120307
SRV_04299_a_at	Mex_NM_018946_Contig_5	MC04184	ref|NP_061819.2| N-acetylneuraminic acid phosphate synthase [Homo sapiens]	2e-19	NP_061819	N-ACETYLNEURAMINIC ACID SYNTHASE (SIALIC ACID SYNTHASE)	54187	http://www.ncbi.nlm.nih.gov/entrez/query.fcgi?db=gene&cmd=Retrieve&dopt=full_report&list_uids=54187	1186	0.0160792	0.00176699	0.018886	0.00164034	8.16979	-0.354548	0.00902024	QLVD	yes	339.227	218.201	39.5045	44.5455	0.64323	0.116455	0.131315
SRV_04380_at	Mex_NM_020154_Contig_1	MC04263	ref|NP_064539.1| chromosome 15 open reading frame 24 [Homo sapiens]	2e-64	NP_064539	CHROMOSOME 15 OPEN READING FRAME 24	56851	http://www.ncbi.nlm.nih.gov/entrez/query.fcgi?db=gene&cmd=Retrieve&dopt=full_report&list_uids=56851	471	0.00638557	9.06215e-05	0.000194604	0.000660347	9.87322	0.143213	-0.00417751	QLCU	yes	940.449	1135.85	2059.81	1570.25	1.20777	2.19025	1.66968
SRV_04414_a_at	Mex_NM_020374_Contig_1	MC04297	ref|NP_065107.1| hypothetical protein LOC57102 [Homo sapiens]	8e-85	NP_065107	CHROMOSOME 12 OPEN READING FRAME 4	57102	http://www.ncbi.nlm.nih.gov/entrez/query.fcgi?db=gene&cmd=Retrieve&dopt=full_report&list_uids=57102	675	0.0091513	0.000257478	0.000604167	0.00133007	8.92842	-0.19306	0.00557768	QLVD	yes	494.893	388.733	174.26	238.352	0.78549	0.352117	0.481624
SRV_04419_a_at	Mex_NM_020387_Contig_4	MC04302	ref|NP_065120.1| RAB25 [Homo sapiens]	1e-09	NP_065120	RAB25, MEMBER RAS ONCOGENE FAMILY	57111	http://www.ncbi.nlm.nih.gov/entrez/query.fcgi?db=gene&cmd=Retrieve&dopt=full_report&list_uids=57111	314	0.00425705	2.8513e-05	5.66839e-05	0.000287929	9.12622	0.188074	-0.0055287	QLCU	yes	593.85	670.148	1579.08	1070.51	1.12848	2.65906	1.80265
SRV_04446_at	Mex_NM_020677_Contig_1	MC04329	ref|NP_065728.1| NmrA-like family domain containing 1 [Homo sapiens]	1e-37	NP_065728	HSCARG PROTEIN	57407	http://www.ncbi.nlm.nih.gov/entrez/query.fcgi?db=gene&cmd=Retrieve&dopt=full_report&list_uids=57407	1405	0.0190483	0.00371837	0.00119357	0.484597	11.1866	-0.210811	0.00716489	QV	yes	2241.43	1925.95	851.709	1997.88	0.859252	0.379985	0.891343
SRV_04514_at	Mex_NM_021128_Contig_1	MC04397	ref|NP_066951.1| DNA directed RNA polymerase II polypeptide L [Homo sapiens]	5e-34	NP_066951	POLYMERASE (RNA) II (DNA DIRECTED) POLYPEPTIDE L, 7.6KDA	5441	http://www.ncbi.nlm.nih.gov/entrez/query.fcgi?db=gene&cmd=Retrieve&dopt=full_report&list_uids=5441	643	0.00871746	0.000218384	0.000961253	0.000608786	10.4169	-0.237793	0.00662583	QLVD	yes	1247.34	1174.38	362.787	508.664	0.94151	0.290849	0.407799
SRV_04532_a_at	Mex_NM_021213_Contig_2	MC04415	ref|NP_067036.1| phosphatidylcholine transfer protein [Homo sapiens]	1e-26	NP_067036	PHOSPHATIDYLCHOLINE TRANSFER PROTEIN	58488	http://www.ncbi.nlm.nih.gov/entrez/query.fcgi?db=gene&cmd=Retrieve&dopt=full_report&list_uids=58488	732	0.00992408	0.000327513	0.00602408	0.000318334	8.39765	-0.182939	0.0046313	QLVD	yes	312.397	314.399	114.028	120.785	1.00641	0.365009	0.386639
SRV_04595_at	Mex_NM_022121_Contig_1	MC04478	ref|NP_071404.2| PERP, TP53 apoptosis effector [Homo sapiens]	4e-22	NP_071404	PERP, TP53 APOPTOSIS EFFECTOR	64065	http://www.ncbi.nlm.nih.gov/entrez/query.fcgi?db=gene&cmd=Retrieve&dopt=full_report&list_uids=64065	818	0.01109	0.000462395	0.00644661	0.000490363	11.9929	0.160433	-0.00411691	QLCU	yes	4730.06	4249.03	10815.2	9904.84	0.898305	2.28649	2.09402
SRV_04643_at	Mex_NM_022894_Contig_1	MC04526	ref|NP_075045.2| poly(A) polymerase gamma [Homo sapiens]	3e-79	NP_075045	POLY(A) POLYMERASE GAMMA	64895	http://www.ncbi.nlm.nih.gov/entrez/query.fcgi?db=gene&cmd=Retrieve&dopt=full_report&list_uids=64895	255	0.00345716	1.78461e-05	0.000561287	1.94252e-05	6.35584	0.173325	-0.00440106	QLCU	yes	85.7478	98.7633	227.99	218.701	1.15179	2.65884	2.55051
SRV_04677_at	Mex_NM_024100_Contig_1	MC04560	ref|NP_077005.2| WD repeat domain 18 [Homo sapiens]	8e-30	NP_077005	WD REPEAT DOMAIN 18	57418	http://www.ncbi.nlm.nih.gov/entrez/query.fcgi?db=gene&cmd=Retrieve&dopt=full_report&list_uids=57418	865	0.0117272	0.000552637	0.000419724	0.0140208	9.85456	-0.171789	0.00532125	QLVD	yes	863.32	824.603	369.366	611.355	0.955153	0.427843	0.708144
SRV_04687_a_at	Mex_NM_024324_Contig_1	MC04570	ref|NP_077300.2| hypothetical protein LOC79174 [Homo sapiens]	3e-73	NP_077300	CYSTEINE-RICH WITH EGF-LIKE DOMAINS 2	79174	http://www.ncbi.nlm.nih.gov/entrez/query.fcgi?db=gene&cmd=Retrieve&dopt=full_report&list_uids=79174	1238	0.0167842	0.00205567	0.000912776	0.111914	8.20388	0.189079	-0.00612125	QC	yes	350.728	302.118	828.54	422.709	0.861403	2.36234	1.20523
SRV_04693_a_at	Mex_NM_024421_Contig_1	MC04576	ref|NP_077739.1| desmocollin 1 isoform Dsc1a preproprotein [Homo sapiens]	6e-16	NP_077739	DESMOCOLLIN 1	1823	http://www.ncbi.nlm.nih.gov/entrez/query.fcgi?db=gene&cmd=Retrieve&dopt=full_report&list_uids=1823	246	0.00333514	1.65171e-05	0.000323824	2.30774e-05	10.6592	0.254594	-0.00664119	QLCU	yes	1989.43	1745.22	7447.53	6088.47	0.877249	3.74355	3.06041
SRV_04710_at	Mex_NM_024608_Contig_1	MC04593	ref|NP_078884.1| nei endonuclease VIII-like 1 [Homo sapiens]	4e-08	NP_078884	NEI ENDONUCLEASE VIII-LIKE 1 (E. COLI)	79661	http://www.ncbi.nlm.nih.gov/entrez/query.fcgi?db=gene&cmd=Retrieve&dopt=full_report&list_uids=79661	240	0.0032538	1.57697e-05	4.51536e-06	0.252288	7.8863	-0.362312	0.0124059	QV	yes	249.703	144.173	41.5457	180.409	0.577378	0.166381	0.722493
SRV_04798_a_at	Mex_NM_030789_Contig_1	MC04681	ref|NP_848696.1| minor histocompatibility antigen 13 isoform 3 [Homo sapiens]	3e-22	NP_848696	HISTOCOMPATIBILITY (MINOR) 13	81502	http://www.ncbi.nlm.nih.gov/entrez/query.fcgi?db=gene&cmd=Retrieve&dopt=full_report&list_uids=81502	821	0.0111307	0.000474169	0.000372969	0.0118189	6.63553	0.185715	-0.00574007	QLCU	yes	119.067	100.808	281.738	159.988	0.846647	2.36621	1.34368
SRV_04804_a_at	Mex_NM_030806_Contig_1	MC04687	ref|NP_110433.1| chromosome 1 open reading frame 21 [Homo sapiens]	2e-22	NP_110433	CHROMOSOME 1 OPEN READING FRAME 21	81563	http://www.ncbi.nlm.nih.gov/entrez/query.fcgi?db=gene&cmd=Retrieve&dopt=full_report&list_uids=81563	998	0.0135304	0.000922364	0.000743139	0.0168147	7.90104	-0.221546	0.00682416	QLVD	yes	250.732	180.906	76.1866	135.064	0.721509	0.303856	0.538678
SRV_04813_a_at	Mex_NM_030924_Contig_2	MC04696	ref|NP_112186.3| bubblegum related protein [Homo sapiens]	5e-95	NP_112186	ACYL-COA SYNTHETASE BUBBLEGUM FAMILY MEMBER 2	81616	http://www.ncbi.nlm.nih.gov/entrez/query.fcgi?db=gene&cmd=Retrieve&dopt=full_report&list_uids=81616	465	0.00630423	8.83512e-05	NA	2.8232e-05	6.28487	0.111554	0	LU	yes	108.148	74.6546	336.403	694.688	0.690299	3.11057	6.42348
SRV_04896_a_at	Mex_NM_032136_Contig_12	MC04779	ref|NP_001055.1| transketolase [Homo sapiens]	3e-20	NP_001055	TRANSKETOLASE (WERNICKE-KORSAKOFF SYNDROME)	7086	http://www.ncbi.nlm.nih.gov/entrez/query.fcgi?db=gene&cmd=Retrieve&dopt=full_report&list_uids=7086	598	0.00810738	0.000177395	0.00118747	0.000362954	9.91033	0.291762	-0.00794324	QLCU	yes	1174.97	1119.03	5366.33	3883.58	0.952391	4.56721	3.30527
SRV_04911_at	Mex_NM_032243_Contig_1	MC04794	ref|XP_950856.1| PREDICTED: similar to thioredoxin domain-containing 2 isoform 3 [Homo sapiens]	4e-18	XP_950856	SIMILAR TO THIOREDOXIN DOMAIN-CONTAINING 2	649622	http://www.ncbi.nlm.nih.gov/entrez/query.fcgi?db=gene&cmd=Retrieve&dopt=full_report&list_uids=649622	67	0.000908351	9.43148e-07	0.000106632	7.54444e-07	12.6074	0.154202	-0.00372958	QLCU	yes	6464.49	7321.09	15835.1	16454.7	1.13251	2.44955	2.54539
SRV_04923_at	Mex_NM_032323_Contig_1	MC04806	ref|NP_115699.1| hypothetical protein LOC84283 [Homo sapiens]	7e-62	NP_115699	TRANSMEMBRANE PROTEIN 79	84283	http://www.ncbi.nlm.nih.gov/entrez/query.fcgi?db=gene&cmd=Retrieve&dopt=full_report&list_uids=84283	60	0.000813449	8.38193e-07	1.98194e-06	1.02328e-05	8.02411	0.36082	-0.0105739	QLCU	yes	262.177	422.763	1860.77	923.411	1.61251	7.0974	3.52209
SRV_04925_a_at	Mex_NM_032325_Contig_1	MC04808	ref|NP_115701.2| hypothetical protein LOC84285 [Homo sapiens]	2e-13	NP_115701	HYPOTHETICAL PROTEIN MGC11102	84285	http://www.ncbi.nlm.nih.gov/entrez/query.fcgi?db=gene&cmd=Retrieve&dopt=full_report&list_uids=84285	681	0.00923265	0.000260556	0.000179404	0.0111494	8.69626	-0.251833	0.00786755	QLVD	yes	384.023	351.655	108.57	230.679	0.915713	0.282719	0.60069
SRV_04964_a_at	Mex_NM_032525_Contig_2	MC04847	ref|NP_115914.1| tubulin, beta 6 [Homo sapiens]	6e-61	NP_115914	TUBULIN, BETA 6	84617	http://www.ncbi.nlm.nih.gov/entrez/query.fcgi?db=gene&cmd=Retrieve&dopt=full_report&list_uids=84617	951	0.0128932	0.000751029	0.0167203	0.000572411	7.54187	0.262706	-0.00643059	QLCU	yes	239.411	194.702	972.194	1027.18	0.813253	4.06077	4.29043
SRV_04972_a_at	Mex_NM_032593_Contig_1	MC04855	ref|NP_115982.1| PKCI-1-related HIT protein [Homo sapiens]	8e-45	NP_115982	HISTIDINE TRIAD NUCLEOTIDE BINDING PROTEIN 2	84681	http://www.ncbi.nlm.nih.gov/entrez/query.fcgi?db=gene&cmd=Retrieve&dopt=full_report&list_uids=84681	75	0.00101681	1.43856e-06	1.0306e-06	0.000215616	10.3162	-0.241922	0.00757242	QLVD	yes	1191.63	1028.94	353.971	719.246	0.863475	0.297049	0.603583
SRV_04996_at	Mex_NM_032803_Contig_1	MC04879	ref|NP_116192.3| solute carrier family 7 (cationic amino acid transporter, y+ system), member 3 [Homo sapiens]	2e-52	NP_116192	SOLUTE CARRIER FAMILY 7 (CATIONIC AMINO ACID TRANSPORTER, Y+ SYSTEM), MEMBER 3	84889	http://www.ncbi.nlm.nih.gov/entrez/query.fcgi?db=gene&cmd=Retrieve&dopt=full_report&list_uids=84889	1069	0.014493	0.00112789	0.0140012	0.00106551	6.27847	0.387347	-0.00984484	QLCU	yes	139.954	62.6968	906.033	699.551	0.447982	6.4738	4.99844
SRV_05020_at	Mex_NM_032943_Contig_1	MC04903	ref|NP_996813.1| synaptotagmin-like 2 isoform f [Homo sapiens]	6e-46	NP_996813	SYNAPTOTAGMIN-LIKE 2	54843	http://www.ncbi.nlm.nih.gov/entrez/query.fcgi?db=gene&cmd=Retrieve&dopt=full_report&list_uids=54843	753	0.0102088	0.000350508	0.00487074	0.000391806	10.1501	-0.161186	0.00415642	QLVD	yes	978.919	1125.27	428.002	491.799	1.14951	0.437219	0.50239
SRV_05077_at	Mex_NM_052860_Contig_5	MC04960	ref|NP_008893.1| zinc finger protein 21 isoform 1 [Homo sapiens]	5e-35	NP_008893	ZINC FINGER PROTEIN 21 (KOX 14)	7569	http://www.ncbi.nlm.nih.gov/entrez/query.fcgi?db=gene&cmd=Retrieve&dopt=full_report&list_uids=7569	222	0.00300976	1.37729e-05	0.000101247	3.77842e-05	8.4909	-0.178912	0.00492053	QLVD	yes	324.316	329.497	128.016	163.128	1.01597	0.394725	0.50299
SRV_05108_a_at	Mex_NM_058179_Contig_1	MC04991	ref|NP_066977.1| phosphoserine aminotransferase isoform 2 [Homo sapiens]	6e-67	NP_066977	PHOSPHOSERINE AMINOTRANSFERASE 1	29968	http://www.ncbi.nlm.nih.gov/entrez/query.fcgi?db=gene&cmd=Retrieve&dopt=full_report&list_uids=29968	1440	0.0195228	0.00412364	0.0230513	0.00460067	5.64183	0.38732	-0.0101898	QLCU	yes	92.3658	45.1496	609.156	367.16	0.488812	6.59504	3.97506
SRV_05136_a_at	Mex_NM_078468_Contig_6	MC05019	ref|NP_510869.1| BRCA2 and CDKN1A-interacting protein isoform C [Homo sapiens]	3e-33	NP_510869	BRCA2 and CDKN1A interacting protein	56647	http://www.ncbi.nlm.nih.gov/entrez/query.fcgi?db=gene&cmd=Retrieve&dopt=full_report&list_uids=56647	378	0.00512473	4.95668e-05	0.00012813	0.000320479	11.3928	-0.151716	0.00438905	QLVD	yes	2600.27	2338.42	1171.85	1545.21	0.899298	0.450666	0.59425
SRV_05147_a_at	Mex_NM_080489_Contig_1	MC05030	ref|NP_005616.2| syntenin isoform 1 [Homo sapiens]	5e-65	NP_005616	SYNDECAN BINDING PROTEIN (SYNTENIN)	6386	http://www.ncbi.nlm.nih.gov/entrez/query.fcgi?db=gene&cmd=Retrieve&dopt=full_report&list_uids=6386	746	0.0101139	0.000343037	0.0001261	0.112224	8.62608	0.277729	-0.00917703	QC	yes	449.294	488.642	1737.97	603.113	1.08758	3.86823	1.34236
SRV_05174_a_at	Mex_NM_080701_Contig_1	MC05057	ref|NP_542432.2| three prime repair exonuclease 2 [Homo sapiens]	2e-36	NP_542432	THREE PRIME REPAIR EXONUCLEASE 2	11219	http://www.ncbi.nlm.nih.gov/entrez/query.fcgi?db=gene&cmd=Retrieve&dopt=full_report&list_uids=11219	205	0.00277928	1.15211e-05	4.23155e-06	0.0222667	7.70121	0.42167	-0.0160198	QLCD	yes	194.641	418.739	1359.46	130.677	2.15134	6.98446	0.671375
SRV_05178_at	Mex_NM_080867_Contig_1	MC05061	ref|NP_955453.1| suppressor of cytokine signaling 4 [Homo sapiens]	7e-44	NP_955453	SUPPRESSOR OF CYTOKINE SIGNALING 4	122809	http://www.ncbi.nlm.nih.gov/entrez/query.fcgi?db=gene&cmd=Retrieve&dopt=full_report&list_uids=122809	235	0.00318601	1.54168e-05	1.50055e-05	0.000639742	7.05117	0.215079	-0.00659321	QLCU	yes	140.698	163.414	428.933	238.86	1.16145	3.0486	1.69768
SRV_05212_a_at	Mex_NM_138394_Contig_1	MC05095	ref|NP_612403.2| heterogeneous nuclear ribonucleoprotein L-like [Homo sapiens]	9e-83	NP_612403	HETEROGENEOUS NUCLEAR RIBONUCLEOPROTEIN L-LIKE	92906	http://www.ncbi.nlm.nih.gov/entrez/query.fcgi?db=gene&cmd=Retrieve&dopt=full_report&list_uids=92906	1551	0.0210277	0.00560518	0.00188786	0.431476	9.59115	0.167099	-0.0061961	QC	yes	713.218	1137.03	1635.49	690.159	1.59423	2.29312	0.967669
SRV_05231_at	Mex_NM_138787_Contig_1	MC05114	ref|NP_620142.2| hypothetical protein LOC119710 [Homo sapiens]	2e-22	NP_620142	HEPIS	119710	http://www.ncbi.nlm.nih.gov/entrez/query.fcgi?db=gene&cmd=Retrieve&dopt=full_report&list_uids=119710	238	0.00322668	1.56331e-05	4.93002e-05	9.55238e-05	8.95389	-0.165866	0.00476432	QLVD	yes	452.087	454.517	194.449	265.691	1.00537	0.430113	0.587699
SRV_05237_at	Mex_NM_138794_Contig_1	MC05120	ref|NP_620149.1| lysophospholipase-like 1 [Homo sapiens]	1e-76	NP_620149	LYSOPHOSPHOLIPASE-LIKE 1	127018	http://www.ncbi.nlm.nih.gov/entrez/query.fcgi?db=gene&cmd=Retrieve&dopt=full_report&list_uids=127018	277	0.00375542	2.21336e-05	2.1874e-05	0.000821204	9.21633	-0.189089	0.00578855	QLVD	yes	530.876	540.79	211.362	356.37	1.01867	0.398139	0.671287
SRV_05240_at	Mex_NM_139012_Contig_1	MC05123	ref|NP_002742.3| mitogen-activated protein kinase 11 [Homo sapiens]	2e-64	NP_002742	MITOGEN-ACTIVATED PROTEIN KINASE 11	5600	http://www.ncbi.nlm.nih.gov/entrez/query.fcgi?db=gene&cmd=Retrieve&dopt=full_report&list_uids=5600	396	0.00536876	5.56258e-05	0.000251516	0.00019334	8.01237	0.230292	-0.00645872	QLCU	yes	285.805	309.056	979.615	681.035	1.08136	3.42757	2.38287
SRV_05278_a_at	Mex_NM_144672_Contig_1	MC05161	ref|NP_653273.3| otoancorin isoform 1 [Homo sapiens]	1e-40	NP_653273	OTOANCORIN	146183	http://www.ncbi.nlm.nih.gov/entrez/query.fcgi?db=gene&cmd=Retrieve&dopt=full_report&list_uids=146183	64	0.000867679	9.29626e-07	0.000510573	4.87777e-07	11.4333	-0.465398	0.0102708	QLVD	yes	2797.33	1560.45	175.431	92.8064	0.557834	0.0627136	0.0331768
SRV_05297_at	Mex_NM_145109_Contig_1	MC05180	ref|NP_659732.1| mitogen-activated protein kinase kinase 3 isoform C [Homo sapiens]	8e-93	NP_659732	MITOGEN-ACTIVATED PROTEIN KINASE KINASE 3	5606	http://www.ncbi.nlm.nih.gov/entrez/query.fcgi?db=gene&cmd=Retrieve&dopt=full_report&list_uids=5606	21	0.000284707	1.81508e-07	8.90973e-08	0.000187503	7.41482	0.330454	-0.0106255	QLCU	yes	186.684	234.206	961.906	321.76	1.25456	5.15259	1.72355
SRV_05319_at	Mex_NM_145690_Contig_6	MC05202	ref|NP_663723.1| tyrosine 3/tryptophan 5 -monooxygenase activation protein, zeta polypeptide [Homo sapiens]	9e-99	NP_663723	TYROSINE 3-MONOOXYGENASE/TRYPTOPHAN 5-MONOOXYGENASE ACTIVATION PROTEIN, ZETA POLYPEPTIDE	7534	http://www.ncbi.nlm.nih.gov/entrez/query.fcgi?db=gene&cmd=Retrieve&dopt=full_report&list_uids=7534	17	0.000230477	1.2294e-07	6.02509e-06	1.46769e-07	11.7766	0.187418	-0.00477006	QLCU	yes	3580.86	4417.65	10428.1	10004.4	1.23368	2.91218	2.79387
SRV_05319_copy1_at	Mex_NM_145690_Contig_6	MC05202	ref|NP_663723.1| tyrosine 3/tryptophan 5 -monooxygenase activation protein, zeta polypeptide [Homo sapiens]	9e-99	NP_663723	TYROSINE 3-MONOOXYGENASE/TRYPTOPHAN 5-MONOOXYGENASE ACTIVATION PROTEIN, ZETA POLYPEPTIDE	7534	http://www.ncbi.nlm.nih.gov/entrez/query.fcgi?db=gene&cmd=Retrieve&dopt=full_report&list_uids=7534	8	0.00010846	4.43092e-08	3.51738e-06	4.47661e-08	11.7932	0.179945	-0.00448706	QLCU	yes	3601.25	4444.84	10181.3	10211	1.23425	2.82716	2.8354
SRV_05319_copy2_at	Mex_NM_145690_Contig_6	MC05202	ref|NP_663723.1| tyrosine 3/tryptophan 5 -monooxygenase activation protein, zeta polypeptide [Homo sapiens]	9e-99	NP_663723	TYROSINE 3-MONOOXYGENASE/TRYPTOPHAN 5-MONOOXYGENASE ACTIVATION PROTEIN, ZETA POLYPEPTIDE	7534	http://www.ncbi.nlm.nih.gov/entrez/query.fcgi?db=gene&cmd=Retrieve&dopt=full_report&list_uids=7534	41	0.000555857	4.4449e-07	3.24539e-05	4.29668e-07	11.7696	0.180557	-0.00448583	QLCU	yes	3535	4408.18	10070.9	10201.4	1.24701	2.84891	2.88583
SRV_05319_copy3_at	Mex_NM_145690_Contig_6	MC05202	ref|NP_663723.1| tyrosine 3/tryptophan 5 -monooxygenase activation protein, zeta polypeptide [Homo sapiens]	9e-99	NP_663723	TYROSINE 3-MONOOXYGENASE/TRYPTOPHAN 5-MONOOXYGENASE ACTIVATION PROTEIN, ZETA POLYPEPTIDE	7534	http://www.ncbi.nlm.nih.gov/entrez/query.fcgi?db=gene&cmd=Retrieve&dopt=full_report&list_uids=7534	13	0.000176247	8.05514e-08	1.07042e-05	6.68682e-08	11.7532	0.174908	-0.00424504	QLCU	yes	3491.01	4313.95	9723.48	10292.1	1.23573	2.78529	2.94816
SRV_05319_copy4_at	Mex_NM_145690_Contig_6	MC05202	ref|NP_663723.1| tyrosine 3/tryptophan 5 -monooxygenase activation protein, zeta polypeptide [Homo sapiens]	9e-99	NP_663723	TYROSINE 3-MONOOXYGENASE/TRYPTOPHAN 5-MONOOXYGENASE ACTIVATION PROTEIN, ZETA POLYPEPTIDE	7534	http://www.ncbi.nlm.nih.gov/entrez/query.fcgi?db=gene&cmd=Retrieve&dopt=full_report&list_uids=7534	18	0.000244035	1.3247e-07	1.07916e-05	1.28445e-07	11.7634	0.180162	-0.00447243	QLCU	yes	3519.99	4381.1	9991.33	10138.7	1.24464	2.83846	2.88033
SRV_05337_at	Mex_NM_146421_Contig_1	MC05220	ref|NP_000842.2| glutathione S-transferase M5 [Homo sapiens]	8e-21	NP_000842	GLUTATHIONE S-TRANSFERASE M5	2949	http://www.ncbi.nlm.nih.gov/entrez/query.fcgi?db=gene&cmd=Retrieve&dopt=full_report&list_uids=2949	629	0.00852766	0.0002066	0.00127269	0.000438481	10.5345	-0.229522	0.0062717	QLVD	yes	1291.45	1340.96	403.949	530.886	1.03834	0.312787	0.411078
SRV_05347_at	Mex_NM_148954_Contig_1	MC05230	ref|NP_683756.1| proteasome beta 9 subunit isoform 2 proprotein [Homo sapiens]	1e-77	NP_683756	PROTEASOME (PROSOME, MACROPAIN) SUBUNIT, BETA TYPE, 9 (LARGE MULTIFUNCTIONAL PEPTIDASE 2)	5698	http://www.ncbi.nlm.nih.gov/entrez/query.fcgi?db=gene&cmd=Retrieve&dopt=full_report&list_uids=5698	386	0.00523319	5.22539e-05	0.0108939	2.63196e-05	11.5112	-0.430681	0.00943214	QLVD	yes	2948.67	2265.22	214.943	122.357	0.768218	0.0728951	0.0414958
SRV_05367_a_at	Mex_NM_152391_Contig_1	MC05250	ref|NP_689604.1| PQ loop repeat containing 3 [Homo sapiens]	8e-77	NP_689604	PQ LOOP REPEAT CONTAINING 3	130814	http://www.ncbi.nlm.nih.gov/entrez/query.fcgi?db=gene&cmd=Retrieve&dopt=full_report&list_uids=130814	1355	0.0183704	0.00305572	0.00215237	0.0428072	11.7015	-0.224442	0.00696052	QLVD	yes	3207.73	2651.96	1087.08	1994.08	0.826741	0.338894	0.62165
SRV_05372_at	Mex_NM_152451_Contig_1	MC05255	ref|NP_001018100.1| GRINL1A combined protein isoform 1 [Homo sapiens]	4e-48	NP_001018100	GRINL1A COMBINED PROTEIN	145781	http://www.ncbi.nlm.nih.gov/entrez/query.fcgi?db=gene&cmd=Retrieve&dopt=full_report&list_uids=145781	1358	0.0184111	0.00307427	0.00172041	0.0710209	9.1377	0.159501	-0.0050462	QC	yes	578.218	710.227	1301.3	804.464	1.2283	2.25054	1.39128
SRV_05448_at	Mex_NM_170665_Contig_3	MC05331	ref|NP_733765.1| ATPase, Ca++ transporting, cardiac muscle, slow twitch 2 isoform 1 [Homo sapiens]	1e-100	NP_733765	ATPase, Ca++ transporting, cardiac muscle, slow twitch 2	1614	http://www.ncbi.nlm.nih.gov/entrez/query.fcgi?db=gene&cmd=Retrieve&dopt=full_report&list_uids=1614	102	0.00138286	3.14142e-06	1.58282e-05	1.39644e-05	9.49756	0.259098	-0.00729694	QLCU	yes	780.035	937.618	3131.23	2086.61	1.20202	4.01422	2.67502
SRV_05460_at	Mex_NM_172016_Contig_3	MC05343	ref|NP_742013.1| tripartite motif-containing 39 isoform 2 [Homo sapiens]	2e-36	NP_742013	tripartite motif-containing 39	56658	http://www.ncbi.nlm.nih.gov/entrez/query.fcgi?db=gene&cmd=Retrieve&dopt=full_report&list_uids=56658	152	0.00206074	7.12225e-06	0.000589521	5.6284e-06	9.53459	-0.173013	0.00418985	QLVD	yes	703.285	638.835	266.854	253.276	0.908358	0.37944	0.360132
SRV_05461_x_at	Mex_NM_172016_Contig_4	MC05344	ref|NP_742013.1| tripartite motif-containing 39 isoform 2 [Homo sapiens]	2e-36	NP_742013	tripartite motif-containing 39	56658	http://www.ncbi.nlm.nih.gov/entrez/query.fcgi?db=gene&cmd=Retrieve&dopt=full_report&list_uids=56658	689	0.00934111	0.000266272	0.00592352	0.000243486	7.56863	-0.172082	0.00431416	QLVD	yes	170.931	174.942	69.1149	72.2696	1.02346	0.404344	0.4228
SRV_05485_a_at	Mex_NM_173591_Contig_1	MC05368	ref|XP_946095.1| PREDICTED: similar to otogelin [Homo sapiens]	8e-16	XP_946095	OTOGELIN	340990	http://www.ncbi.nlm.nih.gov/entrez/query.fcgi?db=gene&cmd=Retrieve&dopt=full_report&list_uids=340990	245	0.00332158	1.64891e-05	0.000862595	1.44829e-05	11.3567	-0.554668	0.013683	QLVD	yes	2199.81	2050.23	94.87	104.612	0.932002	0.0431265	0.0475549
SRV_05527_at	Mex_NM_175884_Contig_1	MC05410	ref|NP_787080.2| hypothetical protein LOC168455 [Homo sapiens]	2e-08	NP_787080	HYPOTHETICAL PROTEIN FLJ36031	168455	http://www.ncbi.nlm.nih.gov/entrez/query.fcgi?db=gene&cmd=Retrieve&dopt=full_report&list_uids=168455	730	0.00989696	0.000324501	0.000278105	0.0077249	7.07412	0.42022	-0.0129216	QLCU	yes	160.019	190.177	1364.29	485.569	1.18846	8.52578	3.03443
SRV_05575_at	Mex_NM_181510_Contig_1	MC05458	ref|NP_663627.1| WAP four-disulfide core domain 5 precursor [Homo sapiens]	1e-15	NP_663627	WAP FOUR-DISULFIDE CORE DOMAIN 5	149708	http://www.ncbi.nlm.nih.gov/entrez/query.fcgi?db=gene&cmd=Retrieve&dopt=full_report&list_uids=149708	28	0.00037961	2.90128e-07	5.716e-07	5.08987e-06	8.22583	0.590451	-0.0174809	QLCU	yes	306.014	683.751	7160.71	2176.66	2.23438	23.3999	7.11296
SRV_05587_a_at	Mex_NM_181805_Contig_1	MC05470	ref|NP_861521.1| cAMP-dependent protein kinase inhibitor gamma [Homo sapiens]	1e-13	NP_861521	PROTEIN KINASE (CAMP-DEPENDENT, CATALYTIC) INHIBITOR GAMMA	11142	http://www.ncbi.nlm.nih.gov/entrez/query.fcgi?db=gene&cmd=Retrieve&dopt=full_report&list_uids=11142	192	0.00260304	1.00265e-05	0.000313831	1.15238e-05	8.37853	-0.296176	0.00755733	QLVD	yes	346	225.867	61.4558	66.7205	0.652795	0.177618	0.192834
SRV_05597_at	Mex_NM_182523_Contig_1	MC05480	ref|NP_872329.1| hypothetical protein LOC152100 [Homo sapiens]	9e-41	NP_872329	HYPOTHETICAL PROTEIN MGC61571	152100	http://www.ncbi.nlm.nih.gov/entrez/query.fcgi?db=gene&cmd=Retrieve&dopt=full_report&list_uids=152100	117	0.00158623	4.51615e-06	2.18715e-05	2.01678e-05	10.9534	-0.162156	0.00457175	QLVD	yes	1819.43	1799.36	788.258	1030.07	0.988968	0.433244	0.566146
SRV_05658_a_at	Mex_Nohits_1000_Contig_1	MC05541	No Hit	0	0	0	0	0	436	0.00591106	7.13386e-05	3.26916e-05	0.019217	8.97985	0.277469	-0.0108103	QLCD	yes	447.358	845.059	1778.21	316.021	1.889	3.97492	0.706417
SRV_05666_at	Mex_Nohits_1006_Contig_3	MC05549	No Hit	0	0	0	0	0	299	0.00405369	2.49255e-05	0.000773656	2.64159e-05	7.45803	0.128401	-0.00325287	QLCU	yes	181.857	203.912	373.42	362.55	1.12128	2.05337	1.9936
SRV_05669_at	Mex_Nohits_1009_Contig_1	MC05552	No Hit	0	0	0	0	0	599	0.00812093	0.000178613	0.00476906	0.00015923	10.4298	-0.457651	0.0114085	QLVD	yes	1322.94	1044.96	95.3333	115.02	0.78988	0.0720619	0.0869427
SRV_05680_a_at	Mex_Nohits_1018_Contig_1	MC05563	No Hit	0	0	0	0	0	73	0.000989696	1.24524e-06	5.65958e-06	6.63119e-06	9.13669	0.481972	-0.0136683	QLCU	yes	575.303	1153.76	7787.85	3885.28	2.00547	13.537	6.75345
SRV_05681_a_at	Mex_Nohits_1018_Contig_2	MC05564	No Hit	0	0	0	0	0	48	0.000650759	5.07802e-07	2.51416e-06	2.63684e-06	9.53396	0.480428	-0.013588	QLCU	yes	721.335	1563.75	10178.3	5188.55	2.16786	14.1103	7.19298
SRV_05702_at	Mex_Nohits_1033_Contig_1	MC05585	No Hit	0	0	0	0	0	395	0.00535521	5.46643e-05	0.00827306	2.98915e-05	10.1807	-0.456762	0.0102617	QLVD	yes	915.603	961.565	82.5744	45.3997	1.0502	0.0901858	0.0495845
SRV_05716_at	Mex_Nohits_1043_Contig_3	MC05599	No Hit	0	0	0	0	0	15	0.000203362	9.17812e-08	4.40521e-07	5.38768e-07	6.21518	0.479015	-0.0135958	QLCU	yes	79.9988	129.408	1052.78	516.497	1.61762	13.1599	6.45631
SRV_05736_at	Mex_Nohits_106_Contig_3	MC05619	No Hit	0	0	0	0	0	27	0.000366052	2.8159e-07	9.44122e-05	1.73128e-07	11.0042	-0.361054	0.00829335	QLVD	yes	1868.11	1479.17	230.467	172.892	0.791797	0.123369	0.0925493
SRV_05736_s_at	Mex_Nohits_106_Contig_3	MC05619	No Hit	0	0	0	0	0	25	0.000338937	2.65557e-07	4.61811e-05	1.95389e-07	10.8686	-0.337427	0.00803495	QLVD	yes	1702.88	1387.13	247.021	214.078	0.814583	0.145061	0.125715
SRV_05748_at	Mex_Nohits_1070_Contig_1	MC05631	No Hit	0	0	0	0	0	851	0.0115374	0.000519149	0.00177138	0.00151488	11.0288	-0.12933	0.00363575	QLVD	yes	2226.9	1651.99	1059.22	1222.66	0.741832	0.475647	0.549043
SRV_05751_a_at	Mex_Nohits_1072_Contig_1	MC05634	No Hit	0	0	0	0	0	43	0.000582972	4.53526e-07	2.69355e-05	4.75226e-07	12.8925	-0.180984	0.00454315	QLVD	yes	7159.26	6506.5	2616.53	2692.18	0.908823	0.365475	0.376041
SRV_05771_at	Mex_Nohits_109_Contig_1	MC05654	No Hit	0	0	0	0	0	156	0.00211497	7.29075e-06	NA	6.41553e-07	13.9504	-0.349215	0	LD	yes	14173.8	12726.1	2712.37	18.7011	0.897862	0.191365	0.00131942
SRV_05785_a_at	Mex_Nohits_110_Contig_4	MC05668	No Hit	0	0	0	0	0	734	0.00995119	0.000330311	0.0168757	0.000205124	10.8726	0.15618	-0.0036478	QLCU	yes	2109.05	2103.77	4916.87	5462.76	0.997493	2.33131	2.59015
SRV_05786_at	Mex_Nohits_1100_Contig_1	MC05669	No Hit	0	0	0	0	0	172	0.00233189	8.18588e-06	0.00159344	4.90133e-06	9.95175	-0.336494	0.00771259	QLVD	yes	742.967	943.213	117.966	97.8113	1.26952	0.158776	0.13165
SRV_05823_at	Mex_Nohits_114_Contig_4	MC05706	No Hit	0	0	0	0	0	186	0.00252169	9.49207e-06	2.97126e-05	6.24575e-05	7.92404	0.175332	-0.0050447	QLCU	yes	226.878	338.499	614.308	473.298	1.49199	2.70766	2.08614
SRV_05911_s_at	Mex_Nohits_122_Contig_3	MC05794	No Hit	0	0	0	0	0	269	0.00364696	2.05077e-05	NA	1.99092e-06	10.655	-0.170696	0	LD	yes	1611.39	1503.25	517.337	69.4655	0.932892	0.321051	0.0431092
SRV_05921_at	Mex_Nohits_123_Contig_1	MC05804	ref|NP_004853.2| LPS-induced TNF-alpha factor [Homo sapiens]	9e-26	NP_004853	LIPOPOLYSACCHARIDE-INDUCED TNF FACTOR	9516	http://www.ncbi.nlm.nih.gov/entrez/query.fcgi?db=gene&cmd=Retrieve&dopt=full_report&list_uids=9516	613	0.00831074	0.000190959	0.00860111	0.000134792	7.82704	-0.404562	0.00969299	QLVD	yes	296.208	165.189	20.182	17.3832	0.557679	0.0681345	0.0586858
SRV_05981_at	Mex_Nohits_129_Contig_3	MC05864	No Hit	0	0	0	0	0	226	0.00306399	1.43738e-05	NA	1.06362e-06	13.6546	-0.343517	0	LD	yes	11761.6	9222.45	1706.69	16.6801	0.784112	0.145107	0.00141818
SRV_06116_at	Mex_Nohits_142_Contig_1	MC05999	No Hit	0	0	0	0	0	586	0.00794469	0.00016459	0.000109494	0.00913871	7.45427	0.492054	-0.0154209	QLCU	yes	168.431	398.821	2498.52	597.958	2.36786	14.8341	3.55017
SRV_06246_at	Mex_Nohits_154_Contig_1	MC06129	No Hit	0	0	0	0	0	148	0.00200651	6.94484e-06	0.00895623	2.80247e-06	12.0624	-0.573166	0.011397	QLVD	yes	3879.12	2975.05	131.244	31.6102	0.76694	0.0338335	0.0081488
SRV_06278_at	Mex_Nohits_157_Contig_3	MC06161	No Hit	0	0	0	0	0	83	0.00112527	1.91399e-06	0.000941566	9.94887e-07	13.6029	-0.814632	0.0179393	QLVD	yes	8381.76	7580.04	112.99	29.9974	0.90435	0.0134804	0.00357889
SRV_06322_a_at	Mex_Nohits_1616_Contig_1	MC06205	No Hit	0	0	0	0	0	1127	0.0152793	0.00141375	0.00516354	0.00298478	7.08474	0.18235	-0.00505277	QLCU	yes	148.568	154.366	407.862	305.489	1.03902	2.74529	2.05623
SRV_06578_a_at	Mex_Nohits_187_Contig_1	MC06461	No Hit	0	0	0	0	0	291	0.00394523	2.39963e-05	0.00111748	2.13427e-05	11.7542	-0.699779	0.0173122	QLVD	yes	2694	2687.41	50.5459	55.8493	0.997551	0.0187624	0.0207309
SRV_06589_at	Mex_Nohits_188_Contig_4	MC06472	No Hit	0	0	0	0	0	794	0.0107646	0.000428869	0.000609667	0.00378542	6.79006	0.267674	-0.0079557	QLCU	yes	111.22	161.556	465.251	291.071	1.45258	4.18315	2.61706
SRV_06799_at	Mex_Nohits_209_Contig_1	MC06682	No Hit	0	0	0	0	0	671	0.00909707	0.000252141	7.24196e-05	0.528275	11.1015	0.189711	-0.00654421	QC	yes	2201.06	2837.65	5620.9	2543.97	1.28922	2.55373	1.1558
SRV_06838_a_at	Mex_Nohits_2129_Contig_1	MC06721	No Hit	0	0	0	0	0	62	0.000840564	8.63709e-07	5.08258e-05	8.82053e-07	5.79751	0.871668	-0.0218287	QLCU	yes	100.962	111.053	10177.4	8543.6	1.09995	100.805	84.6224
SRV_06868_at	Mex_Nohits_216_Contig_1	MC06751	No Hit	0	0	0	0	0	573	0.00776844	0.000154607	0.000466739	0.000671665	12.2617	0.16817	-0.00479996	QLCU	yes	5033.64	5978.82	12487	9721.33	1.18777	2.4807	1.93127
SRV_06924_at	Mex_Nohits_221_Contig_2	MC06807	No Hit	0	0	0	0	0	279	0.00378254	2.24287e-05	NA	1.45742e-05	12.1345	-0.148129	0	LD	yes	4398.57	3910.45	678.238	252.776	0.889027	0.154195	0.0574678
SRV_07036_at	Mex_Nohits_232_Contig_3	MC06919	No Hit	0	0	0	0	0	1274	0.0172722	0.0023821	0.001228	0.0776977	9.34384	0.389955	-0.0124364	QC	yes	810.418	832.358	5346.88	1930.85	1.02707	6.59768	2.38254
SRV_07075_at	Mex_Nohits_2358_Contig_1	MC06958	No Hit	0	0	0	0	0	288	0.00390456	2.35069e-05	0.00584679	1.21706e-05	10.1789	0.14974	-0.00330408	QLCU	yes	1186.34	1433.16	2913.75	3525.94	1.20805	2.45607	2.97211
SRV_07104_at	Mex_Nohits_2385_Contig_1	MC06987	No Hit	0	0	0	0	0	799	0.0108324	0.000435005	0.0174142	0.000283895	6.71201	0.146211	-0.00345855	QLCU	yes	113.238	115.82	263.517	282.929	1.0228	2.3271	2.49853
SRV_07147_s_at	Mex_Nohits_2434_Contig_1	MC07030	No Hit	0	0	0	0	0	850	0.0115239	0.000517143	NA	0.000314606	6.02088	0.0611799	0	LU	yes	65.089	79.1197	156.735	235.882	1.21556	2.40802	3.624
SRV_07147_x_at	Mex_Nohits_2434_Contig_1	MC07030	No Hit	0	0	0	0	0	699	0.00947668	0.000276819	NA	0.000153	7.19935	0.0559476	0	LU	yes	143.16	183.798	314.73	460.696	1.28387	2.19845	3.21806
SRV_07162_at	Mex_Nohits_2450_Contig_1	MC07045	No Hit	0	0	0	0	0	1329	0.0180179	0.00282615	0.0178304	0.00323086	7.87228	-0.208976	0.00549217	QLVD	yes	178.371	268.378	64.572	82.9066	1.5046	0.36201	0.464799
SRV_07229_at	Mex_Nohits_2532_Contig_1	MC07112	No Hit	0	0	0	0	0	121	0.00164046	4.64848e-06	0.00233551	2.29283e-06	6.82697	0.16889	-0.00366061	QLCU	yes	105.121	160.978	312.651	415.861	1.53136	2.97421	3.95603
SRV_07241_at	Mex_Nohits_255_Contig_1	MC07124	No Hit	0	0	0	0	0	1155	0.0156589	0.00160106	0.00175303	0.0135148	7.99734	0.18951	-0.00569808	QLCU	yes	238.003	380.09	682.718	469.364	1.597	2.86853	1.97209
SRV_07245_at	Mex_Nohits_2553_Contig_1	MC07128	No Hit	0	0	0	0	0	884	0.0119848	0.000583537	NA	0.000135581	9.30517	-0.145981	0	LD	yes	630.958	559.336	157.957	36.8624	0.886487	0.250345	0.058423
SRV_07301_at	Mex_Nohits_2636_Contig_1	MC07184	No Hit	0	0	0	0	0	1271	0.0172316	0.00233915	0.00103958	0.11767	7.20817	0.13316	-0.00431052	QC	yes	136.561	198.182	284.147	191.522	1.45123	2.08073	1.40246
SRV_07381_at	Mex_Nohits_2740_Contig_1	MC07264	No Hit	0	0	0	0	0	823	0.0111578	0.000476925	0.00017607	0.125338	10.2627	-0.231476	0.00764678	QV	yes	1084.01	1105.33	371.187	898.573	1.01966	0.342419	0.828931
SRV_07420_at	Mex_Nohits_2781_Contig_1	MC07303	No Hit	0	0	0	0	0	1483	0.0201057	0.0046909	NA	0.00120779	9.06827	0.0515463	0	LU	yes	622.97	526.21	1087.37	1541.75	0.844681	1.74546	2.47484
SRV_07442_a_at	Mex_Nohits_2801_Contig_1	MC07325	No Hit	0	0	0	0	0	614	0.0083243	0.000190967	0.000886134	0.000521461	8.62838	0.216	-0.00600564	QLCU	yes	348.817	622.171	1252.56	1064.72	1.78366	3.59088	3.05239
SRV_07462_a_at	Mex_Nohits_282_Contig_1	MC07345	No Hit	0	0	0	0	0	815	0.0110493	0.000459767	0.00104876	0.00212309	11.643	-0.203969	0.00588404	QLVD	yes	3018.74	2743.22	1035.43	1557.51	0.908732	0.343	0.515947
SRV_07480_at	Mex_Nohits_284_Contig_1	MC07363	No Hit	0	0	0	0	0	363	0.00492137	4.38862e-05	0.000376719	9.27122e-05	10.5991	0.299939	-0.00813295	QLCU	yes	1658.91	2155.69	8832.21	6652.68	1.29947	5.32412	4.01028
SRV_07506_at	Mex_Nohits_2871_Contig_1	MC07389	No Hit	0	0	0	0	0	1595	0.0216242	0.00643813	0.0200021	0.00976721	6.20127	0.192455	-0.00527135	QLCU	yes	67.1285	115.522	209.672	192.199	1.72091	3.12344	2.86315
SRV_07554_a_at	Mex_Nohits_2924_Contig_1	MC07437	No Hit	0	0	0	0	0	36	0.000488069	3.67342e-07	8.99459e-05	2.42567e-07	11.2381	0.136236	-0.00317864	QLCU	yes	2518.62	2744.99	5559.37	6056.14	1.08987	2.2073	2.40454
SRV_07613_at	Mex_Nohits_299_Contig_1	MC07496	No Hit	0	0	0	0	0	795	0.0107782	0.000430903	0.000690785	0.00318745	9.54633	-0.300229	0.00885578	QLVD	yes	639.654	659.515	143.56	286.825	1.03105	0.224434	0.448407
SRV_07613_s_at	Mex_Nohits_299_Contig_1	MC07496	No Hit	0	0	0	0	0	683	0.00925976	0.000262921	0.00047451	0.00188839	10.9546	-0.362463	0.010637	QLVD	yes	1727.68	1652.73	272.427	609.131	0.956617	0.157684	0.352571
SRV_07613_x_at	Mex_Nohits_299_Contig_1	MC07496	No Hit	0	0	0	0	0	694	0.00940889	0.000272656	0.000577629	0.00157378	11.0032	-0.318498	0.00925545	QLVD	yes	1765.67	1757.58	350.814	697.161	0.99542	0.198686	0.394843
SRV_07623_at	Mex_Nohits_3_Contig_1	MC07506	No Hit	0	0	0	0	0	1167	0.0158216	0.00165426	NA	0.00101307	9.63659	-0.137545	0	LD	yes	544.434	940.574	109.273	64.0772	1.72762	0.20071	0.117695
SRV_07625_a_at	Mex_Nohits_300_Contig_1	MC07508	No Hit	0	0	0	0	0	162	0.00219631	7.4079e-06	0.000483263	6.37133e-06	12.2977	-0.316838	0.00777701	QLVD	yes	4191.07	4300.73	737.308	768.675	1.02616	0.175923	0.183408
SRV_07633_s_at	Mex_Nohits_301_Contig_1	MC07516	No Hit	0	0	0	0	0	198	0.00268438	1.08161e-05	0.0148331	4.20329e-06	10.3267	-0.339499	0.00660085	QLVD	yes	1348.39	940.823	155.623	64.5375	0.697737	0.115413	0.0478626
SRV_07637_at	Mex_Nohits_3017_Contig_1	MC07520	No Hit	0	0	0	0	0	215	0.00291486	1.32672e-05	2.53236e-05	0.000161261	9.23686	0.546508	-0.0161281	QLCU	yes	528.335	1712.44	10480	3929.83	3.2412	19.8359	7.43813
SRV_07645_at	Mex_Nohits_3024_Contig_1	MC07528	No Hit	0	0	0	0	0	556	0.00753796	0.000143162	0.00357263	0.000136087	12.066	-0.132624	0.00333352	QLVD	yes	3872.31	4184.4	1923.05	2015.58	1.08059	0.496616	0.52051
SRV_07711_at	Mex_Nohits_3094_Contig_1	MC07594	No Hit	0	0	0	0	0	738	0.0100054	0.000335096	0.000573416	0.00242794	6.01658	0.193573	-0.0056931	QLCU	yes	68.2221	81.4507	187.206	126.741	1.19391	2.74407	1.85776
SRV_07723_at	Mex_Nohits_3108_Contig_1	MC07606	No Hit	0	0	0	0	0	442	0.00599241	7.34866e-05	0.00099674	0.000106676	10.0099	-0.405827	0.010681	QLVD	yes	1078.39	695.862	104.685	134.525	0.645279	0.0970751	0.124746
SRV_07731_at	Mex_Nohits_3117_Contig_1	MC07614	No Hit	0	0	0	0	0	1419	0.0192381	0.0039204	0.00162522	0.178543	7.56839	0.254327	-0.00978727	QC	yes	170.08	344.862	579.891	142.148	2.02764	3.40952	0.835772
SRV_07770_at	Mex_Nohits_316_Contig_1	MC07653	No Hit	0	0	0	0	0	1262	0.0171095	0.00224823	NA	0.00251564	8.23367	-0.13262	0	LD	yes	303.88	338.847	27.9246	22.8243	1.11507	0.0918936	0.0751097
SRV_07804_at	Mex_Nohits_320_Contig_1	MC07687	No Hit	0	0	0	0	0	419	0.00568059	6.31294e-05	0.00699306	3.72974e-05	11.8755	0.1657	-0.00380203	QLCU	yes	3939.39	4563.31	10329.5	12169.2	1.15838	2.62211	3.0891
SRV_07816_a_at	Mex_Nohits_3211_Contig_1	MC07699	No Hit	0	0	0	0	0	932	0.0126356	0.00069778	0.00217897	0.00206111	10.3323	0.212907	-0.00600411	QLCU	yes	1142.3	2125.38	3969.11	3123.38	1.86062	3.47467	2.7343
SRV_07847_at	Mex_Nohits_3247_Contig_1	MC07730	No Hit	0	0	0	0	0	977	0.0132457	0.000827939	0.00382293	0.00164499	9.87917	-0.172478	0.00473373	QLVD	yes	809.299	946.878	340.927	441.713	1.17	0.421262	0.545797
SRV_07850_at	Mex_Nohits_325_Contig_1	MC07733	ref|XP_948353.1| PREDICTED: similar to macrophage expressed gene 1 isoform 6 [Homo sapiens]	7e-49	XP_948353	MACROPHAGE EXPRESSED GENE 1	219972	http://www.ncbi.nlm.nih.gov/entrez/query.fcgi?db=gene&cmd=Retrieve&dopt=full_report&list_uids=219972	807	0.0109409	0.000448898	NA	5.28274e-05	9.69536	-0.183754	0	LD	yes	911.517	768.228	258.05	25.2485	0.842802	0.2831	0.0276994
SRV_07855_at	Mex_Nohits_3254_Contig_1	MC07738	No Hit	0	0	0	0	0	808	0.0109544	0.000449335	0.000126399	0.847603	10.1149	0.15742	-0.00560325	QC	yes	1032.39	1519.92	2292.06	1136.77	1.47223	2.22015	1.10111
SRV_07871_at	Mex_Nohits_327_Contig_1	MC07754	No Hit	0	0	0	0	0	149	0.00202007	7.03223e-06	0.00227416	3.73437e-06	10.3198	-0.407785	0.00905098	QLVD	yes	1248.88	971.771	104.123	64.6612	0.778117	0.0833732	0.0517755
SRV_07895_at	Mex_Nohits_33_Contig_1	MC07778	No Hit	0	0	0	0	0	178	0.00241323	8.70021e-06	NA	9.87572e-07	14.4129	-0.351793	0	LD	yes	16268.1	16697.3	1258.93	24.6104	1.02638	0.0773865	0.0015128
SRV_07909_at	Mex_Nohits_3323_Contig_1	MC07792	No Hit	0	0	0	0	0	208	0.00281996	1.18186e-05	NA	8.66334e-07	11.1306	-0.157399	0	LD	yes	1970.7	2307.54	634.025	117.944	1.17093	0.321727	0.0598487
SRV_07925_at	Mex_Nohits_3344_Contig_1	MC07808	No Hit	0	0	0	0	0	158	0.00214208	7.35643e-06	NA	1.22277e-06	8.92819	-0.171274	0	LD	yes	500.509	399.771	81.6781	17.6122	0.798728	0.16319	0.0351886
SRV_07945_s_at	Mex_Nohits_3367_Contig_1	MC07828	ref|NP_001753.1| chaperonin containing TCP1, subunit 6A isoform a [Homo sapiens]	1e-169	NP_001753	CHAPERONIN CONTAINING TCP1, SUBUNIT 6A (ZETA 1)	908	http://www.ncbi.nlm.nih.gov/entrez/query.fcgi?db=gene&cmd=Retrieve&dopt=full_report&list_uids=908	899	0.0121882	0.000618588	0.000370744	0.0265343	11.2763	-0.144617	0.00456022	QLVD	yes	2394.51	2188.63	1169.32	1806.31	0.914018	0.488333	0.754356
SRV_07996_at	Mex_Nohits_3423_Contig_1	MC07879	No Hit	0	0	0	0	0	369	0.00500271	4.56578e-05	5.90579e-05	0.000840525	9.01205	0.218567	-0.00657651	QLCU	yes	468.059	799.969	1593.41	1018.34	1.70912	3.4043	2.17567
SRV_08071_a_at	Mex_Nohits_3509_Contig_1	MC07954	No Hit	0	0	0	0	0	58	0.000786334	7.58927e-07	0.0132959	2.4711e-07	9.57649	-0.227803	0.00380318	QLVD	yes	837.994	527.059	176.309	72.3271	0.628953	0.210394	0.0863098
SRV_08083_at	Mex_Nohits_3520_Contig_1	MC07966	No Hit	0	0	0	0	0	916	0.0124187	0.000672941	0.000197771	0.54971	9.35017	0.245104	-0.00843878	QC	yes	698.07	837.688	2247.59	824.645	1.20001	3.21973	1.18132
SRV_08090_at	Mex_Nohits_353_Contig_1	MC07973	No Hit	0	0	0	0	0	77	0.00104393	1.55694e-06	0.000372592	9.72434e-07	8.96707	0.137081	-0.00316529	QLCU	yes	533.64	553.683	1177.02	1277.99	1.03756	2.20564	2.39486
SRV_08154_a_at	Mex_Nohits_3589_Contig_1	MC08037	ref|NP_004125.3| heat shock 70kDa protein 9B precursor [Homo sapiens]	2e-65	NP_004125	HEAT SHOCK 70KDA PROTEIN 9B (MORTALIN-2)	3313	http://www.ncbi.nlm.nih.gov/entrez/query.fcgi?db=gene&cmd=Retrieve&dopt=full_report&list_uids=3313	161	0.00218275	7.40685e-06	2.39526e-05	4.8346e-05	7.39309	0.205592	-0.0059089	QLCU	yes	182.735	200.562	531.376	365.758	1.09755	2.9079	2.00157
SRV_08223_at	Mex_Nohits_365_Contig_1	MC08106	No Hit	0	0	0	0	0	2	2.7115e-05	5.78623e-09	6.52286e-07	5.36767e-09	5.15976	1.08539	-0.0267325	QLCU	yes	32.4959	213.183	19687.2	25044	6.5603	605.838	770.682
SRV_08549_a_at	Mex_Nohits_3950_Contig_1	MC08432	No Hit	0	0	0	0	0	213	0.00288774	1.28106e-05	5.19099e-05	6.1036e-05	6.23092	0.253862	-0.00720162	QLCU	yes	84.6972	91.7122	316.222	208.084	1.08283	3.73356	2.4568
SRV_08558_at	Mex_Nohits_396_Contig_1	MC08441	No Hit	0	0	0	0	0	421	0.0057077	6.34707e-05	0.000743568	0.000103025	7.91224	-0.241399	0.00641564	QLVD	yes	236.953	182.345	64.7112	73.15	0.769542	0.273098	0.308711
SRV_08558_s_at	Mex_Nohits_396_Contig_1	MC08441	No Hit	0	0	0	0	0	298	0.00404013	2.46711e-05	0.00254283	1.63588e-05	7.35468	-0.155508	0.00365503	QLVD	yes	160.599	137.854	65.3226	59.1908	0.858372	0.406744	0.368563
SRV_08599_a_at	Mex_Nohits_400_Contig_1	MC08482	No Hit	0	0	0	0	0	2020	0.0273861	0.0195198	0.0175003	0.0719551	10.4702	-0.273493	0.00821627	QV	yes	1201.79	1245.97	459.719	623.648	1.03676	0.382528	0.518931
SRV_08912_a_at	Mex_Nohits_4291_Contig_1	MC08795	No Hit	0	0	0	0	0	1230	0.0166757	0.00200795	0.00125492	0.0446079	7.44767	-0.264086	0.00828137	QLVD	yes	170.095	144.282	44.6834	96.1598	0.848244	0.262697	0.565331
SRV_09101_at	Mex_Nohits_448_Contig_1	MC08984	No Hit	0	0	0	0	0	184	0.00249458	9.27992e-06	0.00369985	4.60843e-06	7.75595	-0.13971	0.00303739	QLVD	yes	219.825	178.68	93.485	74.8121	0.81283	0.425271	0.340326
SRV_09228_at	Mex_Nohits_4609_Contig_1	MC09111	No Hit	0	0	0	0	0	253	0.00343004	1.74495e-05	0.00122528	1.36205e-05	10.8684	0.160247	-0.00388042	QLCU	yes	1874.2	2378.86	4796.44	5132.52	1.26927	2.55919	2.73851
SRV_09249_at	Mex_Nohits_4630_Contig_1	MC09132	No Hit	0	0	0	0	0	513	0.00695499	0.00011537	NA	6.41178e-05	10.5799	-0.128598	0	LD	yes	1585.58	1469.77	264.811	123.712	0.926956	0.167012	0.0780229
SRV_09276_at	Mex_Nohits_4657_Contig_1	MC09159	No Hit	0	0	0	0	0	1212	0.0164317	0.00191071	0.000565115	0.706904	9.35884	0.164921	-0.00571796	QC	yes	689.107	775.382	1548.33	721.596	1.1252	2.24686	1.04715
SRV_09283_at	Mex_Nohits_4663_Contig_1	MC09166	No Hit	0	0	0	0	0	275	0.00372831	2.19571e-05	2.9794e-05	0.00043058	8.18117	-0.235757	0.00708388	QLVD	yes	267.532	242.446	80.4581	142.816	0.906229	0.300742	0.533826
SRV_09319_at	Mex_Nohits_470_Contig_1	MC09202	No Hit	0	0	0	0	0	1079	0.0146285	0.00117791	0.0106851	0.00132558	10.0941	-0.153294	0.00398916	QLVD	yes	1204.6	788.774	501.765	488.706	0.654801	0.41654	0.405699
SRV_09325_at	Mex_Nohits_4714_Contig_1	MC09208	No Hit	0	0	0	0	0	290	0.00393167	2.38953e-05	0.00239107	1.60439e-05	8.75919	-0.334512	0.00788211	QLVD	yes	368.21	387.1	55.4744	48.8439	1.0513	0.15066	0.132652
SRV_09392_at	Mex_Nohits_4791_Contig_1	MC09275	No Hit	0	0	0	0	0	802	0.0108731	0.000441776	0.0034961	0.000672138	10.7284	0.121833	-0.00325165	QLCU	yes	1635.31	2151.27	3323.46	3109.24	1.31551	2.03231	1.90132
SRV_09422_at	Mex_Nohits_4820_Contig_1	MC09305	No Hit	0	0	0	0	0	201	0.00272505	1.09081e-05	6.1984e-05	3.8222e-05	10.4703	0.227749	-0.0063528	QLCU	yes	1508.56	1778.06	5211.02	3763.36	1.17864	3.4543	2.49467
SRV_09482_s_at	Mex_Nohits_4887_Contig_1	MC09365	No Hit	0	0	0	0	0	69	0.000935466	1.08169e-06	0.0110514	3.65621e-07	10.894	-0.216079	0.00376403	QLVD	yes	1820.91	1604.58	452.322	224.029	0.881199	0.248405	0.123031
SRV_09505_at	Mex_Nohits_4910_Contig_1	MC09388	No Hit	0	0	0	0	0	804	0.0109002	0.000446326	0.0034821	0.000684366	11.5163	0.154862	-0.00413651	QLCU	yes	2706.84	4031.46	6892.46	6449.64	1.48936	2.54631	2.38272
SRV_09510_at	Mex_Nohits_492_Contig_1	MC09393	No Hit	0	0	0	0	0	379	0.00513829	4.96321e-05	1.37045e-05	0.587781	9.09235	0.291436	-0.0101254	QC	yes	508.003	896.606	2194.09	665.954	1.76496	4.31904	1.31093
SRV_09511_at	Mex_Nohits_4920_Contig_1	MC09394	No Hit	0	0	0	0	0	260	0.00352495	1.88941e-05	0.00421613	1.02403e-05	10.0218	-0.189357	0.00423429	QLVD	yes	927.955	967.753	316.868	267.408	1.04289	0.341469	0.28817
SRV_09535_at	Mex_Nohits_4949_Contig_1	MC09418	No Hit	0	0	0	0	0	1696	0.0229935	0.00848195	NA	0.00574356	10.3628	-0.0559306	0	LD	yes	1136.83	1435.69	527.512	445.863	1.26289	0.464019	0.392197
SRV_09579_x_at	Mex_Nohits_500_Contig_1	MC09462	No Hit	0	0	0	0	0	585	0.00793113	0.00016424	0.00100009	0.000366946	6.07223	0.185005	-0.00506817	QLCU	yes	76.5206	75.25	196.64	155.797	0.983396	2.56977	2.03601
SRV_09595_at	Mex_Nohits_5015_Contig_1	MC09478	No Hit	0	0	0	0	0	124	0.00168113	5.29548e-06	0.000405999	4.39292e-06	13.6932	-0.91818	0.0223973	QLVD	yes	7337.16	9847.79	48.6097	53.7062	1.34218	0.00662514	0.00731975
SRV_09599_at	Mex_Nohits_5019_Contig_1	MC09482	No Hit	0	0	0	0	0	2147	0.0291079	0.0273921	0.0157901	0.170575	6.95565	0.174841	-0.00548611	QC	yes	119.521	166.385	311.365	216.844	1.3921	2.6051	1.81428
SRV_09607_at	Mex_Nohits_503_Contig_1	MC09490	No Hit	0	0	0	0	0	1226	0.0166215	0.0019848	0.0382892	0.00132492	7.91452	0.135065	-0.0032393	QLCU	yes	254.859	272.31	555.44	605.11	1.06847	2.1794	2.3743
SRV_09626_at	Mex_Nohits_5049_Contig_1	MC09509	No Hit	0	0	0	0	0	725	0.00982918	0.000317896	NA	0.000213562	8.43594	-0.0817473	0	LD	yes	282.346	374.625	102.891	70.8094	1.32683	0.364415	0.250789
SRV_09701_at	Mex_Nohits_5134_Contig_1	MC09584	No Hit	0	0	0	0	0	16	0.00021692	1.07563e-07	5.31469e-06	1.28512e-07	6.84949	0.640696	-0.0163061	QLCU	yes	92.0987	378.069	4282.5	4230.39	4.10504	46.499	45.9332
SRV_09705_at	Mex_Nohits_5139_Contig_1	MC09588	No Hit	0	0	0	0	0	581	0.0078769	0.000162815	6.57766e-05	0.0517013	9.62783	-0.237289	0.00775617	QV	yes	679.253	722.23	227.862	541.882	1.06327	0.335459	0.797762
SRV_09762_at	Mex_Nohits_5210_Contig_1	MC09645	No Hit	0	0	0	0	0	1468	0.0199024	0.00454028	0.034129	0.00406714	7.43222	0.114816	-0.00293135	QLCU	yes	148.699	249.275	321.516	330.299	1.67638	2.1622	2.22126
SRV_09836_at	Mex_Nohits_53_Contig_1	MC09719	No Hit	0	0	0	0	0	282	0.00382321	2.28493e-05	NA	2.51587e-06	14.2708	-0.340696	0	LD	yes	15674.8	14474	1957.24	27.0397	0.92339	0.124865	0.00172504
SRV_09869_at	Mex_Nohits_534_Contig_1	MC09752	No Hit	0	0	0	0	0	745	0.0101003	0.000342863	0.000358815	0.00540313	11.8685	-0.276453	0.00838667	QLVD	yes	3535.49	2925.41	851.038	1797.92	0.827441	0.240713	0.508534
SRV_09880_at	Mex_Nohits_5352_Contig_1	MC09763	No Hit	0	0	0	0	0	1173	0.0159029	0.00167668	0.00129283	0.0259032	7.01118	0.346899	-0.014328	QLCD	yes	93.9728	350.343	582.92	46.3829	3.72813	6.20307	0.493578
SRV_09891_at	Mex_Nohits_5364_Contig_1	MC09774	No Hit	0	0	0	0	0	796	0.0107918	0.0004328	NA	0.000214439	7.85563	0.0532313	0	LU	yes	240.897	266.164	493.344	673.905	1.10489	2.04795	2.79748
SRV_09895_at	Mex_Nohits_5369_Contig_1	MC09778	No Hit	0	0	0	0	0	1979	0.0268303	0.0174314	0.00553967	0.960165	9.54323	0.390031	-0.0138244	QC	yes	476.842	2383.19	4038.25	1169	4.99787	8.46874	2.45154
SRV_09896_at	Mex_Nohits_537_Contig_1	MC09779	No Hit	0	0	0	0	0	49	0.000664317	5.23677e-07	4.3475e-05	4.79111e-07	10.7991	-0.393698	0.00970989	QLVD	yes	1900.1	1020.99	186.899	169.684	0.537337	0.0983628	0.089303
SRV_09913_at	Mex_Nohits_5391_Contig_1	MC09796	No Hit	0	0	0	0	0	1012	0.0137202	0.000976172	0.00072487	0.0206081	8.96937	-0.226143	0.00700706	QLVD	yes	583.202	329.829	162.172	281.127	0.565547	0.278071	0.48204
SRV_09940_at	Mex_Nohits_542_Contig_1	MC09823	No Hit	0	0	0	0	0	225	0.00305043	1.43611e-05	NA	2.05512e-06	7.60748	0.083205	0	LU	yes	189.502	255.886	454.674	999.727	1.35031	2.39931	5.27556
SRV_09951_at	Mex_Nohits_5434_Contig_1	MC09834	No Hit	0	0	0	0	0	54	0.000732104	6.78139e-07	0.00284152	2.57721e-07	12.8405	-0.25157	0.00482855	QLVD	yes	6985.11	5891.61	1440.95	780.096	0.843452	0.206288	0.11168
SRV_09986_at	Mex_Nohits_550_Contig_1	MC09869	No Hit	0	0	0	0	0	561	0.00760575	0.000147835	8.15776e-05	0.0148619	8.95271	0.207202	-0.00658712	QLCU	yes	525.16	621.098	1468.97	781.78	1.18268	2.79718	1.48865
SRV_10039_at	Mex_Nohits_6_Contig_24	MC09922	No Hit	0	0	0	0	0	4	5.42299e-05	3.01688e-08	0.00321726	9.35336e-09	14.0713	-0.586062	0.0091845	QLVD	yes	12730.8	11778.1	334.851	29.9286	0.925169	0.0263025	0.00235089
SRV_10046_at	Mex_Nohits_604_Contig_1	MC09929	No Hit	0	0	0	0	0	698	0.00946312	0.000275339	0.00172894	0.000544931	6.02844	0.335565	-0.00913521	QLCU	yes	89.4501	67.6565	485.138	322.215	0.75636	5.42357	3.60218
SRV_10060_at	Mex_Nohits_616_Contig_1	MC09943	No Hit	0	0	0	0	0	663	0.00898861	0.000243604	8.50354e-05	0.128147	7.389	0.702767	-0.0233666	QC	yes	180.748	455.364	5724.81	676.783	2.51933	31.6729	3.74435
SRV_10064_at	Mex_Nohits_62_Contig_3	MC09947	No Hit	0	0	0	0	0	665	0.00901573	0.000246567	NA	3.3575e-05	12.6417	-0.115308	0	LD	yes	6288.01	6075.64	3689.5	729.881	0.966227	0.586751	0.116075
SRV_10069_at	Mex_Nohits_624_Contig_1	MC09952	No Hit	0	0	0	0	0	621	0.0084192	0.000196494	0.000122819	0.0121268	7.4193	0.212646	-0.00669362	QLCU	yes	194.491	197.059	539.043	280.554	1.0132	2.77155	1.4425
SRV_10075_at	Mex_Nohits_63_Contig_3	MC09958	ref|XP_948353.1| PREDICTED: similar to macrophage expressed gene 1 isoform 6 [Homo sapiens]	7e-49	XP_948353	MACROPHAGE EXPRESSED GENE 1	219972	http://www.ncbi.nlm.nih.gov/entrez/query.fcgi?db=gene&cmd=Retrieve&dopt=full_report&list_uids=219972	445	0.00603308	7.51515e-05	NA	7.0703e-06	11.7779	-0.193241	0	LD	yes	3121.46	3300.53	965.385	85.1125	1.05737	0.309273	0.0272668
SRV_10080_at	Mex_Nohits_634_Contig_1	MC09963	No Hit	0	0	0	0	0	903	0.0122424	0.000622659	0.0177771	0.000439427	8.75451	-0.376844	0.00907957	QLVD	yes	394.106	415.313	43.8581	40.9272	1.05381	0.111285	0.103848
SRV_10080_s_at	Mex_Nohits_634_Contig_1	MC09963	No Hit	0	0	0	0	0	292	0.00395879	2.40215e-05	0.0029597	1.50918e-05	10.8123	-0.522472	0.0121361	QLVD	yes	1609.54	1376.3	76.4353	53.599	0.855093	0.047489	0.0333009
SRV_10095_at	Mex_Nohits_648_Contig_1	MC09978	No Hit	0	0	0	0	0	99	0.00134219	2.96511e-06	0.000166838	2.8787e-06	5.95831	0.598984	-0.0149306	QLCU	yes	75.6747	144.889	2116.38	2132.59	1.91462	27.9668	28.1811
SRV_10116_at	Mex_Nohits_665_Contig_1	MC09999	No Hit	0	0	0	0	0	558	0.00756508	0.000146275	0.000144319	0.00336032	8.33655	0.182246	-0.0055618	QLCU	yes	309.512	450.235	827.731	543.463	1.45466	2.67432	1.75587
SRV_10118_at	Mex_Nohits_667_Contig_1	MC10001	No Hit	0	0	0	0	0	438	0.00593818	7.21381e-05	4.58852e-05	0.00607022	6.60221	0.40318	-0.0126885	QLCU	yes	92.7119	185.919	793.657	262.381	2.00534	8.56047	2.83007
SRV_10140_at	Mex_Nohits_683_Contig_1	MC10023	No Hit	0	0	0	0	0	423	0.00573482	6.35076e-05	0.00651744	3.84035e-05	9.99343	0.241372	-0.0055703	QLCU	yes	1157.52	1243.54	4531.66	5698.84	1.07431	3.91496	4.9233
SRV_10141_at	Mex_Nohits_684_Contig_1	MC10024	No Hit	0	0	0	0	0	955	0.0129474	0.000765636	0.0141002	0.000636784	8.19214	-0.397261	0.00987385	QLVD	yes	378.605	224.658	27.9523	28.5737	0.593385	0.0738298	0.0754711
SRV_10141_s_at	Mex_Nohits_684_Contig_1	MC10024	No Hit	0	0	0	0	0	907	0.0122966	0.000632853	0.00489919	0.000906827	8.92119	-0.436559	0.0116125	QLVD	yes	565.996	379.584	38.9228	56.9972	0.670648	0.0687686	0.100702
SRV_10151_at	Mex_Nohits_692_Contig_1	MC10034	No Hit	0	0	0	0	0	286	0.00387744	2.32016e-05	2.25925e-05	0.000880827	6.74758	0.343865	-0.0105355	QLCU	yes	100.881	185.347	644.345	295.479	1.83729	6.38719	2.92899
SRV_10162_at	Mex_Nohits_700_Contig_1	MC10045	No Hit	0	0	0	0	0	604	0.00818872	0.000185987	0.00140911	0.000343961	8.53764	0.114524	-0.00309363	QLCU	yes	342.032	486.008	686.347	644.069	1.42094	2.00668	1.88307
SRV_10166_at	Mex_Nohits_704_Contig_3	MC10049	No Hit	0	0	0	0	0	40	0.000542299	4.43041e-07	0.000398902	2.16742e-07	11.8443	-0.198366	0.00427969	QLVD	yes	3382.57	3168.71	1052.81	816.437	0.936775	0.311244	0.241366
SRV_10174_at	Mex_Nohits_710_Contig_3	MC10057	No Hit	0	0	0	0	0	867	0.0117543	0.000554444	0.000346642	0.0223533	8.99431	-0.300598	0.00944857	QLVD	yes	601.281	281.359	122.378	260.372	0.467932	0.203529	0.433028
SRV_10216_s_at	Mex_Nohits_749_Contig_1	MC10099	No Hit	0	0	0	0	0	405	0.00549078	5.85986e-05	0.00599801	3.57705e-05	10.5114	-0.445561	0.0103036	QLVD	yes	1378.5	1232.82	94.5546	71.4544	0.894317	0.0685922	0.0518347
SRV_10228_at	Mex_Nohits_76_Contig_1	MC10111	No Hit	0	0	0	0	0	566	0.00767354	0.000150784	0.000630476	0.00047394	11.7518	0.21397	-0.00599465	QLCU	yes	3370.6	4976.6	11091.7	8582.28	1.47647	3.29072	2.54622
SRV_10244_s_at	Mex_Nohits_774_Contig_1	MC10127	No Hit	0	0	0	0	0	118	0.00159978	4.52183e-06	2.53348e-05	1.75763e-05	9.37489	0.236712	-0.00662532	QLCU	yes	736.343	809.727	2545.86	1783.55	1.09966	3.45744	2.42218
SRV_10247_at	Mex_Nohits_777_Contig_1	MC10130	No Hit	0	0	0	0	0	38	0.000515184	3.97701e-07	2.29123e-05	4.24303e-07	11.733	-0.816707	0.0205434	QLVD	yes	2405.04	2055.29	25.9456	32.6173	0.854578	0.010788	0.0135621
SRV_10251_at	Mex_Nohits_78_Contig_4	MC10134	No Hit	0	0	0	0	0	491	0.00665672	0.000103597	0.0155119	5.30539e-05	10.7418	-0.209293	0.00461523	QLVD	yes	1705.55	1424.2	478.623	374.428	0.835044	0.280628	0.219535
SRV_10256_at	Mex_Nohits_784_Contig_1	MC10139	No Hit	0	0	0	0	0	187	0.00253525	9.61114e-06	1.83575e-05	0.000122465	7.47973	0.185203	-0.00546868	QLCU	yes	181.54	224.022	490.101	334.454	1.234	2.69968	1.84231
SRV_10271_s_at	Mex_Nohits_797_Contig_1	MC10154	No Hit	0	0	0	0	0	383	0.00519252	5.12699e-05	0.00234238	4.24647e-05	10.6497	-0.603955	0.0148136	QLVD	yes	1583.52	1231.08	46.029	42.9582	0.777431	0.0290675	0.0271283
SRV_10272_at	Mex_Nohits_798_Contig_1	MC10155	No Hit	0	0	0	0	0	415	0.00562636	6.2073e-05	7.84881e-05	0.0011107	8.72941	-0.189978	0.0057203	QLVD	yes	452.219	311.564	160.177	237.19	0.688968	0.354202	0.524504
SRV_10286_at	Mex_Nohits_808_Contig_1	MC10169	No Hit	0	0	0	0	0	718	0.00973427	0.000307163	0.00465924	0.000334616	11.4861	-0.665022	0.0170818	QLVD	yes	2812.42	2523.89	62.5891	88.6691	0.897408	0.0222546	0.0315277
SRV_10288_at	Mex_Nohits_81_Contig_4	MC10171	No Hit	0	0	0	0	0	195	0.00264371	1.01573e-05	1.26093e-05	0.000271197	11.4502	-0.194246	0.0058732	QLVD	yes	2740.69	2262.03	999.828	1575.18	0.82535	0.364809	0.57474
SRV_10290_at	Mex_Nohits_811_Contig_1	MC10173	No Hit	0	0	0	0	0	737	0.00999187	0.000334328	0.000101662	0.342945	9.99551	-0.232001	0.0078935	QV	yes	1023.82	759.992	339.298	849.87	0.74231	0.331404	0.830097
SRV_10296_s_at	Mex_Nohits_817_Contig_1	MC10179	No Hit	0	0	0	0	0	168	0.00227766	7.90808e-06	0.0308446	2.70611e-06	9.96723	-0.259676	0.0045589	QLVD	yes	901.255	869.475	183.912	79.4799	0.964738	0.204062	0.088188
SRV_10352_at	Mex_Nohits_866_Contig_1	MC10235	No Hit	0	0	0	0	0	632	0.00856833	0.00021006	NA	2.41714e-05	12.2793	-0.196124	0	LD	yes	4946.24	4348.24	2083.5	133.311	0.8791	0.421228	0.0269521
SRV_10400_at	Mex_Nohits_901_Contig_1	MC10283	No Hit	0	0	0	0	0	61	0.000827007	8.57602e-07	0.000165987	5.83959e-07	10.492	-0.403956	0.00949171	QLVD	yes	1610.4	757.151	143.203	98.9731	0.470163	0.0889239	0.0614587
SRV_10450_at	Mex_Nohits_947_Contig_1	MC10333	No Hit	0	0	0	0	0	23	0.000311822	2.20427e-07	2.86502e-06	5.34356e-07	5.79069	0.646219	-0.0174881	QLCU	yes	60.1292	118.133	2458.85	1151.39	1.96466	40.8928	19.1486
SRV_10474_at	Mex_Nohits_97_Contig_1	MC10357	No Hit	0	0	0	0	0	349	0.00473156	3.93849e-05	0.000201892	0.000128475	5.97208	0.234654	-0.00654712	QLCU	yes	70.7842	76.0482	239.677	169.835	1.07437	3.38603	2.39933
SRV_10487_at	Mex_Nohits_98_Contig_3	MC10370	No Hit	0	0	0	0	0	293	0.00397234	2.43183e-05	0.000853829	2.44077e-05	11.7643	-0.886662	0.0223061	QLVD	yes	2700.64	3023.54	16.7301	22.3694	1.11957	0.00619488	0.00828299
SRV_10491_at	Mex_Nohits_983_Contig_1	MC10374	No Hit	0	0	0	0	0	52	0.000704989	6.00082e-07	NA	1.30685e-07	11.1543	-0.177506	0	LD	yes	2161.1	2216.48	781.934	82.1816	1.02563	0.361823	0.0380277
SRV_10623_x_at	Tig_NM_000223_Contig_2	TC00107	ref|NP_000214.1| keratin 12 [Homo sapiens]	4e-86	NP_000214	KERATIN 12 (MEESMANN CORNEAL DYSTROPHY)	3859	http://www.ncbi.nlm.nih.gov/entrez/query.fcgi?db=gene&cmd=Retrieve&dopt=full_report&list_uids=3859	70	0.000949024	1.08974e-06	0.000262636	6.91009e-07	14.7105	-0.770106	0.0178344	QLVD	yes	18088.6	16203.4	258.743	166.958	0.895776	0.0143042	0.00922999
SRV_10722_at	Tig_NM_000443_Contig_1	TC00206	ref|NP_061337.1| ATP-binding cassette, subfamily B, member 4 isoform B [Homo sapiens]	2e-58	NP_061337	ATP-BINDING CASSETTE, SUB-FAMILY B (MDR/TAP), MEMBER 4	5244	http://www.ncbi.nlm.nih.gov/entrez/query.fcgi?db=gene&cmd=Retrieve&dopt=full_report&list_uids=5244	894	0.0121204	0.000609698	0.01594	0.000448901	5.61388	0.460089	-0.0111762	QLCU	yes	67.4267	144.403	732.034	864.597	2.14163	10.8567	12.8228
SRV_11102_at	Tig_NM_001423_Contig_1	TC00532	ref|NP_001414.1| epithelial membrane protein 1 [Homo sapiens]	4e-48	NP_001414	EPITHELIAL MEMBRANE PROTEIN 1	2012	http://www.ncbi.nlm.nih.gov/entrez/query.fcgi?db=gene&cmd=Retrieve&dopt=full_report&list_uids=2012	66	0.000894794	9.40382e-07	5.63785e-06	3.89915e-06	8.23035	0.523546	-0.0146571	QLCU	yes	305.422	664.302	5305.37	2714.01	2.17503	17.3706	8.88611
SRV_11417_a_at	Tig_NM_002421_Contig_1	TC00840	ref|NP_002412.1| matrix metalloproteinase 1 preproprotein [Homo sapiens]	1e-145	NP_002412	MATRIX METALLOPEPTIDASE 1 (INTERSTITIAL COLLAGENASE)	4312	http://www.ncbi.nlm.nih.gov/entrez/query.fcgi?db=gene&cmd=Retrieve&dopt=full_report&list_uids=4312	967	0.0131101	0.000794541	0.000312759	0.11633	6.37083	0.624633	-0.0204858	QC	yes	93.4142	166.025	2037.05	412.871	1.7773	21.8067	4.41979
SRV_11423_at	Tig_NM_002427_Contig_1	TC00846	ref|NP_002418.1| matrix metalloproteinase 13 preproprotein [Homo sapiens]	1e-69	NP_002418	MATRIX METALLOPEPTIDASE 13 (COLLAGENASE 3)	4322	http://www.ncbi.nlm.nih.gov/entrez/query.fcgi?db=gene&cmd=Retrieve&dopt=full_report&list_uids=4322	1052	0.0142625	0.00109021	0.000324209	0.567702	7.37187	0.383887	-0.0132098	QC	yes	143.779	343.862	1104.73	248.436	2.39161	7.68358	1.72791
SRV_11642_at	Tig_NM_003186_Contig_1	TC01065	ref|NP_001001522.1| transgelin [Homo sapiens]	2e-74	NP_001001522	TRANSGELIN	6876	http://www.ncbi.nlm.nih.gov/entrez/query.fcgi?db=gene&cmd=Retrieve&dopt=full_report&list_uids=6876	174	0.002359	8.36386e-06	NA	4.82001e-06	6.48345	0.114866	0	LU	yes	106.179	105.868	382.935	861.433	0.997076	3.60651	8.11303
SRV_11663_a_at	Tig_NM_003254_Contig_1	TC01086	ref|NP_003245.1| tissue inhibitor of metalloproteinase 1 precursor [Homo sapiens]	8e-38	NP_003245	TIMP METALLOPEPTIDASE INHIBITOR 1	7076	http://www.ncbi.nlm.nih.gov/entrez/query.fcgi?db=gene&cmd=Retrieve&dopt=full_report&list_uids=7076	443	0.00600597	7.46389e-05	2.36026e-05	0.156898	6.27345	0.698694	-0.0235313	QC	yes	86.7867	184.014	2602.94	236.732	2.12031	29.9924	2.72774
SRV_11882_s_at	Tig_NM_004040_Contig_1	TC01305	ref|NP_004031.1| ras homolog gene family, member B [Homo sapiens]	1e-17	NP_004031	RAS HOMOLOG GENE FAMILY, MEMBER B	388	http://www.ncbi.nlm.nih.gov/entrez/query.fcgi?db=gene&cmd=Retrieve&dopt=full_report&list_uids=388	1053	0.014276	0.00109064	0.000336874	0.429487	7.37745	0.240547	-0.00819269	QC	yes	187.07	197.476	583.564	216.291	1.05562	3.1195	1.1562
SRV_11893_a_at	Tig_NM_004064_Contig_1	TC01316	ref|NP_004055.1| cyclin-dependent kinase inhibitor 1B [Homo sapiens]	5e-14	NP_004055	CYCLIN-DEPENDENT KINASE INHIBITOR 1B (P27, KIP1)	1027	http://www.ncbi.nlm.nih.gov/entrez/query.fcgi?db=gene&cmd=Retrieve&dopt=full_report&list_uids=1027	12	0.00016269	7.18407e-08	1.62703e-07	1.1026e-06	8.53125	0.201537	-0.005931	QLCU	yes	366.921	487.793	1090.99	741.239	1.32942	2.97336	2.02016
SRV_11935_at	Tig_NM_004226_Contig_1	TC01357	ref|NP_004217.1| serine/threonine kinase 17b (apoptosis-inducing) [Homo sapiens]	8e-46	NP_004217	SERINE/THREONINE KINASE 17B (APOPTOSIS-INDUCING)	9262	http://www.ncbi.nlm.nih.gov/entrez/query.fcgi?db=gene&cmd=Retrieve&dopt=full_report&list_uids=9262	493	0.00668384	0.000104561	4.94865e-05	0.0209664	6.05036	0.274471	-0.0088392	QLCU	yes	74.5809	84.5651	282.237	112.304	1.13387	3.78431	1.5058
SRV_12057_at	Tig_NM_004693_Contig_1	TC01472	ref|NP_002263.2| keratin 4 [Homo sapiens]	1e-25	NP_002263	keratin 4	3852	http://www.ncbi.nlm.nih.gov/entrez/query.fcgi?db=gene&cmd=Retrieve&dopt=full_report&list_uids=3852	22	0.000298265	2.07231e-07	3.12815e-05	1.60518e-07	4.98437	1.05176	-0.0252627	QLCU	yes	58.6384	61.5698	19874.4	24479.4	1.04999	338.931	417.464
SRV_12417_at	Tig_NM_006096_Contig_1	TC01822	ref|NP_006087.2| N-myc downstream regulated gene 1 [Homo sapiens]	8e-59	NP_006087	N-MYC DOWNSTREAM REGULATED GENE 1	10397	http://www.ncbi.nlm.nih.gov/entrez/query.fcgi?db=gene&cmd=Retrieve&dopt=full_report&list_uids=10397	454	0.0061551	7.80549e-05	3.36391e-05	0.0264099	6.71685	0.389676	-0.015081	QLCD	yes	101.408	203.468	610.306	58.7367	2.00642	6.0183	0.579209
SRV_12633_a_at	Tig_NM_006888_Contig_2	TC02028	ref|NP_008819.1| calmodulin 1 [Homo sapiens]	2e-80	NP_008819	CALMODULIN 1 (PHOSPHORYLASE KINASE, DELTA)	808	http://www.ncbi.nlm.nih.gov/entrez/query.fcgi?db=gene&cmd=Retrieve&dopt=full_report&list_uids=808	11	0.000149132	6.59902e-08	6.72802e-06	6.02231e-08	12.5534	-0.43536	0.010713	QLVD	yes	5460.73	3993.69	455.415	437.991	0.731348	0.0833982	0.0802073
SRV_13498_s_at	Tig_NM_019016_Contig_3	TC02870	ref|NP_061889.1| keratin 24 [Homo sapiens]	2e-63	NP_061889	HYPOTHETICAL PROTEIN FLJ20261	192666	http://www.ncbi.nlm.nih.gov/entrez/query.fcgi?db=gene&cmd=Retrieve&dopt=full_report&list_uids=192666	19	0.000257592	1.37309e-07	3.11841e-05	9.562e-08	2.814	1.18996	-0.0280343	QLCU	yes	14.2447	13.6283	10941.9	17737.7	0.956726	768.137	1245.21
SRV_13669_at	Tig_NM_021223_Contig_1	TC03037	ref|NP_067046.1| myosin light chain 2a [Homo sapiens]	7e-64	NP_067046	MYOSIN, LIGHT POLYPEPTIDE 7, REGULATORY	58498	http://www.ncbi.nlm.nih.gov/entrez/query.fcgi?db=gene&cmd=Retrieve&dopt=full_report&list_uids=58498	6	8.13449e-05	3.74862e-08	NA	3.12902e-09	10.1765	-0.125717	0	LD	yes	1096	1022.24	342.882	102.079	0.932698	0.312848	0.0931378
SRV_14146_at	Tig_NM_080658_Contig_4	TC03506	ref|NP_542389.1| aspartoacylase (aminocyclase) 3 [Homo sapiens]	1e-13	NP_542389	ASPARTOACYLASE (AMINOCYCLASE) 3	91703	http://www.ncbi.nlm.nih.gov/entrez/query.fcgi?db=gene&cmd=Retrieve&dopt=full_report&list_uids=91703	617	0.00836497	0.000193211	8.22492e-05	0.044695	7.97025	0.444262	-0.0144456	QLCU	yes	246.68	567.601	2286.53	556.921	2.30096	9.26921	2.25766
SRV_14287_a_at	Tig_NM_145918_Contig_1	TC03644	ref|NP_666023.1| cathepsin L preproprotein [Homo sapiens]	1e-102	NP_666023	CATHEPSIN L	1514	http://www.ncbi.nlm.nih.gov/entrez/query.fcgi?db=gene&cmd=Retrieve&dopt=full_report&list_uids=1514	1618	0.021936	0.00685891	0.00211425	0.767817	11.7367	0.144434	-0.00519407	QC	yes	2938.04	5013.31	6556.55	3441.4	1.70635	2.23161	1.17133
