# Supplementary material for: Effect of thyroid hormone concentration on the transcriptional response underlying induced metamorphosis in the Mexican axolotl (Ambystoma)
Source: BMC Genomics. 2008 Feb 11;9:78. doi: 10.1186/1471-2164-9-78 (PMC2262897; doi:10.1186/1471-2164-9-78)
Supplement: Additional file 9 — The 79 genes unique to the 5 nM regression analysis. Excel table containing statistical and informatic values for the 79 DEGs identified by the 5 nM regression analysis and fold change criteria that were not identified by the 50 nM regression analysis. [file 1471-2164-9-78-S9.xls]

## Sheet: Sheet1
ID	Contig	CID	Human Hit	BLASTX	NP	Gene Name	Gene ID	Gene Link	Rank (5nM)	q (5 nM)	Overall P-Val (5 nM)	Quadratic effect P-Val (5 nM)	Linear effect P-Val (5 nM)	Intercept (5nM)	Linear effect (5 nM)	Quadratic effect (5 nM)	Pattern (5 nM)	Gen_Dir5	Significant (5 nM)	Rank (50 nM)	q (50 nM)	Overall P-Val (50 nM)	Quadratic effect P-Val (50 nM)	Linear effect P-Val (50 nM)	Intercept (50 nM)	Linear effect (50 nM)	Quadratic effect (50 nM)	Pattern (50 nM)	Gen_Dir50	Trend_50	Significant (50 nM)	RawMean_D0	RawMean_5D2	RawMean_5D12	RawMean_5D28	RawMean_50D2	RawMean_50D12	RawMean_50D28	FC_5D2	FC_5D12	FC_5D28	FC_50D2	FC_50D12	FC_50D28	2FC_5	2FC_50	Same_Dir
SRV_00279_a_at	Mex_NM_000274_Contig_1	MC00167	ref|NP_000265.1| ornithine aminotransferase precursor [Homo sapiens]	1e-99	NP_000265	ORNITHINE AMINOTRANSFERASE (GYRATE ATROPHY)	4942	http://www.ncbi.nlm.nih.gov/entrez/query.fcgi?db=gene&cmd=Retrieve&dopt=full_report&list_uids=4942	1736	0.0235358	0.0214101	NA	0.0107238	8.42279	-0.044658	0	LD	down	yes	2725	0.0369441	0.114364	N/A	N/A	7.84648	N/A	N/A	Flat	ZS	down	no	372.636	374.911	345.976	147.365	260.332	200.859	174.668	1.00611	0.928457	0.395467	0.698624	0.539023	0.468736	yes	yes	yes
SRV_00468_a_at	Mex_NM_000689_Contig_2	MC00356	ref|NP_000680.2| aldehyde dehydrogenase 1A1 [Homo sapiens]	6e-39	NP_000680	ALDEHYDE DEHYDROGENASE 1 FAMILY, MEMBER A1	216	http://www.ncbi.nlm.nih.gov/entrez/query.fcgi?db=gene&cmd=Retrieve&dopt=full_report&list_uids=216	1193	0.0161741	0.00398425	NA	0.00342539	8.93217	-0.0999428	0	LD	down	yes	2328	0.0315618	0.043092	N/A	N/A	7.75435	N/A	N/A	Flat	ZS	down	no	545.557	707.48	546.315	75.3698	391.993	123.044	142.643	1.2968	1.00139	0.138152	0.718519	0.225539	0.261463	yes	yes	yes
SRV_01818_at	Mex_NM_003329_Contig_3	MC01706	ref|NP_003320.2| thioredoxin [Homo sapiens]	3e-22	NP_003320	THIOREDOXIN	7295	http://www.ncbi.nlm.nih.gov/entrez/query.fcgi?db=gene&cmd=Retrieve&dopt=full_report&list_uids=7295	827	0.011212	0.000961611	NA	0.000256399	10.1484	-0.074032	0	LD	down	yes	2620	0.0355206	0.0882392	N/A	N/A	9.45089	N/A	N/A	Flat	ZS	down	no	1170.69	1150.79	901.271	284.276	1133.87	424.875	653.721	0.983001	0.769864	0.242828	0.96855	0.362927	0.558407	yes	yes	yes
SRV_01849_at	Mex_NM_003361_Contig_16	MC01737	ref|NP_003352.2| uromodulin precursor [Homo sapiens]	2e-26	NP_003352	UROMODULIN (UROMUCOID, TAMM-HORSFALL GLYCOPROTEIN)	7369	http://www.ncbi.nlm.nih.gov/entrez/query.fcgi?db=gene&cmd=Retrieve&dopt=full_report&list_uids=7369	1659	0.0224919	0.0177021	NA	0.00394243	9.57903	-0.180761	0	LD	down	yes	2398	0.0325108	0.0506052	N/A	N/A	6.56483	N/A	N/A	Flat	ZS	down	no	681.702	2852.33	205.985	24.885	1277.66	25.7912	25.3708	4.18414	0.302163	0.0365042	1.87421	0.0378335	0.0372168	yes	yes	yes
SRV_02476_at	Mex_NM_005213_Contig_1	MC02364	ref|NP_005204.1| cystatin A [Homo sapiens]	6e-11	NP_005204	CYSTATIN A (STEFIN A)	1475	http://www.ncbi.nlm.nih.gov/entrez/query.fcgi?db=gene&cmd=Retrieve&dopt=full_report&list_uids=1475	1587	0.0215157	0.0146191	NA	0.0030356	7.346	0.209542	0	LU	up	yes	2825	0.0382999	0.147472	N/A	N/A	9.26307	N/A	N/A	Flat	ZS	up	no	214.17	671.877	3102.28	10075.3	982.614	3915.41	8388.86	3.13712	14.4852	47.0437	4.58801	18.2818	39.1692	yes	yes	yes
SRV_03111_at	Mex_NM_006924_Contig_5	MC02999	ref|NP_008855.1| splicing factor, arginine/serine-rich 1 (splicing factor 2, alternate splicing factor) [Homo sapiens]	4e-23	NP_008855	SPLICING FACTOR, ARGININE/SERINE-RICH 1 (SPLICING FACTOR 2, ALTERNATE SPLICING FACTOR)	6426	http://www.ncbi.nlm.nih.gov/entrez/query.fcgi?db=gene&cmd=Retrieve&dopt=full_report&list_uids=6426	910	0.0123373	0.00137764	0.0128989	0.00146622	7.29908	0.165566	-0.00428386	QLCU	up	yes	2206	0.0299078	0.0318675	0.0169905	0.210089	7.47908	0.139196	-0.00440688	QC	ZS	up	no	187.45	161.79	443.085	379.31	208.793	385.511	252.609	0.863107	2.36374	2.02352	1.11386	2.0566	1.34761	yes	yes	yes
SRV_05158_a_at	Mex_NM_080629_Contig_3	MC05041	ref|NP_001845.3| alpha 1 type XI collagen isoform A preproprotein [Homo sapiens]	1e-112	NP_001845	COLLAGEN, TYPE XI, ALPHA 1	1301	http://www.ncbi.nlm.nih.gov/entrez/query.fcgi?db=gene&cmd=Retrieve&dopt=full_report&list_uids=1301	1565	0.0212175	0.0136105	NA	0.0149959	7.01935	0.0463454	0	LU	up	yes	2356	0.0319414	0.0461241	NA	0.0397294	6.63207	0.0694796	0	LU	ZS	up	no	119.185	136.575	126.908	330.885	113.028	552.674	613.381	1.14591	1.0648	2.77624	0.948346	4.63713	5.14648	yes	yes	yes
SRV_05232_a_at	Mex_NM_138788_Contig_1	MC05115	ref|NP_620143.1| transmembrane protein 45B [Homo sapiens]	4e-54	NP_620143	TRANSMEMBRANE PROTEIN 45B	120224	http://www.ncbi.nlm.nih.gov/entrez/query.fcgi?db=gene&cmd=Retrieve&dopt=full_report&list_uids=120224	1077	0.0146014	0.00255978	NA	0.000424937	8.51389	0.0432748	0	LU	up	yes	2548	0.0345445	0.0730028	N/A	N/A	8.78102	N/A	N/A	Flat	ZS	up	no	412.388	348.131	499.557	840.383	308.392	957.511	400.58	0.844185	1.21138	2.03785	0.74782	2.32187	0.971366	yes	yes	yes
SRV_06743_a_at	Mex_Nohits_203_Contig_1	MC06626	No Hit	0	0	0	0	0	981	0.0132999	0.00180392	NA	0.000288184	12.2197	-0.0993519	0	LD	down	yes	2365	0.0320634	0.0473754	NA	0.043047	12.0212	-0.0911088	0	LD	ZS	down	no	4528.63	5431.07	2589.17	798.675	3238.38	996.654	1062.04	1.19928	0.571733	0.176361	0.71509	0.220079	0.234517	yes	yes	yes
SRV_07563_at	Mex_Nohits_2935_Contig_1	MC07446	No Hit	0	0	0	0	0	1061	0.0143845	0.00233946	NA	0.000641412	10.0719	-0.049971	0	LD	down	yes	2178	0.0295282	0.0295415	NA	0.00945601	10.0475	-0.0408974	0	LD	ZS	down	no	1090.58	1142.4	884.843	417.463	968.858	617.129	522.756	1.04752	0.811347	0.382788	0.888384	0.56587	0.479335	yes	yes	yes
SRV_07829_at	Mex_Nohits_3227_Contig_1	MC07712	No Hit	0	0	0	0	0	1007	0.0136524	0.0019606	NA	0.000383454	7.98099	0.0390615	0	LU	up	yes	2241	0.0303823	0.034613	NA	0.0141876	8.17598	0.0315083	0	LU	ZS	up	no	244.872	283.79	305.596	543.881	417.491	435.56	554.608	1.15893	1.24798	2.22108	1.70493	1.77872	2.26489	yes	yes	yes
SRV_07912_a_at	Mex_Nohits_3330_Contig_1	MC07795	No Hit	0	0	0	0	0	1381	0.0187229	0.00754446	NA	0.00350629	9.31534	0.0564944	0	LU	up	yes	2797	0.0379203	0.13782	N/A	N/A	9.57926	N/A	N/A	Flat	ZS	up	no	545.653	1066.68	1400.63	1975.63	853.687	1316.4	706.325	1.95486	2.56688	3.62068	1.56452	2.41252	1.29446	yes	yes	yes
SRV_08792_at	Mex_Nohits_4182_Contig_1	MC08675	No Hit	0	0	0	0	0	1596	0.0216377	0.0149739	NA	0.00301328	7.34614	0.107134	0	LU	up	yes	2644	0.035846	0.0946112	N/A	N/A	9.18538	N/A	N/A	Flat	ZS	up	no	226.56	232.585	501.251	1543.61	602.353	2029.52	1144.69	1.0266	2.21245	6.81327	2.6587	8.958	5.05249	yes	yes	yes
SRV_10066_at	Mex_Nohits_621_Contig_1	MC09949	No Hit	0	0	0	0	0	1260	0.0170824	0.00497039	NA	0.00179643	9.89397	-0.0550643	0	LD	down	yes	2878	0.0390184	0.170905	N/A	N/A	9.4129	N/A	N/A	Flat	ZS	down	no	1054.71	891.943	933.827	330.929	702.92	497.742	766.226	0.845672	0.885384	0.313761	0.666455	0.471921	0.726477	yes	yes	yes
SRV_10386_at	Mex_Nohits_892_Contig_1	MC10269	No Hit	0	0	0	0	0	1766	0.0239425	0.0232044	NA	0.00849931	10.7291	-0.0504643	0	LD	down	yes	2839	0.0384897	0.150314	N/A	N/A	10.0096	N/A	N/A	Flat	ZS	down	no	1959.56	1354.13	865.924	683.599	858.248	1102.64	695.635	0.69104	0.441897	0.348854	0.43798	0.562697	0.354995	yes	yes	yes
SRV_10554_s_at	Tig_NM_000088_Contig_3	TC00041	No Hit	0	0	0	0	0	941	0.0127576	0.00157149	NA	0.000247887	11.3692	-0.0547967	0	LD	down	yes	2790	0.0378254	0.133965	N/A	N/A	10.8516	N/A	N/A	Flat	ZS	down	no	2881.01	2398.07	1998.89	920.344	1944.53	1417.59	1824.51	0.832373	0.693815	0.319452	0.674947	0.492048	0.633288	yes	yes	yes
SRV_10936_at	Tig_NM_000954_Contig_1	TC00373	ref|NP_000945.3| prostaglandin H2 D-isomerase [Homo sapiens]	5e-16	NP_000945	PROSTAGLANDIN D2 SYNTHASE 21KDA (BRAIN)	5730	http://www.ncbi.nlm.nih.gov/entrez/query.fcgi?db=gene&cmd=Retrieve&dopt=full_report&list_uids=5730	1331	0.018045	0.00635777	NA	0.00119471	9.65991	-0.0843293	0	LD	down	yes	2333	0.0316296	0.0438531	0.0259209	0.197134	9.66892	-0.227339	0.00710026	QV	ZS	down	no	876.695	920.282	504.766	167.422	668.386	264.02	538.182	1.04972	0.57576	0.190969	0.762393	0.301154	0.613876	yes	yes	yes
SRV_11928_at	Tig_NM_004181_Contig_1	TC01350	ref|NP_004172.2| ubiquitin carboxyl-terminal esterase L1 (ubiquitin thiolesterase) [Homo sapiens]	3e-80	NP_004172	UBIQUITIN CARBOXYL-TERMINAL ESTERASE L1 (UBIQUITIN THIOLESTERASE)	7345	http://www.ncbi.nlm.nih.gov/entrez/query.fcgi?db=gene&cmd=Retrieve&dopt=full_report&list_uids=7345	1407	0.0190754	0.00844581	NA	0.00191738	10.7392	-0.124048	0	LD	down	yes	2437	0.0330396	0.0556262	N/A	N/A	9.2956	N/A	N/A	Flat	ZS	down	no	2492.26	885.758	909.411	152.77	939.255	316.075	478.536	0.355403	0.364894	0.0612978	0.376869	0.126823	0.192009	yes	yes	yes
SRV_12266_at	Tig_NM_005556_Contig_2	TC01675	ref|NP_005547.3| keratin 7 [Homo sapiens]	1e-15	NP_005547	KERATIN 7	3855	http://www.ncbi.nlm.nih.gov/entrez/query.fcgi?db=gene&cmd=Retrieve&dopt=full_report&list_uids=3855	1069	0.014493	0.00247061	NA	0.00173561	10.8753	-0.0579076	0	LD	down	yes	2180	0.0295553	0.029568	N/A	N/A	10.2183	N/A	N/A	Flat	ZS	down	no	1929.57	2000.61	1934.83	635.862	1436.69	863.222	983.825	1.03682	1.00273	0.329535	0.744566	0.447365	0.509868	yes	yes	yes
SRV_01351_at	Mex_NM_002229_Contig_3	MC01239	ref|NP_002220.1| jun B proto-oncogene [Homo sapiens]	4e-47	NP_002220	JUN B PROTO-ONCOGENE	3726	http://www.ncbi.nlm.nih.gov/entrez/query.fcgi?db=gene&cmd=Retrieve&dopt=full_report&list_uids=3726	702	0.00951735	0.000543098	NA	8.49485e-05	9.93757	0.0630444	0	LU	up	yes	2203	0.0298671	0.0315798	0.0134495	0.343914	10.1962	0.230275	-0.00751996	QC	ZS	up	no	872.807	1339	1903.2	3397.76	2461.22	3370.51	1965.1	1.53413	2.18055	3.89292	2.81989	3.86169	2.25147	yes	yes	yes
SRV_01492_at	Mex_NM_002591_Contig_1	MC01380	ref|NP_002582.2| cytosolic phosphoenolpyruvate carboxykinase 1 [Homo sapiens]	1e-128	NP_002582	PHOSPHOENOLPYRUVATE CARBOXYKINASE 1 (SOLUBLE)	5105	http://www.ncbi.nlm.nih.gov/entrez/query.fcgi?db=gene&cmd=Retrieve&dopt=full_report&list_uids=5105	1549	0.0210005	0.0131456	NA	0.00286232	5.85336	0.0809382	0	LU	up	yes	2955	0.0400624	0.204684	N/A	N/A	6.71911	N/A	N/A	Flat	ZS	up	no	75.4298	69.6126	164.936	281.327	155.731	171.728	81.5284	0.922879	2.18661	3.72965	2.06459	2.27666	1.08085	yes	yes	yes
SRV_05709_at	Mex_Nohits_1039_Contig_1	MC05592	No Hit	0	0	0	0	0	798	0.0108189	0.000845853	0.00162503	0.00404309	6.70037	0.392513	-0.0114034	QLCU	up	yes	2352	0.0318872	0.0458451	0.0160766	0.738148	7.59747	0.495574	-0.0170066	QC	ZS	up	no	81.605	249.398	818.408	521.823	1193.9	1681.57	474.596	3.05616	10.0289	6.3945	14.6302	20.6062	5.81577	yes	yes	yes
SRV_05710_a_at	Mex_Nohits_1039_Contig_2	MC05593	No Hit	0	0	0	0	0	541	0.0073346	0.000223354	0.00144494	0.000449681	7.99671	0.407853	-0.0111043	QLCU	up	yes	2478	0.0335954	0.0630134	N/A	N/A	10.1462	N/A	N/A	Flat	ZS	up	no	195.219	652.042	2438.92	1809.03	3116.73	3381.05	1116.71	3.34006	12.4932	9.26671	15.9653	17.3193	5.72029	yes	yes	yes
SRV_09490_at	Mex_Nohits_4895_Contig_1	MC09373	No Hit	0	0	0	0	0	1250	0.0169469	0.00482415	NA	0.00301844	9.33866	-0.0851564	0	LD	down	yes	2909	0.0394387	0.183997	N/A	N/A	8.65522	N/A	N/A	Flat	ZS	down	no	552.267	1017.2	591.795	147.701	556.599	246.438	491.282	1.84186	1.07157	0.267444	1.00784	0.446229	0.889574	yes	yes	yes
SRV_10570_at	Tig_NM_000106_Contig_1	TC00057	ref|NP_000097.2| cytochrome P450, family 2, subfamily D, polypeptide 6 isoform 1 [Homo sapiens]	1e-146	NP_000097	cytochrome P450, family 2, subfamily D, polypeptide 6	1569	http://www.ncbi.nlm.nih.gov/entrez/query.fcgi?db=gene&cmd=Retrieve&dopt=full_report&list_uids=1569	1172	0.0158894	0.00369571	NA	0.00361897	6.336	0.0315188	0	LU	up	yes	2831	0.0383812	0.148335	N/A	N/A	7.04875	N/A	N/A	Flat	ZS	up	no	74.7394	101.701	137.345	154.023	201.848	183.907	121.366	1.36074	1.83765	2.0608	2.70069	2.46064	1.62385	yes	yes	yes
SRV_00116_at	Mex_NM_000014_Contig_4	MC00004	ref|NP_000005.2| alpha-2-macroglobulin precursor [Homo sapiens]	3e-21	NP_000005	ALPHA-2-MACROGLOBULIN	2	http://www.ncbi.nlm.nih.gov/entrez/query.fcgi?db=gene&cmd=Retrieve&dopt=full_report&list_uids=2	867	0.0117543	0.0011653	NA	0.000494535	13.0662	0.0366311	0	LU	up	yes	615	0.00833785	0.000191421	0.00546253	0.000163815	13.1054	0.105348	-0.00261065	QLCU	up	N/A	yes	8725.8	9767.34	14213.9	17686.8	10543.6	16182.3	16530	1.11936	1.62895	2.02696	1.20833	1.85453	1.89438	yes	no	yes
SRV_00508_at	Mex_NM_000714_Contig_1	MC00396	ref|NP_000705.2| translocator protein (18kDa) isoform PBR [Homo sapiens]	3e-61	NP_000705	BENZODIAZAPINE RECEPTOR (PERIPHERAL)	706	http://www.ncbi.nlm.nih.gov/entrez/query.fcgi?db=gene&cmd=Retrieve&dopt=full_report&list_uids=706	1128	0.0152928	0.00318121	NA	0.000503683	11.487	-0.0306209	0	LD	down	yes	1655	0.0224376	0.0075941	0.0075474	0.0383023	11.5372	-0.123424	0.00370351	QLVD	down	N/A	yes	3291.37	2360.09	2444.84	1576.03	2240.97	1645.75	2031.52	0.717055	0.742804	0.478839	0.680863	0.500021	0.617228	yes	no	yes
SRV_00752_a_at	Mex_NM_001145_Contig_2	MC00640	No Hit	0	0	0	0	0	1224	0.0165944	0.00448622	NA	0.00200684	13.3124	0.035743	0	LU	up	yes	2153	0.0291893	0.0281624	0.0183651	0.138814	13.115	0.130287	-0.00403155	QC	up	N/A	yes	9636.41	11069.4	11110.4	20332.7	10108.2	18043	12692.4	1.1487	1.15296	2.10999	1.04896	1.87238	1.31713	yes	no	yes
SRV_01164_a_at	Mex_NM_001749_Contig_5	MC01052	ref|NP_001740.1| calpain, small subunit 1 [Homo sapiens]	1e-28	NP_001740	CALPAIN, SMALL SUBUNIT 1	826	http://www.ncbi.nlm.nih.gov/entrez/query.fcgi?db=gene&cmd=Retrieve&dopt=full_report&list_uids=826	232	0.00314534	2.80698e-05	0.0252985	1.09276e-05	10.6889	0.0868569	-0.00168944	QLCU	up	yes	1949	0.0264235	0.0163748	NA	0.0156691	10.8766	0.0215214	0	LU	up	N/A	yes	1633.19	1891	2882.64	3584.95	2498.06	2700.92	2923.26	1.15786	1.76504	2.19506	1.52956	1.65377	1.78991	yes	no	yes
SRV_01170_a_at	Mex_NM_001757_Contig_1	MC01058	ref|NP_001748.1| carbonyl reductase 1 [Homo sapiens]	3e-63	NP_001748	CARBONYL REDUCTASE 1	873	http://www.ncbi.nlm.nih.gov/entrez/query.fcgi?db=gene&cmd=Retrieve&dopt=full_report&list_uids=873	897	0.0121611	0.00130279	NA	0.000173604	10.7292	-0.0340236	0	LD	down	yes	132	0.00178959	5.86595e-06	0.000179341	7.12234e-06	10.7834	-0.108243	0.00277553	QLVD	down	N/A	yes	1881.26	1438.14	1297.7	877.278	1411.15	966.274	972.599	0.764456	0.689803	0.466325	0.750112	0.513632	0.516994	yes	no	yes
SRV_03781_at	Mex_NM_015917_Contig_3	MC03669	No Hit	0	0	0	0	0	246	0.00333514	3.19513e-05	NA	3.03174e-06	11.554	-0.0395221	0	LD	down	yes	523	0.00709056	0.000121906	0.00205172	0.000145323	11.5352	-0.0942119	0.00243445	QLVD	down	N/A	yes	2955.19	2961.96	2262.27	1413.33	2650.28	1732.98	1804.69	1.00229	0.765526	0.478254	0.896823	0.586418	0.610684	yes	no	yes
SRV_04626_a_at	Mex_NM_022735_Contig_2	MC04509	ref|NP_073572.2| acyl-Coenzyme A binding domain containing 3 [Homo sapiens]	3e-49	NP_073572	ACYL-COENZYME A BINDING DOMAIN CONTAINING 3	64746	http://www.ncbi.nlm.nih.gov/entrez/query.fcgi?db=gene&cmd=Retrieve&dopt=full_report&list_uids=64746	166	0.00225054	1.2173e-05	NA	5.92484e-06	7.02151	0.0410196	0	LU	up	yes	1390	0.0188449	0.00352349	0.012185	0.00595267	6.93187	0.115458	-0.00317031	QLCU	up	N/A	yes	137.915	123.574	158.729	285.165	123.099	246.94	203.932	0.896016	1.15092	2.06768	0.892569	1.79053	1.47868	yes	no	yes
SRV_04628_at	Mex_NM_022735_Contig_5	MC04511	ref|NP_073572.2| acyl-Coenzyme A binding domain containing 3 [Homo sapiens]	3e-49	NP_073572	ACYL-COENZYME A BINDING DOMAIN CONTAINING 3	64746	http://www.ncbi.nlm.nih.gov/entrez/query.fcgi?db=gene&cmd=Retrieve&dopt=full_report&list_uids=64746	210	0.00284707	2.27468e-05	NA	7.43703e-06	7.43393	0.0390078	0	LU	up	yes	1466	0.0198753	0.00451701	0.0207715	0.0056373	7.31795	0.111674	-0.00298129	QLCU	up	N/A	yes	181.409	167.854	211.358	366.115	158.009	321.713	274.572	0.925279	1.16509	2.01817	0.871011	1.77341	1.51355	yes	no	yes
SRV_08689_at	Mex_Nohits_409_Contig_1	MC08572	No Hit	0	0	0	0	0	914	0.0123915	0.00140547	0.00168074	0.01086	6.25507	0.155412	-0.00464695	QLCU	up	yes	2079	0.028186	0.0231394	0.00827044	0.526728	6.42212	0.0913748	-0.00307679	QC	up	N/A	yes	88.491	78.5019	186.671	124.093	94.4582	137.761	96.0173	0.887117	2.10949	1.40233	1.06743	1.55678	1.08505	yes	no	yes
SRV_10154_at	Mex_Nohits_695_Contig_1	MC10037	No Hit	0	0	0	0	0	1263	0.0171231	0.00502035	NA	0.00143547	8.63229	0.0345622	0	LU	up	yes	364	0.00493492	4.40197e-05	0.000223571	0.000142455	8.60426	0.112295	-0.00313308	QLCU	up	N/A	yes	377.107	437.72	457.919	775.216	475.075	715.735	629.507	1.16073	1.21429	2.05569	1.25979	1.89796	1.6693	yes	no	yes
SRV_11957_at	Tig_NM_004354_Contig_1	TC01378	ref|NP_004345.1| cyclin G2 [Homo sapiens]	2e-55	NP_004345	CYCLIN G2	901	http://www.ncbi.nlm.nih.gov/entrez/query.fcgi?db=gene&cmd=Retrieve&dopt=full_report&list_uids=901	1154	0.0156453	0.00348834	NA	0.000739316	7.22952	0.041686	0	LU	up	yes	1545	0.0209463	0.00549384	0.0327342	0.00539502	7.2795	0.110135	-0.00285733	QLCU	up	N/A	yes	154.938	165.028	249.338	345.075	187.484	297.251	280.884	1.06512	1.60927	2.22718	1.21005	1.91851	1.81288	yes	no	yes
SRV_00049_at	0	gi|2352808|	NP_003288.1	8e-138	NP_003288.1	nuclear receptor subfamily 2, group C, member 1	7181	http://www.ncbi.nlm.nih.gov/entrez/query.fcgi?db=gene&cmd=Retrieve&dopt=full_report&list_uids=7181	329	0.00446041	6.43131e-05	NA	6.65942e-06	6.62529	0.0354742	0	LU	up	yes	387	0.00524675	5.24257e-05	0.000600926	8.85657e-05	6.60556	0.103481	-0.00275775	QLCU	up	N/A	yes	96.2449	107.603	125.995	196.634	114.275	174.643	162.762	1.11801	1.3091	2.04306	1.18734	1.81457	1.69112	yes	no	yes
SRV_00083_at	CTG325	0	unavailable	unavailable	0	0	0	0	174	0.002359	1.38446e-05	0.00163448	9.23449e-06	6.83892	-0.048815	0.00346758	QlVU	up	yes	1635	0.0221665	0.00723902	0.00884322	0.0280307	6.72804	0.114824	-0.00338897	QLCU	up	N/A	yes	113.367	111.094	108.89	293.223	115.299	200.408	161.015	0.979947	0.960504	2.58648	1.01704	1.76777	1.42029	yes	no	yes
SRV_00319_at	Mex_NM_000371_Contig_1	MC00207	ref|NP_000362.1| transthyretin [Homo sapiens]	1e-12	NP_000362	TRANSTHYRETIN (PREALBUMIN, AMYLOIDOSIS TYPE I)	7276	http://www.ncbi.nlm.nih.gov/entrez/query.fcgi?db=gene&cmd=Retrieve&dopt=full_report&list_uids=7276	318	0.00431128	5.93499e-05	NA	5.34298e-06	11.6167	-0.0391807	0	LD	down	yes	842	0.0114154	0.000509069	0.000191206	0.118831	11.5769	-0.106379	0.00350705	QV	down	N/A	yes	3019.61	3169.5	2306.38	1475.21	2732.16	1791.64	2610.75	1.04964	0.763803	0.488544	0.904806	0.593334	0.864598	yes	no	yes
SRV_01134_at	Mex_NM_001693_Contig_1	MC01022	ref|NP_001684.2| vacuolar H+ATPase B2 [Homo sapiens]	1e-100	NP_001684	ATPASE, H+ TRANSPORTING, LYSOSOMAL 56/58KDA, V1 SUBUNIT B2	526	http://www.ncbi.nlm.nih.gov/entrez/query.fcgi?db=gene&cmd=Retrieve&dopt=full_report&list_uids=526	381	0.0051654	9.14209e-05	NA	8.49143e-06	7.30072	0.0390694	0	LU	up	yes	1121	0.0151979	0.00139252	0.00324483	0.00458134	7.32767	0.0854893	-0.00244294	QLCU	up	N/A	yes	168.594	153.096	222.211	339.794	170.983	261.01	223.822	0.908078	1.31803	2.01546	1.01417	1.54816	1.32758	yes	no	yes
SRV_01504_a_at	Mex_NM_002631_Contig_10	MC01392	ref|NP_002622.2| phosphogluconate dehydrogenase [Homo sapiens]	0	NP_002622	PHOSPHOGLUCONATE DEHYDROGENASE	5226	http://www.ncbi.nlm.nih.gov/entrez/query.fcgi?db=gene&cmd=Retrieve&dopt=full_report&list_uids=5226	122	0.00165401	5.7256e-06	0.0147107	2.10637e-06	12.2024	-0.0058838	0.00181435	QlVU	up	yes	1333	0.0180721	0.00288145	0.00509593	0.0101617	12.0212	0.13682	-0.00395957	QLCU	up	N/A	yes	4801.1	4640.72	5451.6	11259.8	4173.21	9289.65	6896.97	0.966595	1.13549	2.34525	0.86922	1.9349	1.43654	yes	no	yes
SRV_02290_a_at	Mex_NM_004663_Contig_7	MC02178	ref|NP_004654.1| Ras-related protein Rab-11A [Homo sapiens]	1e-98	NP_004654	RAB11A, MEMBER RAS ONCOGENE FAMILY	8766	http://www.ncbi.nlm.nih.gov/entrez/query.fcgi?db=gene&cmd=Retrieve&dopt=full_report&list_uids=8766	184	0.00249458	1.53851e-05	0.0171081	6.04232e-06	8.40048	-0.0115018	0.00208333	QlVU	up	yes	1256	0.0170282	0.00222703	0.000981405	0.118412	8.40583	0.132094	-0.00427989	QC	up	N/A	yes	356.633	319.009	385.483	837.826	388.929	678.899	430.913	0.894502	1.0809	2.34927	1.09056	1.90363	1.20828	yes	no	yes
SRV_02647_a_at	Mex_NM_005722_Contig_1	MC02535	ref|NP_001005386.1| actin-related protein 2 isoform a [Homo sapiens]	1e-73	NP_001005386	ARP2 ACTIN-RELATED PROTEIN 2 HOMOLOG (YEAST)	10097	http://www.ncbi.nlm.nih.gov/entrez/query.fcgi?db=gene&cmd=Retrieve&dopt=full_report&list_uids=10097	32	0.000433839	3.34524e-07	0.00631961	1.11102e-07	8.33335	0.00250518	0.00142481	QlVU	up	yes	1183	0.0160385	0.00174168	0.0278033	0.00131004	8.1962	0.107966	-0.00265138	QLCU	up	N/A	yes	335.951	309.093	386.406	733.06	285.527	584.548	567.8	0.920052	1.15018	2.18204	0.849905	1.73998	1.69013	yes	no	yes
SRV_02810_at	Mex_NM_006134_Contig_1	MC02698	ref|NP_006125.2| transmembrane protein 50B [Homo sapiens]	2e-66	NP_006125	TRANSMEMBRANE PROTEIN 50B	757	http://www.ncbi.nlm.nih.gov/entrez/query.fcgi?db=gene&cmd=Retrieve&dopt=full_report&list_uids=757	250	0.00338937	3.29266e-05	0.0110566	1.5414e-05	8.46695	-0.0201162	0.00207081	QlVU	up	yes	1152	0.0156182	0.00158783	0.000610772	0.166245	8.32528	0.148877	-0.00489899	QC	up	N/A	yes	369.228	329.002	375.734	743.447	330.024	713.44	400.447	0.891053	1.01762	2.01352	0.893821	1.93225	1.08455	yes	no	yes
SRV_03505_a_at	Mex_NM_014317_Contig_1	MC03393	ref|NP_055132.2| prenyl diphosphate synthase, subunit 1 [Homo sapiens]	1e-29	NP_055132	PRENYL (DECAPRENYL) DIPHOSPHATE SYNTHASE, SUBUNIT 1	23590	http://www.ncbi.nlm.nih.gov/entrez/query.fcgi?db=gene&cmd=Retrieve&dopt=full_report&list_uids=23590	638	0.00864967	0.000379457	NA	0.000185409	6.92024	0.0455901	0	LU	up	yes	1885	0.0255559	0.0143705	0.0120718	0.0681911	6.92432	0.131983	-0.00399975	QC	up	N/A	yes	133.521	111.15	143.604	289.195	132.096	261.501	179.044	0.832455	1.07552	2.16591	0.989331	1.95851	1.34095	yes	no	yes
SRV_03736_at	Mex_NM_015600_Contig_1	MC03624	ref|NP_056415.1| abhydrolase domain containing 12 isoform b [Homo sapiens]	3e-16	NP_056415	CHROMOSOME 20 OPEN READING FRAME 22	26090	http://www.ncbi.nlm.nih.gov/entrez/query.fcgi?db=gene&cmd=Retrieve&dopt=full_report&list_uids=26090	1067	0.0144658	0.00245053	NA	0.000557803	9.84003	-0.0401601	0	LD	down	yes	1689	0.0228986	0.00823267	0.00285161	0.429658	9.82254	-0.126314	0.00424483	QV	down	N/A	yes	913.785	921.291	787.796	427.451	767.801	499.797	797.491	1.00821	0.862124	0.46778	0.840242	0.546953	0.872734	yes	no	yes
SRV_04020_a_at	Mex_NM_017458_Contig_9	MC03908	ref|NP_059447.2| major vault protein [Homo sapiens]	1e-51	NP_059447	MAJOR VAULT PROTEIN	9961	http://www.ncbi.nlm.nih.gov/entrez/query.fcgi?db=gene&cmd=Retrieve&dopt=full_report&list_uids=9961	48	0.000650759	1.00025e-06	NA	2.54319e-07	13.229	-0.0389093	0	LD	down	yes	296	0.00401302	2.45148e-05	0.000236134	5.13044e-05	13.2804	-0.124578	0.00336847	QLVD	down	N/A	yes	9299.81	9786.27	7602.08	4541.57	9280.76	4823.92	5574.99	1.05231	0.817445	0.488351	0.997952	0.518712	0.599474	yes	no	yes
SRV_04077_a_at	Mex_NM_017811_Contig_1	MC03965	ref|NP_060281.2| ubiquitin-conjugating enzyme UBC3B [Homo sapiens]	1e-42	NP_060281	UBIQUITIN-CONJUGATING ENZYME E2R 2	54926	http://www.ncbi.nlm.nih.gov/entrez/query.fcgi?db=gene&cmd=Retrieve&dopt=full_report&list_uids=54926	1123	0.0152251	0.00314103	NA	0.00114619	7.83562	0.0346453	0	LU	up	yes	1603	0.0217326	0.00660336	0.00248372	0.29461	7.7773	0.112949	-0.00373843	QC	up	N/A	yes	221.416	242.082	249.77	461.468	253.55	399.468	257.84	1.09334	1.12806	2.08417	1.14513	1.80415	1.16451	yes	no	yes
SRV_04483_x_at	Mex_NM_021009_Contig_15	MC04366	ref|NP_066289.2| ubiquitin C [Homo sapiens]	9e-65	NP_066289	UBIQUITIN C	7316	http://www.ncbi.nlm.nih.gov/entrez/query.fcgi?db=gene&cmd=Retrieve&dopt=full_report&list_uids=7316	512	0.00694143	0.000200599	0.0154282	0.000115937	11.0801	0.0288672	-0.00222943	QLCD	down	yes	668	0.0090564	0.000248515	0.00111879	0.000661358	11.181	-0.125878	0.00349946	QLVD	down	N/A	yes	2257.56	2161.62	2255.82	1127.75	2073.61	1153.32	1359.09	0.957501	0.999227	0.499542	0.918516	0.51087	0.602017	yes	no	yes
SRV_04524_at	Mex_NM_021194_Contig_1	MC04407	ref|NP_067017.2| solute carrier family 30 (zinc transporter), member 1 [Homo sapiens]	1e-62	NP_067017	SOLUTE CARRIER FAMILY 30 (ZINC TRANSPORTER), MEMBER 1	7779	http://www.ncbi.nlm.nih.gov/entrez/query.fcgi?db=gene&cmd=Retrieve&dopt=full_report&list_uids=7779	627	0.00850054	0.000359927	NA	0.000138528	8.67609	0.0457785	0	LU	up	yes	1180	0.0159978	0.00172225	0.0014958	0.0209604	8.60062	0.131567	-0.00402188	QLCU	up	N/A	yes	416.982	414.6	494.627	985.116	435.701	792.981	562.224	0.994288	1.18621	2.36249	1.04489	1.90171	1.34832	yes	no	yes
SRV_04574_at	Mex_NM_021978_Contig_2	MC04457	ref|NP_068813.1| suppression of tumorigenicity 14 [Homo sapiens]	3e-36	NP_068813	SUPPRESSION OF TUMORIGENICITY 14 (COLON CARCINOMA)	6768	http://www.ncbi.nlm.nih.gov/entrez/query.fcgi?db=gene&cmd=Retrieve&dopt=full_report&list_uids=6768	745	0.0101003	0.000650167	0.0313888	0.000369845	6.4476	-0.0287731	0.00222123	QlVU	up	yes	1277	0.0173129	0.00242106	0.000719082	0.735242	6.20147	0.144275	-0.00518576	QC	up	N/A	yes	83.8198	89.6237	85.6826	170.087	75.534	154.036	72.9199	1.06924	1.02222	2.02919	0.901148	1.83771	0.869961	yes	no	yes
SRV_04655_a_at	Mex_NM_024006_Contig_1	MC04538	ref|NP_775788.2| vitamin K epoxide reductase complex, subunit 1-like 1 [Homo sapiens]	2e-43	NP_775788	VITAMIN K EPOXIDE REDUCTASE COMPLEX, SUBUNIT 1-LIKE 1	154807	http://www.ncbi.nlm.nih.gov/entrez/query.fcgi?db=gene&cmd=Retrieve&dopt=full_report&list_uids=154807	1076	0.0145879	0.00254874	NA	0.000381515	6.66272	0.0436867	0	LU	up	yes	1866	0.0252983	0.013439	0.0111063	0.0676789	6.53965	0.148962	-0.00452333	QC	up	N/A	yes	117.885	89.5155	149.283	237.018	84.516	222.618	144.082	0.759343	1.26634	2.01058	0.716933	1.88842	1.22222	yes	no	yes
SRV_04733_at	Mex_NM_024805_Contig_1	MC04616	ref|NP_079081.1| hypothetical protein LOC79863 [Homo sapiens]	2e-31	NP_079081	CHROMOSOME 18 OPEN READING FRAME 22	79863	http://www.ncbi.nlm.nih.gov/entrez/query.fcgi?db=gene&cmd=Retrieve&dopt=full_report&list_uids=79863	757	0.010263	0.000687607	NA	0.000152656	9.20806	-0.0564367	0	LD	down	yes	2158	0.029257	0.0282557	0.0102198	0.539002	9.12021	-0.148567	0.00500035	QV	down	N/A	yes	502.498	725.97	438.339	201.865	568.174	259.778	483.591	1.44472	0.87232	0.401724	1.1307	0.516974	0.962373	yes	no	yes
SRV_07929_at	Mex_Nohits_335_Contig_1	MC07812	No Hit	0	0	0	0	0	245	0.00332158	3.07835e-05	NA	8.11965e-06	11.1747	0.0347419	0	LU	up	yes	166	0.00225054	7.7179e-06	0.000879951	5.4418e-06	11.1803	0.0968408	-0.00229845	QLCU	up	N/A	yes	2268.74	2431.96	2731.45	4548.8	2741.43	4095.09	4371.83	1.07195	1.20395	2.00499	1.20835	1.80501	1.92699	yes	no	yes
SRV_08537_at	Mex_Nohits_394_Contig_1	MC08420	No Hit	0	0	0	0	0	422	0.00572126	0.000120045	NA	0.00010371	7.57556	0.0378677	0	LU	up	yes	606	0.00821584	0.000186275	0.000152696	0.00590511	7.54967	0.123671	-0.00381875	QLCU	up	N/A	yes	182.881	203.583	208.057	395.482	228.619	357.045	261.276	1.1132	1.13766	2.16251	1.25009	1.95233	1.42866	yes	no	yes
SRV_08964_a_at	Mex_Nohits_434_Contig_1	MC08847	No Hit	0	0	0	0	0	570	0.00772777	0.000258949	NA	5.92984e-05	6.52461	0.0407383	0	LU	up	yes	592	0.00802603	0.000174385	7.44366e-05	0.0419787	6.45078	0.118396	-0.00384876	QLCU	up	N/A	yes	87.9528	101.706	110.928	204.319	102.091	160.585	107.881	1.15637	1.26122	2.32306	1.16075	1.82581	1.22658	yes	no	yes
SRV_10068_at	Mex_Nohits_623_Contig_1	MC09951	ref|NP_001034864.1| hypothetical protein LOC644849 [Homo sapiens]	6e-25	NP_001034864	hypothetical protein DKFZp667G2110	131544	http://www.ncbi.nlm.nih.gov/entrez/query.fcgi?db=gene&cmd=Retrieve&dopt=full_report&list_uids=131544	431	0.00584328	0.000128063	0.000544831	0.00040842	8.49116	-0.111182	0.00531115	QlVU	up	yes	1743	0.0236307	0.00960061	0.00362283	0.328855	8.3995	0.119078	-0.00394441	QC	up	N/A	yes	358.923	326.566	244.697	748.378	379.412	622.071	405.185	0.90985	0.681754	2.08507	1.05709	1.73316	1.12889	yes	no	yes
SRV_10086_at	Mex_Nohits_64_Contig_4	MC09969	No Hit	0	0	0	0	0	1316	0.0178416	0.00606453	NA	0.00132917	10.9798	-0.034901	0	LD	down	yes	993	0.0134626	0.000904794	0.000544394	0.0322845	11.1029	-0.123055	0.00387681	QLVD	down	N/A	yes	2094.35	1973.32	1735.84	1043.47	2003.09	1162.37	1676.43	0.942209	0.828818	0.498233	0.956423	0.555004	0.800455	yes	no	yes
SRV_10096_at	Mex_Nohits_649_Contig_1	MC09979	No Hit	0	0	0	0	0	11	0.000149132	3.64621e-08	NA	8.77344e-09	10.1539	0.0457571	0	LU	up	yes	87	0.0011795	2.33082e-06	6.23355e-05	3.23172e-06	10.1267	0.123019	-0.00319215	QLCU	up	N/A	yes	1167.58	1151.88	1538.17	2756.79	1243.97	2301.38	2153.48	0.986551	1.3174	2.36111	1.06542	1.97106	1.84439	yes	no	yes
SRV_10193_s_at	Mex_Nohits_728_Contig_1	MC10076	No Hit	0	0	0	0	0	13	0.000176247	6.8483e-08	0.000668253	2.52253e-08	9.41408	-0.00522303	0.00151183	QlVU	up	yes	337	0.00456887	3.6082e-05	0.000343501	7.26005e-05	9.37078	0.0917914	-0.0024779	QLCU	up	N/A	yes	664.411	706.185	752.447	1404.48	746.042	1110.27	1030.01	1.06287	1.1325	2.11387	1.12286	1.67106	1.55026	yes	no	yes
SRV_10281_s_at	Mex_Nohits_803_Contig_1	MC10164	No Hit	0	0	0	0	0	1122	0.0152115	0.00312976	NA	0.00162227	9.55404	0.0437478	0	LU	up	yes	1938	0.0262744	0.0158718	0.00619316	0.347919	9.55213	0.128912	-0.00425617	QC	up	N/A	yes	848.068	675.066	851.413	1741.89	776.891	1496.35	930.866	0.796004	1.00394	2.05395	0.916071	1.76443	1.09763	yes	no	yes
D_at	Mex_NM_000088_Contig_11	MC00030	ref|NP_000079.2| alpha 1 type I collagen preproprotein [Homo sapiens]	1e-143	NP_000079	COLLAGEN, TYPE I, ALPHA 1	1277	http://www.ncbi.nlm.nih.gov/entrez/query.fcgi?db=gene&cmd=Retrieve&dopt=full_report&list_uids=1277	1404	0.0190347	0.0083532	NA	0.00153801	10.6934	-0.0427806	0	LD	down	yes	3235	0.0438585	0.382991	N/A	N/A	10.3352	N/A	N/A	Flat	ZS	down	no	1809.39	1501.03	1339.23	727.071	1208.67	1065.97	1468.28	0.829579	0.740159	0.401833	0.668002	0.589132	0.81148	yes	no	yes
SRV_02033_a_at	Mex_NM_003944_Contig_1	MC01921	ref|NP_003935.2| selenium binding protein 1 [Homo sapiens]	2e-61	NP_003935	SELENIUM BINDING PROTEIN 1	8991	http://www.ncbi.nlm.nih.gov/entrez/query.fcgi?db=gene&cmd=Retrieve&dopt=full_report&list_uids=8991	1043	0.0141405	0.00218206	0.0108112	0.00318379	8.41631	-0.155844	0.00419719	QLVD	down	yes	3075	0.0416893	0.266179	N/A	N/A	7.75974	N/A	N/A	Flat	ZS	down	no	314.254	322.354	143.492	163.44	228.814	178.572	204.428	1.02577	0.456611	0.520089	0.728118	0.568242	0.650518	yes	no	yes
SRV_02522_a_at	Mex_NM_005379_Contig_1	MC02410	ref|NP_036355.2| myosin IB [Homo sapiens]	4e-91	NP_036355	MYOSIN IB	4430	http://www.ncbi.nlm.nih.gov/entrez/query.fcgi?db=gene&cmd=Retrieve&dopt=full_report&list_uids=4430	710	0.00962581	0.000552998	NA	0.000591784	7.83016	0.0374604	0	LU	up	yes	3182	0.0431399	0.33757	N/A	N/A	7.89495	N/A	N/A	Flat	ZS	up	no	216.253	247.381	230.642	468.975	182.569	354.364	303.364	1.14395	1.06654	2.16864	0.844237	1.63866	1.40282	yes	no	yes
SRV_03100_a_at	Mex_NM_006888_Contig_14	MC02988	ref|NP_008819.1| calmodulin 1 [Homo sapiens]	2e-80	NP_008819	CALMODULIN 1 (PHOSPHORYLASE KINASE, DELTA)	808	http://www.ncbi.nlm.nih.gov/entrez/query.fcgi?db=gene&cmd=Retrieve&dopt=full_report&list_uids=808	1037	0.0140591	0.00213048	NA	0.000913589	9.16396	-0.041516	0	LD	down	yes	2663	0.0361036	0.099807	N/A	N/A	8.63043	N/A	N/A	Flat	ZS	down	no	589.009	590.086	527.056	260.191	428.723	386.166	295.493	1.00183	0.894817	0.441744	0.727872	0.655619	0.501678	yes	no	yes
SRV_04435_a_at	Mex_NM_020462_Contig_1	MC04318	ref|NP_001026881.1| endoplasmic reticulum-golgi intermediate compartment 32 kDa protein isoform 1 [Homo sapiens]	5e-71	NP_001026881	ENDOPLASMIC RETICULUM-GOLGI INTERMEDIATE COMPARTMENT (ERGIC) 1	57222	http://www.ncbi.nlm.nih.gov/entrez/query.fcgi?db=gene&cmd=Retrieve&dopt=full_report&list_uids=57222	202	0.00273861	2.00807e-05	NA	1.732e-06	8.40364	0.0434361	0	LU	up	yes	2400	0.032538	0.0507649	N/A	N/A	8.65288	N/A	N/A	Flat	ZS	up	no	354.614	348.452	514.675	786.692	318.653	592.411	421.687	0.982622	1.45136	2.21844	0.898591	1.67058	1.18914	yes	no	yes
SRV_06517_at	Mex_Nohits_181_Contig_1	MC06400	No Hit	0	0	0	0	0	1669	0.0226274	0.0181015	NA	0.00921548	13.9936	-0.0389127	0	LD	down	yes	3032	0.0411063	0.246614	N/A	N/A	13.7312	N/A	N/A	Flat	ZS	down	no	17389.6	15776.8	16444.8	8473.61	13766	11439.6	14536.4	0.907255	0.94567	0.487281	0.791624	0.657844	0.835925	yes	no	yes
SRV_09495_at	Mex_Nohits_4900_Contig_1	MC09378	No Hit	0	0	0	0	0	1279	0.01734	0.00537658	NA	0.00217432	12.0545	-0.060266	0	LD	down	yes	2751	0.0372966	0.119754	N/A	N/A	11.7305	N/A	N/A	Flat	ZS	down	no	4431.59	4393.52	3897.55	1467.13	4171.73	2448.45	3964.36	0.99141	0.879492	0.331063	0.941362	0.552499	0.894569	yes	no	yes
SRV_09503_at	Mex_Nohits_4908_Contig_1	MC09386	No Hit	0	0	0	0	0	1509	0.0204582	0.0117277	NA	0.00212815	9.43729	-0.0308201	0	LD	down	yes	2201	0.02984	0.0314592	0.0370624	0.0645059	9.56934	-0.0856339	0.00248831	QV	ZS	down	no	767.118	599.654	565.712	379.391	690.689	486.628	562.875	0.781697	0.737451	0.494567	0.900368	0.634359	0.733752	yes	no	yes
SRV_10074_at	Mex_Nohits_629_Contig_1	MC09957	No Hit	0	0	0	0	0	1126	0.0152657	0.00316746	NA	0.000629108	7.2945	0.0493343	0	LU	up	yes	2679	0.0363205	0.103203	N/A	N/A	7.81501	N/A	N/A	Flat	ZS	up	no	165.528	159.802	217.279	412.453	213.312	329.882	257.41	0.965408	1.31264	2.49175	1.28868	1.99292	1.55509	yes	no	yes
SRV_10188_s_at	Mex_Nohits_723_Contig_1	MC10071	No Hit	0	0	0	0	0	714	0.00968004	0.00055871	NA	7.5413e-05	8.17924	0.037038	0	LU	up	yes	3362	0.0455803	0.515092	N/A	N/A	8.67733	N/A	N/A	Flat	ZS	up	no	283.946	309.728	378.475	599.601	500.839	482.597	452.784	1.0908	1.33291	2.11167	1.76385	1.69961	1.59461	yes	no	yes
SRV_10444_at	Mex_Nohits_932_Contig_1	MC10327	No Hit	0	0	0	0	0	1718	0.0232918	0.0202811	NA	0.00408682	9.19028	-0.0334165	0	LD	down	yes	2221	0.0301112	0.0328353	NA	0.0288894	9.40445	-0.028088	0	LD	ZS	down	no	698.968	455.67	460.25	306.52	598.293	396.042	411.714	0.651919	0.65847	0.438533	0.855967	0.566609	0.589031	yes	no	yes
SRV_10464_s_at	Mex_Nohits_96_Contig_3	MC10347	No Hit	0	0	0	0	0	731	0.00991052	0.000610042	0.00481106	0.000869964	9.33466	0.17793	-0.00472943	QLCU	up	yes	2408	0.0326464	0.051553	N/A	N/A	10.0331	N/A	N/A	Flat	ZS	up	no	801.573	616.92	1918.36	1565.02	962.244	1587.6	1115.47	0.769637	2.39325	1.95244	1.20044	1.9806	1.3916	yes	no	yes
SRV_10555_s_at	Tig_NM_000088_Contig_4	TC00042	No Hit	0	0	0	0	0	1259	0.0170689	0.0049525	NA	0.00120378	10.2575	-0.0505732	0	LD	down	yes	3178	0.0430857	0.33393	N/A	N/A	9.81763	N/A	N/A	Flat	ZS	down	no	1347.71	1124.33	1085.85	461.555	865.136	687.31	1127.99	0.834253	0.805696	0.342473	0.64193	0.509983	0.836964	yes	no	yes
SRV_01225_at	Mex_NM_001885_Contig_1	MC01113	ref|NP_001876.1| crystallin, alpha B [Homo sapiens]	2e-49	NP_001876	CRYSTALLIN, ALPHA B	1410	http://www.ncbi.nlm.nih.gov/entrez/query.fcgi?db=gene&cmd=Retrieve&dopt=full_report&list_uids=1410	1577	0.0213802	0.0139901	NA	0.00740758	7.7234	-0.0714679	0	LD	down	yes	3018	0.0409165	0.238914	N/A	N/A	7.15715	N/A	N/A	Flat	ZS	down	no	176.883	332.618	196.66	63.8944	173.398	95.0621	183.677	1.88044	1.11181	0.361224	0.980297	0.53743	1.03841	yes	no	yes
SRV_02600_a_at	Mex_NM_005606_Contig_1	MC02488	ref|NP_001008530.1| legumain preproprotein [Homo sapiens]	5e-62	NP_001008530	LEGUMAIN	5641	http://www.ncbi.nlm.nih.gov/entrez/query.fcgi?db=gene&cmd=Retrieve&dopt=full_report&list_uids=5641	582	0.00789046	0.000274768	NA	6.1134e-05	9.73725	0.043926	0	LU	up	yes	2329	0.0315754	0.0432347	0.0246128	0.209419	9.86523	0.078633	-0.00246751	QC	ZS	up	no	969.816	809.83	1496.05	2019.46	988.49	1421.08	1163.99	0.835035	1.54261	2.08231	1.01926	1.46531	1.20021	yes	no	yes
SRV_05217_a_at	Mex_NM_138432_Contig_1	MC05100	ref|NP_612441.1| serine dehydratase-like [Homo sapiens]	8e-47	NP_612441	SERINE DEHYDRATASE-LIKE	113675	http://www.ncbi.nlm.nih.gov/entrez/query.fcgi?db=gene&cmd=Retrieve&dopt=full_report&list_uids=113675	445	0.00603308	0.000137465	NA	6.6599e-05	7.11623	-0.0480807	0	LD	down	yes	2732	0.037039	0.115999	N/A	N/A	6.68282	N/A	N/A	Flat	ZS	down	no	135.516	143.149	120.807	55.3334	102.388	98.7488	85.1411	1.05633	0.891459	0.408317	0.755541	0.728688	0.628274	yes	no	yes
SRV_05602_at	Mex_NM_182612_Contig_1	MC05485	ref|NP_872418.1| hypothetical protein LOC347862 [Homo sapiens]	6e-73	NP_872418	PARKINSON DISEASE 7 DOMAIN CONTAINING 1	347862	http://www.ncbi.nlm.nih.gov/entrez/query.fcgi?db=gene&cmd=Retrieve&dopt=full_report&list_uids=347862	54	0.000732104	1.21668e-06	0.00279316	4.90296e-07	6.50769	-0.0109332	0.00173432	QlVU	up	yes	2776	0.0376356	0.129927	N/A	N/A	6.60291	N/A	N/A	Flat	ZS	up	no	91.7395	89.6856	98.9585	189.606	81.6529	130.362	96.9058	0.977612	1.07869	2.06679	0.890051	1.421	1.05631	yes	no	yes
SRV_10374_at	Mex_Nohits_884_Contig_1	MC10257	No Hit	0	0	0	0	0	531	0.00719902	0.000213708	NA	0.000115843	9.51213	-0.0356168	0	LD	down	yes	2217	0.0300569	0.0327268	0.0244702	0.1193	9.49457	-0.0666883	0.00203116	QV	ZS	down	no	779.015	682.607	674.953	367.698	608.824	522.458	596.29	0.876243	0.866418	0.472004	0.781531	0.670665	0.765441	yes	no	yes
