# Supplementary material for: Effect of thyroid hormone concentration on the transcriptional response underlying induced metamorphosis in the Mexican axolotl (Ambystoma)
Source: BMC Genomics. 2008 Feb 11;9:78. doi: 10.1186/1471-2164-9-78 (PMC2262897; doi:10.1186/1471-2164-9-78)
Supplement: Additional file 11 — The 246 genes unique to the 50 nM regression analysis. Excel table containing statistical and informatic values for the 246 DEGs identified by the 50 nM regression analysis and fold change criteria that were not identified by the 5 nM regression analysis. [file 1471-2164-9-78-S11.xls]

## Sheet: Sheet1
ID	Contig	CID	Human Hit	BLASTX	NP	Gene Name	Gene ID	Gene Link	Rank (5nM)	q (5 nM)	Overall P-Val (5 nM)	Quadratic effect P-Val (5 nM)	Linear effect P-Val (5 nM)	Intercept (5nM)	Linear effect (5 nM)	Quadratic effect (5 nM)	Pattern (5 nM)	Gen_Dir5	Trend_5	Significant (5 nM)	Rank (50 nM)	q (50 nM)	Overall P-Val (50 nM)	Quadratic effect P-Val (50 nM)	Linear effect P-Val (50 nM)	Intercept (50 nM)	Linear effect (50 nM)	Quadratic effect (50 nM)	Pattern (50 nM)	Gen_Dir50	Significant (50 nM)	RawMean_D0	RawMean_5D2	RawMean_5D12	RawMean_5D28	RawMean_50D2	RawMean_50D12	RawMean_50D28	FC_5D2	FC_5D12	FC_5D28	FC_50D2	FC_50D12	FC_50D28	2FC_5	2FC_50	Same_Dir	Late_Response_50
SRV_03329_at	Mex_NM_012420_Contig_1	MC03217	ref|NP_036552.1| interferon-induced protein with tetratricopeptide repeats 5 [Homo sapiens]	3e-35	NP_036552	INTERFERON-INDUCED PROTEIN WITH TETRATRICOPEPTIDE REPEATS 5	24138	http://www.ncbi.nlm.nih.gov/entrez/query.fcgi?db=gene&cmd=Retrieve&dopt=full_report&list_uids=24138	2028	0.0274946	0.0452218	0.0426096	0.100918	7.05269	0.16513	-0.00723346	QC	ZS	up	no	1206	0.0163503	0.00188604	NA	0.00151417	6.92763	-0.0840723	0	LD	down	yes	143.027	152.407	320.512	76.209	112.216	150.35	24.3614	1.06559	2.24092	0.532831	0.784579	1.0512	0.170328	yes	yes	no	yes
SRV_05760_at	Mex_Nohits_1079_Contig_1	MC05643	No Hit	0	0	0	0	0	2197	0.0297858	0.0665316	N/A	N/A	10.3299	N/A	N/A	Flat	ZS	up	no	103	0.00139642	3.18095e-06	0.000791656	1.89308e-06	10.0242	0.0645555	-0.00501533	QLCD	down	yes	971.945	1523.67	2001.38	1045.84	1279.18	1059.67	240.404	1.56765	2.05915	1.07603	1.31611	1.09026	0.247343	yes	yes	no	yes
SRV_10145_s_at	Mex_Nohits_688_Contig_1	MC10028	No Hit	0	0	0	0	0	1982	0.0268709	0.0412522	0.0144536	0.706932	8.36645	0.138654	-0.00505969	QC	ZS	up	no	921	0.0124864	0.000679977	0.0154622	0.000522861	8.20834	0.068017	-0.00430054	QLCD	down	yes	304.484	466.811	651.933	318.044	342.868	346.694	106.883	1.53312	2.14111	1.04453	1.12606	1.13863	0.35103	yes	yes	no	yes
SRV_03357_at	Mex_NM_013269_Contig_1	MC03245	ref|NP_001772.1| CD69 antigen (p60, early T-cell activation antigen) [Homo sapiens]	3e-13	NP_001772	CD69 ANTIGEN (P60, EARLY T-CELL ACTIVATION ANTIGEN)	969	http://www.ncbi.nlm.nih.gov/entrez/query.fcgi?db=gene&cmd=Retrieve&dopt=full_report&list_uids=969	2070	0.028064	0.0507566	N/A	N/A	9.57991	N/A	N/A	Flat	ZS	up	no	687	0.00931399	0.00026514	NA	3.19737e-05	9.68637	-0.0530063	0	LD	down	yes	711.292	1111.84	891.653	534.337	966.565	541.014	300.116	1.56313	1.25357	0.75122	1.35889	0.760607	0.421931	no	yes	no	yes
SRV_05103_a_at	Mex_NM_057164_Contig_1	MC04986	ref|NP_004360.2| alpha 3 type VI collagen isoform 1 precursor [Homo sapiens]	3e-54	NP_004360	collagen, type VI, alpha 3	1293	http://www.ncbi.nlm.nih.gov/entrez/query.fcgi?db=gene&cmd=Retrieve&dopt=full_report&list_uids=1293	3570	0.0484002	0.841163	N/A	N/A	8.21399	N/A	N/A	Flat	ZS	down	no	2169	0.0294062	0.0289917	NA	0.006174	8.19245	0.0462484	0	LU	up	yes	369.088	240.715	343.335	335.796	262.844	440.571	763.745	0.65219	0.930225	0.909801	0.712144	1.19368	2.06928	no	yes	no	yes
SRV_08155_at	Mex_Nohits_359_Contig_1	MC08038	No Hit	0	0	0	0	0	3183	0.0431535	0.473818	N/A	N/A	9.93278	N/A	N/A	Flat	ZS	down	no	1374	0.018628	0.00328215	0.0138644	0.00481389	10.1918	-0.0786158	0.00399497	QLVU	up	yes	1103.17	1084.39	911.302	915.98	1156.79	904.915	2354.75	0.982977	0.826073	0.830314	1.04861	0.820284	2.13452	no	yes	no	yes
SRV_10053_at	Mex_Nohits_610_Contig_1	MC09936	No Hit	0	0	0	0	0	2893	0.0392218	0.296769	N/A	N/A	8.60897	N/A	N/A	Flat	ZS	up	no	1504	0.0203905	0.00494577	NA	0.00145347	8.73904	-0.062053	0	LD	down	yes	383.542	458.236	410.906	336.901	505.581	327.668	154.155	1.19475	1.07134	0.878394	1.31819	0.854322	0.401925	no	yes	no	yes
SRV_10053_s_at	Mex_Nohits_610_Contig_1	MC09936	No Hit	0	0	0	0	0	3225	0.0437229	0.498885	N/A	N/A	9.30955	N/A	N/A	Flat	ZS	up	no	1501	0.0203498	0.00487465	NA	0.00238606	9.41714	-0.0515954	0	LD	down	yes	617.421	728.057	648.561	579.584	827.409	605.619	282.901	1.17919	1.05044	0.938718	1.34011	0.980886	0.458197	no	yes	no	yes
SRV_10316_s_at	Mex_Nohits_834_Contig_1	MC10199	No Hit	0	0	0	0	0	2905	0.0393845	0.303493	N/A	N/A	9.30628	N/A	N/A	Flat	ZS	up	no	978	0.0132592	0.000853729	0.0380068	0.000477243	9.25602	0.0485103	-0.00379395	QLCD	down	yes	602.642	709.895	1034.17	490.28	712.285	649.311	200.6	1.17797	1.71607	0.813551	1.18194	1.07744	0.332867	no	yes	no	yes
SRV_00130_a_at	Mex_NM_000041_Contig_4	MC00018	ref|NP_000032.1| apolipoprotein E precursor [Homo sapiens]	5e-36	NP_000032	APOLIPOPROTEIN E	348	http://www.ncbi.nlm.nih.gov/entrez/query.fcgi?db=gene&cmd=Retrieve&dopt=full_report&list_uids=348	2711	0.0367543	0.213071	N/A	N/A	11.9403	N/A	N/A	Flat	ZS	up	no	429	0.00581616	6.53906e-05	0.00297387	5.27736e-05	11.8595	0.0953165	-0.00606392	QLCD	down	yes	3669.94	3196.39	5173.83	4357.03	4342.8	4499.99	952.687	0.870966	1.40979	1.18722	1.18334	1.22617	0.259592	no	yes	no	yes
SRV_00149_a_at	Mex_NM_000099_Contig_2	MC00037	ref|NP_000090.1| cystatin C precursor [Homo sapiens]	3e-16	NP_000090	CYSTATIN C (AMYLOID ANGIOPATHY AND CEREBRAL HEMORRHAGE)	1471	http://www.ncbi.nlm.nih.gov/entrez/query.fcgi?db=gene&cmd=Retrieve&dopt=full_report&list_uids=1471	3588	0.0486443	0.864124	N/A	N/A	9.46077	N/A	N/A	Flat	ZS	down	no	1952	0.0264642	0.016455	NA	0.0227259	9.78637	0.046911	0	LU	up	yes	930.345	584.197	748.439	658.165	837.774	746.113	2372.4	0.627937	0.804475	0.707442	0.900499	0.801974	2.55002	no	yes	no	yes
SRV_02586_at	Mex_NM_005567_Contig_1	MC02474	ref|NP_005558.1| galectin 3 binding protein [Homo sapiens]	8e-44	NP_005558	LECTIN, GALACTOSIDE-BINDING, SOLUBLE, 3 BINDING PROTEIN	3959	http://www.ncbi.nlm.nih.gov/entrez/query.fcgi?db=gene&cmd=Retrieve&dopt=full_report&list_uids=3959	2889	0.0391676	0.294868	N/A	N/A	10.354	N/A	N/A	Flat	ZS	up	no	394	0.00534165	5.42869e-05	0.00109408	6.54477e-05	10.2685	0.101012	-0.00565966	QLCD	down	yes	1187.49	1240.72	1688.12	1326.49	1514.42	1593.34	423.47	1.04483	1.42158	1.11705	1.27531	1.34177	0.356609	no	yes	no	yes
SRV_02588_a_at	Mex_NM_005567_Contig_3	MC02476	ref|NP_005558.1| galectin 3 binding protein [Homo sapiens]	8e-44	NP_005558	LECTIN, GALACTOSIDE-BINDING, SOLUBLE, 3 BINDING PROTEIN	3959	http://www.ncbi.nlm.nih.gov/entrez/query.fcgi?db=gene&cmd=Retrieve&dopt=full_report&list_uids=3959	2556	0.0346529	0.15914	N/A	N/A	9.20542	N/A	N/A	Flat	ZS	up	no	764	0.0103579	0.000369347	0.00328327	0.000538097	8.88762	0.121312	-0.00639868	QLCD	down	yes	512.791	485.651	818.717	684.249	512.319	704.669	168.354	0.947073	1.59659	1.33436	0.999078	1.37418	0.328309	no	yes	no	yes
SRV_03054_at	Mex_NM_006770_Contig_1	MC02942	ref|NP_006761.1| macrophage receptor with collagenous structure [Homo sapiens]	5e-28	NP_006761	MACROPHAGE RECEPTOR WITH COLLAGENOUS STRUCTURE	8685	http://www.ncbi.nlm.nih.gov/entrez/query.fcgi?db=gene&cmd=Retrieve&dopt=full_report&list_uids=8685	2443	0.0331209	0.123454	N/A	N/A	8.75454	N/A	N/A	Flat	ZS	up	no	533	0.00722614	0.000127086	0.00918115	7.95985e-05	8.91974	0.0904396	-0.00657969	QLCD	down	yes	474.392	394.197	337.923	693.7	661.761	529.617	80.1189	0.830952	0.712328	1.46229	1.39497	1.11641	0.168888	no	yes	no	yes
SRV_06442_at	Mex_Nohits_173_Contig_1	MC06325	No Hit	0	0	0	0	0	3393	0.0460005	0.649668	N/A	N/A	9.78898	N/A	N/A	Flat	ZS	up	no	887	0.0120255	0.000586975	0.0388545	0.000304423	9.90166	0.0329541	-0.00282113	QLCD	down	yes	898.398	828.395	1026.12	866.942	1129.84	935.43	396.238	0.922081	1.14216	0.964987	1.25761	1.04122	0.44105	no	yes	no	yes
SRV_07376_at	Mex_Nohits_2730_Contig_1	MC07259	No Hit	0	0	0	0	0	3050	0.0413503	0.37994	N/A	N/A	10.2984	N/A	N/A	Flat	ZS	up	no	588	0.0079718	0.00016665	0.0105938	0.000105393	10.2839	0.0373959	-0.002694	QLCD	down	yes	1239.23	1086.39	1383.98	1462.22	1351.23	1300.03	600.328	0.876658	1.1168	1.17994	1.09038	1.04906	0.484435	no	yes	no	yes
SRV_07430_a_at	Mex_Nohits_2791_Contig_1	MC07313	No Hit	0	0	0	0	0	2407	0.0326329	0.114806	N/A	N/A	7.83662	N/A	N/A	Flat	ZS	up	no	611	0.00828362	0.000190143	0.00678789	0.000147642	7.69485	0.0466675	-0.00298767	QLCD	down	yes	210.121	182.358	300.521	252.633	218.677	230.74	102.091	0.867875	1.43023	1.20233	1.04072	1.09813	0.485869	no	yes	no	yes
SRV_08171_at	Mex_Nohits_3602_Contig_1	MC08054	No Hit	0	0	0	0	0	2566	0.0347885	0.161719	N/A	N/A	7.78775	N/A	N/A	Flat	ZS	up	no	711	0.00963937	0.000293189	0.0469716	0.00012978	7.82434	0.0358422	-0.00412033	QLCD	down	yes	199.672	222.358	316.655	201.716	298.206	199.305	50.335	1.11362	1.58587	1.01023	1.49348	0.998161	0.252088	no	yes	no	yes
SRV_08468_a_at	Mex_Nohits_3872_Contig_1	MC08351	No Hit	0	0	0	0	0	2781	0.0377034	0.239767	N/A	N/A	7.77706	N/A	N/A	Flat	ZS	up	no	853	0.0115645	0.000525548	0.0145783	0.000387002	7.88228	0.0548436	-0.00355489	QLCD	down	yes	216.65	212.311	200.691	276.529	295.74	254.191	100.295	0.979973	0.926341	1.27639	1.36506	1.17328	0.462937	no	yes	no	yes
SRV_10179_s_at	Mex_Nohits_715_Contig_1	MC10062	No Hit	0	0	0	0	0	3577	0.0484951	0.846188	N/A	N/A	9.59952	N/A	N/A	Flat	ZS	up	no	1445	0.0195906	0.00419125	NA	0.00459852	9.6922	-0.0547316	0	LD	down	yes	749.193	941.53	725.146	755.398	1070.73	839.47	323.811	1.25673	0.967904	1.00828	1.42918	1.1205	0.432213	no	yes	no	yes
SRV_10498_at	Mex_Nohits_989_Contig_1	MC10381	No Hit	0	0	0	0	0	2854	0.0386931	0.273478	N/A	N/A	13.1121	N/A	N/A	Flat	ZS	up	no	646	0.00875813	0.000222453	0.00504562	0.000207335	13.0727	0.0772402	-0.00459394	QLCD	down	yes	8245.83	7965.66	10409	9492.81	10127.1	10242	3379.22	0.966022	1.26233	1.15123	1.22815	1.24208	0.40981	no	yes	no	yes
SRV_11406_at	Tig_NM_002350_Contig_1	TC00829	ref|NP_002341.1| v-yes-1 Yamaguchi sarcoma viral related oncogene homolog [Homo sapiens]	4e-12	NP_002341	V-YES-1 YAMAGUCHI SARCOMA VIRAL RELATED ONCOGENE HOMOLOG	4067	http://www.ncbi.nlm.nih.gov/entrez/query.fcgi?db=gene&cmd=Retrieve&dopt=full_report&list_uids=4067	2775	0.037622	0.237357	N/A	N/A	8.51053	N/A	N/A	Flat	ZS	up	no	883	0.0119713	0.000580987	NA	0.000427964	8.3092	-0.0629732	0	LD	down	yes	347.468	343.574	420.462	363.357	289.939	307.945	98.6	0.988791	1.21007	1.04573	0.834433	0.886253	0.283767	no	yes	no	yes
SRV_04736_at	Mex_NM_024829_Contig_2	MC04619	ref|NP_079105.4| hypothetical protein LOC79887 [Homo sapiens]	0	NP_079105	HYPOTHETICAL PROTEIN FLJ22662	79887	http://www.ncbi.nlm.nih.gov/entrez/query.fcgi?db=gene&cmd=Retrieve&dopt=full_report&list_uids=79887	2142	0.0290401	0.0593687	N/A	N/A	9.23902	N/A	N/A	Flat	ZS	up	no	1320	0.0178959	0.00274479	0.0029061	0.0196873	9.06497	0.316913	-0.0135687	QLCD	down	yes	393.938	762.433	492.415	1777.53	1571.28	1974.93	167.658	1.93541	1.24998	4.51222	3.98864	5.01331	0.425594	yes	yes	no	no
SRV_10468_at	Mex_Nohits_963_Contig_1	MC10351	No Hit	0	0	0	0	0	1903	0.0257999	0.0333521	0.0163215	0.254453	8.42333	0.156543	-0.00616628	QC	ZS	up	no	1460	0.0197939	0.0044284	NA	0.00112776	8.72164	-0.0737038	0	LD	down	yes	320.887	483.65	756.353	260.49	604.343	302.108	110.115	1.50723	2.35707	0.811781	1.88335	0.941477	0.343159	yes	yes	no	no
SRV_01287_at	Mex_NM_002031_Contig_1	MC01175	ref|NP_002022.1| fyn-related kinase [Homo sapiens]	6e-84	NP_002022	FYN-RELATED KINASE	2444	http://www.ncbi.nlm.nih.gov/entrez/query.fcgi?db=gene&cmd=Retrieve&dopt=full_report&list_uids=2444	1959	0.0265591	0.038451	NA	0.0162642	8.16153	-0.0461805	0	LD	ZS	up	no	1293	0.0175298	0.00254241	NA	0.000408045	7.96452	-0.0664415	0	LD	down	yes	230.118	448.107	247.176	121.56	278.999	125.266	69.9767	1.94729	1.07413	0.528251	1.21242	0.544357	0.304091	no	yes	no	no
SRV_11341_at	Tig_NM_002065_Contig_2	TC00766	ref|NP_001028228.1| glutamine synthetase [Homo sapiens]	9e-11	NP_001028228	GLUTAMATE-AMMONIA LIGASE (GLUTAMINE SYNTHETASE)	2752	http://www.ncbi.nlm.nih.gov/entrez/query.fcgi?db=gene&cmd=Retrieve&dopt=full_report&list_uids=2752	2523	0.0342055	0.147482	N/A	N/A	9.75041	N/A	N/A	Flat	ZS	down	no	1803	0.0244441	0.011089	NA	0.00375575	9.25187	0.0706869	0	LU	up	yes	884.444	562.513	1039.73	1361.99	455.591	852.647	2397	0.636007	1.17558	1.53994	0.515116	0.964048	2.71018	no	yes	no	no
SRV_00442_at	Mex_NM_000578_Contig_2	MC00330	ref|NP_000569.3| natural resistance-associated macrophage protein 1 [Homo sapiens]	1e-67	NP_000569	SOLUTE CARRIER FAMILY 11 (PROTON-COUPLED DIVALENT METAL ION TRANSPORTERS), MEMBER 1	6556	http://www.ncbi.nlm.nih.gov/entrez/query.fcgi?db=gene&cmd=Retrieve&dopt=full_report&list_uids=6556	1991	0.026993	0.0417295	NA	0.0110872	7.57213	0.0258665	0	LU	ZS	up	no	473	0.00641269	9.19381e-05	0.00113792	0.000136779	7.78465	0.127363	-0.0067899	QLCD	down	yes	199.369	190.141	220.233	322.465	315.603	315.186	66.4663	0.95371	1.10465	1.61743	1.58301	1.58092	0.333383	no	yes	no	no
SRV_01759_at	Mex_NM_003167_Contig_1	MC01647	ref|NP_001027549.1| sulfotransferase SULT6B1 [Homo sapiens]	1e-34	NP_001027549	SULFOTRANSFERASE SULT6B1	391365	http://www.ncbi.nlm.nih.gov/entrez/query.fcgi?db=gene&cmd=Retrieve&dopt=full_report&list_uids=391365	1934	0.0262202	0.0361934	NA	0.0157736	6.58241	0.0345505	0	LU	ZS	up	no	1286	0.0174349	0.00248752	0.00210348	0.0270987	6.55123	0.247111	-0.0103249	QLCD	down	yes	113.188	96.4474	176.573	189.309	111.458	284.118	49.5408	0.852096	1.56	1.67251	0.984709	2.51013	0.437685	no	yes	no	no
SRV_04888_a_at	Mex_NM_032047_Contig_1	MC04771	ref|NP_114436.1| UDP-GlcNAc:betaGal beta-1,3-N-acetylglucosaminyltransferase 5 [Homo sapiens]	8e-97	NP_114436	UDP-GLCNAC:BETAGAL BETA-1,3-N-ACETYLGLUCOSAMINYLTRANSFERASE 5	84002	http://www.ncbi.nlm.nih.gov/entrez/query.fcgi?db=gene&cmd=Retrieve&dopt=full_report&list_uids=84002	3005	0.0407402	0.360298	N/A	N/A	9.44261	N/A	N/A	Flat	ZS	up	no	1394	0.0188991	0.00360859	0.00615134	0.0122396	8.91026	0.155035	-0.00701773	QLCD	down	yes	608.002	697.975	729.084	894.048	439.098	1060.83	212.388	1.14798	1.19915	1.47047	0.722199	1.74478	0.349322	no	yes	no	no
SRV_07726_a_at	Mex_Nohits_3110_Contig_1	MC07609	ref|XP_948353.1| PREDICTED: similar to macrophage expressed gene 1 isoform 6 [Homo sapiens]	7e-49	XP_948353	MACROPHAGE EXPRESSED GENE 1	219972	http://www.ncbi.nlm.nih.gov/entrez/query.fcgi?db=gene&cmd=Retrieve&dopt=full_report&list_uids=219972	2285	0.0309789	0.0824802	N/A	N/A	8.45546	N/A	N/A	Flat	ZS	up	no	1208	0.0163774	0.00189653	0.00698476	0.0036586	8.25816	0.149978	-0.00735902	QLCD	down	yes	301.331	309.148	378.782	473.769	425.782	505.306	115.046	1.02594	1.25703	1.57225	1.413	1.67691	0.381793	no	yes	no	no
SRV_09231_at	Mex_Nohits_4611_Contig_1	MC09114	No Hit	0	0	0	0	0	3498	0.0474241	0.758679	N/A	N/A	10.4964	N/A	N/A	Flat	ZS	up	no	2048	0.0277657	0.0212281	NA	0.0044718	10.9641	-0.0597235	0	LD	down	yes	1527.42	1384.69	1711.68	1413.78	2649.43	1008.31	734.397	0.90656	1.12064	0.9256	1.73458	0.660141	0.48081	no	yes	no	no
SRV_09370_at	Mex_Nohits_4768_Contig_1	MC09253	No Hit	0	0	0	0	0	2577	0.0349376	0.165853	N/A	N/A	7.84821	N/A	N/A	Flat	ZS	up	no	107	0.00145065	3.40371e-06	NA	4.23543e-07	7.8109	-0.104911	0	LD	down	yes	190.143	362.6	332.33	153.427	262.728	108.121	30.1342	1.90698	1.74779	0.806906	1.38174	0.568627	0.158482	no	yes	no	no
SRV_09730_at	Mex_Nohits_5172_Contig_1	MC09613	No Hit	0	0	0	0	0	3255	0.0441296	0.520095	N/A	N/A	8.43799	N/A	N/A	Flat	ZS	up	no	497	0.00673807	0.000106793	0.0037041	9.0895e-05	8.4594	0.103551	-0.00641614	QLCD	down	yes	304.872	366.586	344.47	436.894	524.166	415.955	82.9868	1.20243	1.12988	1.43304	1.7193	1.36436	0.272202	no	yes	no	no
SRV_10338_at	Mex_Nohits_853_Contig_1	MC10221	No Hit	0	0	0	0	0	2464	0.0334056	0.128898	N/A	N/A	10.2527	N/A	N/A	Flat	ZS	up	no	1703	0.0230884	0.00877564	0.0422511	0.00859548	10.482	0.129898	-0.00709977	QLCD	down	yes	1167.3	941.18	1363.29	1623.27	2479.05	1955.75	500.784	0.806289	1.1679	1.39062	2.12375	1.67545	0.429011	no	yes	no	no
SRV_00330_at	Mex_NM_000397_Contig_2	MC00218	ref|NP_000388.2| cytochrome b-245, beta polypeptide (chronic granulomatous disease) [Homo sapiens]	2e-15	NP_000388	CYTOCHROME B-245, BETA POLYPEPTIDE (CHRONIC GRANULOMATOUS DISEASE)	1536	http://www.ncbi.nlm.nih.gov/entrez/query.fcgi?db=gene&cmd=Retrieve&dopt=full_report&list_uids=1536	1361	0.0184517	0.00690979	NA	0.00459389	7.89571	0.0299286	0	LU	up	N/A	yes	597	0.00809382	0.000176622	0.0177224	9.53517e-05	8.07361	0.0497952	-0.00412132	QLCD	down	yes	259.969	213.519	251.275	424.206	317.166	278.542	75.9249	0.821325	0.966558	1.63176	1.22001	1.07144	0.292054	no	yes	no	N/A
SRV_01220_at	Mex_NM_001863_Contig_2	MC01108	ref|NP_001854.1| cytochrome c oxidase subunit VIb [Homo sapiens]	2e-30	NP_001854	CYTOCHROME C OXIDASE SUBUNIT VIB POLYPEPTIDE 1 (UBIQUITOUS)	1340	http://www.ncbi.nlm.nih.gov/entrez/query.fcgi?db=gene&cmd=Retrieve&dopt=full_report&list_uids=1340	1576	0.0213666	0.0139431	NA	0.00729004	12.4627	0.0321999	0	LU	up	N/A	yes	145	0.00196584	6.54078e-06	0.000407222	5.78049e-06	12.4785	0.141518	-0.00882232	QLCD	down	yes	6098.59	5235.1	6086.32	10538.9	6573.91	7875.88	794.444	0.858411	0.997989	1.7281	1.07794	1.29143	0.130267	no	yes	no	N/A
SRV_10156_s_at	Mex_Nohits_697_Contig_1	MC10039	ref|NP_071436.1| hypothetical protein LOC64115 [Homo sapiens]	2e-25	NP_071436	CHROMOSOME 10 OPEN READING FRAME 54	64115	http://www.ncbi.nlm.nih.gov/entrez/query.fcgi?db=gene&cmd=Retrieve&dopt=full_report&list_uids=64115	1667	0.0226003	0.0180035	NA	0.00350894	7.57287	0.0333855	0	LU	up	N/A	yes	1853	0.025122	0.0128923	0.0492345	0.0130649	7.62029	0.0849551	-0.00454345	QLCD	down	yes	226.492	164.688	274.276	363.036	186.533	268.321	99.4788	0.727125	1.21098	1.60286	0.823575	1.18468	0.439216	no	yes	no	N/A
AE_at	Mex_NM_006088_Contig_4	MC02682	ref|NP_006079.1| tubulin, beta, 2 [Homo sapiens]	0	NP_006079	TUBULIN, BETA 2C	10383	http://www.ncbi.nlm.nih.gov/entrez/query.fcgi?db=gene&cmd=Retrieve&dopt=full_report&list_uids=10383	1910	0.0258948	0.0345896	NA	0.0167027	8.25792	0.0372297	0	LU	ZS	up	no	1017	0.013788	0.000995007	0.00550297	0.00163811	8.08537	0.146622	-0.00396592	QLCU	up	yes	322.511	335.917	632.815	654.503	268.341	655.564	542.108	1.04157	1.96215	2.0294	0.832036	2.03269	1.6809	yes	yes	yes	N/A
SRV_00338_x_at	Mex_NM_000422_Contig_3	MC00226	ref|NP_000413.1| keratin 17 [Homo sapiens]	1e-140	NP_000413	KERATIN 17	3872	http://www.ncbi.nlm.nih.gov/entrez/query.fcgi?db=gene&cmd=Retrieve&dopt=full_report&list_uids=3872	2441	0.0330938	0.122679	N/A	N/A	8.85143	N/A	N/A	Flat	ZS	up	no	1126	0.0152657	0.00140889	0.000405845	0.917334	7.97855	0.456144	-0.0161897	QC	up	yes	375.387	319.632	728.57	855.681	354.39	2644.71	270.277	0.851473	1.94085	2.27946	0.944067	7.04528	0.719995	yes	yes	yes	N/A
SRV_00750_a_at	Mex_NM_001139_Contig_1	MC00638	ref|NP_001130.1| arachidonate 12-lipoxygenase, 12R type [Homo sapiens]	6e-79	NP_001130	ARACHIDONATE 12-LIPOXYGENASE, 12R TYPE	242	http://www.ncbi.nlm.nih.gov/entrez/query.fcgi?db=gene&cmd=Retrieve&dopt=full_report&list_uids=242	2141	0.0290266	0.0592016	N/A	N/A	7.7627	N/A	N/A	Flat	ZS	down	no	930	0.0126085	0.000691913	0.0122738	0.00059797	8.60226	-0.289437	0.00723377	QLVD	down	yes	424.249	379.028	323.689	92.9004	262.032	78.9183	81.6747	0.89341	0.762969	0.218976	0.617637	0.186019	0.192516	yes	yes	yes	N/A
SRV_00981_at	Mex_NM_001531_Contig_4	MC00869	ref|NP_001522.1| major histocompatibility complex, class I-related [Homo sapiens]	1e-36	NP_001522	MAJOR HISTOCOMPATIBILITY COMPLEX, CLASS I-RELATED	3140	http://www.ncbi.nlm.nih.gov/entrez/query.fcgi?db=gene&cmd=Retrieve&dopt=full_report&list_uids=3140	1930	0.0261659	0.0361194	NA	0.0087982	8.22825	-0.0737648	0	LD	ZS	down	no	1686	0.0228579	0.0082005	NA	0.00485626	8.42661	-0.0772731	0	LD	down	yes	404.333	251.696	241.388	78.0244	265.808	114.087	78.1	0.622497	0.597004	0.192971	0.657398	0.282162	0.193158	yes	yes	yes	N/A
SRV_01118_a_at	Mex_NM_001678_Contig_1	MC01006	ref|NP_001669.3| Na+/K+ -ATPase beta 2 subunit [Homo sapiens]	6e-19	NP_001669	ATPASE, NA+/K+ TRANSPORTING, BETA 2 POLYPEPTIDE	482	http://www.ncbi.nlm.nih.gov/entrez/query.fcgi?db=gene&cmd=Retrieve&dopt=full_report&list_uids=482	2099	0.0284572	0.0537879	N/A	N/A	12.275	N/A	N/A	Flat	ZS	up	no	1956	0.0265184	0.0165794	NA	0.00462997	11.8507	0.0374636	0	LU	up	yes	3522.75	4750.41	5464.07	7674.38	4707.17	5819.07	7900.77	1.3485	1.55108	2.17852	1.33622	1.65185	2.24279	yes	yes	yes	N/A
SRV_01303_a_at	Mex_NM_002053_Contig_3	MC01191	ref|NP_002044.1| guanylate binding protein 1, interferon-inducible, 67kD [Homo sapiens]	1e-57	NP_002044	GUANYLATE BINDING PROTEIN 1, INTERFERON-INDUCIBLE, 67KDA	2633	http://www.ncbi.nlm.nih.gov/entrez/query.fcgi?db=gene&cmd=Retrieve&dopt=full_report&list_uids=2633	1909	0.0258812	0.0345398	NA	0.00771248	7.90746	-0.0640964	0	LD	ZS	down	no	1570	0.0212852	0.00596165	NA	0.00873919	8.13461	-0.0611246	0	LD	down	yes	302.382	195.712	167.379	68.5896	231.281	91.9516	87.3132	0.647235	0.553537	0.226831	0.764864	0.304091	0.288752	yes	yes	yes	N/A
SRV_01321_x_at	Mex_NM_002116_Contig_1	MC01209	ref|XP_950226.1| PREDICTED: similar to HLA class I histocompatibility antigen, A-29 alpha chain precursor (MHC class I antigen A*29) (Aw-19) isoform 29 [Homo sapiens]	2e-27	XP_950226	SIMILAR TO HLA CLASS I HISTOCOMPATIBILITY ANTIGEN, A-29 ALPHA CHAIN PRECURSOR (MHC CLASS I ANTIGEN A*29) (AW-19)	649853	http://www.ncbi.nlm.nih.gov/entrez/query.fcgi?db=gene&cmd=Retrieve&dopt=full_report&list_uids=649853	2087	0.0282945	0.0523515	N/A	N/A	9.87136	N/A	N/A	Flat	ZS	down	no	2090	0.0283351	0.0239106	NA	0.00951086	10.3917	-0.0676812	0	LD	down	yes	1718.06	1176.82	1192.31	454.68	922.42	554.945	409.994	0.684973	0.693989	0.264648	0.536897	0.323007	0.238638	yes	yes	yes	N/A
SRV_01617_a_at	Mex_NM_002852_Contig_1	MC01505	ref|NP_002843.1| pentraxin-related gene, rapidly induced by IL-1 beta [Homo sapiens]	1e-71	NP_002843	PENTRAXIN-RELATED GENE, RAPIDLY INDUCED BY IL-1 BETA	5806	http://www.ncbi.nlm.nih.gov/entrez/query.fcgi?db=gene&cmd=Retrieve&dopt=full_report&list_uids=5806	2465	0.0334192	0.129073	N/A	N/A	8.98117	N/A	N/A	Flat	ZS	down	no	1649	0.0223563	0.00744238	NA	0.00128589	9.74039	-0.102858	0	LD	down	yes	1360.25	429.683	877.808	219.314	576.35	393.936	125.438	0.315884	0.645327	0.16123	0.423707	0.289605	0.0922163	yes	yes	yes	N/A
SRV_01731_at	Mex_NM_003106_Contig_2	MC01619	No Hit	0	0	0	0	0	2976	0.0403471	0.344541	N/A	N/A	8.37661	N/A	N/A	Flat	ZS	down	no	1559	0.0211361	0.00582711	NA	0.00120208	8.82251	-0.0758179	0	LD	down	yes	550.507	322.839	571.226	219.041	366.722	371.172	109.602	0.586439	1.03764	0.397889	0.666153	0.674237	0.199093	yes	yes	yes	N/A
SRV_02629_at	Mex_NM_005672_Contig_10	MC02517	ref|NP_005663.1| prostate stem cell antigen preproprotein [Homo sapiens]	1e-09	NP_005663	PROSTATE STEM CELL ANTIGEN	8000	http://www.ncbi.nlm.nih.gov/entrez/query.fcgi?db=gene&cmd=Retrieve&dopt=full_report&list_uids=8000	2321	0.0314669	0.0910483	N/A	N/A	7.47159	N/A	N/A	Flat	ZS	down	no	1789	0.0242543	0.0107473	NA	0.00685194	8.58216	-0.114521	0	LD	down	yes	495.693	2208.04	207.067	33.9507	437.659	52.1423	41.4795	4.45446	0.417733	0.0684913	0.882924	0.105191	0.0836798	yes	yes	yes	N/A
SRV_03274_a_at	Mex_NM_012212_Contig_1	MC03162	ref|NP_036344.1| NADP-dependent leukotriene B4 12-hydroxydehydrogenase [Homo sapiens]	3e-47	NP_036344	LEUKOTRIENE B4 12-HYDROXYDEHYDROGENASE	22949	http://www.ncbi.nlm.nih.gov/entrez/query.fcgi?db=gene&cmd=Retrieve&dopt=full_report&list_uids=22949	1888	0.0255965	0.0324232	NA	0.0083133	8.65596	-0.0731735	0	LD	ZS	down	no	1117	0.0151437	0.00136885	NA	0.00033909	8.03402	-0.0767627	0	LD	down	yes	355.896	569.988	173.102	99.1536	155.988	117.068	57.7972	1.60156	0.486383	0.278603	0.438297	0.328938	0.162399	yes	yes	yes	N/A
SRV_04359_a_at	Mex_NM_019624_Contig_1	MC04242	ref|NP_982269.1| ATP-binding cassette, sub-family B (MDR/TAP), member 9 isoform 2 [Homo sapiens]	2e-08	NP_982269	ATP-binding cassette, sub-family B (MDR/TAP), member 9	23457	http://www.ncbi.nlm.nih.gov/entrez/query.fcgi?db=gene&cmd=Retrieve&dopt=full_report&list_uids=23457	1853	0.025122	0.0306304	NA	0.00830921	8.42576	-0.0546398	0	LD	ZS	down	no	2060	0.0279284	0.0221814	NA	0.0263015	8.40625	-0.0435758	0	LD	down	yes	424.602	305.438	187.547	117	246.277	150.664	140.97	0.71935	0.441701	0.275551	0.580018	0.354835	0.332005	yes	yes	yes	N/A
SRV_04373_at	Mex_NM_020130_Contig_1	MC04256	ref|NP_064515.1| chromosome 8 open reading frame 4 [Homo sapiens]	3e-39	NP_064515	CHROMOSOME 8 OPEN READING FRAME 4	56892	http://www.ncbi.nlm.nih.gov/entrez/query.fcgi?db=gene&cmd=Retrieve&dopt=full_report&list_uids=56892	2176	0.0295011	0.0638287	N/A	N/A	7.28299	N/A	N/A	Flat	ZS	up	no	1629	0.0220851	0.00709624	0.0482728	0.00593706	6.62806	0.146584	-0.00371892	QLCU	up	yes	91.2053	150.123	240.889	229.023	145.833	224.495	233.506	1.64598	2.64117	2.51107	1.59895	2.46143	2.56023	yes	yes	yes	N/A
SRV_05514_at	Mex_NM_175056_Contig_1	MC05397	ref|NP_778226.1| hypothetical protein LOC131368 [Homo sapiens]	1e-11	NP_778226	ZONA PELLUCIDA-LIKE DOMAIN CONTAINING 1	131368	http://www.ncbi.nlm.nih.gov/entrez/query.fcgi?db=gene&cmd=Retrieve&dopt=full_report&list_uids=131368	3544	0.0480477	0.818413	N/A	N/A	8.84411	N/A	N/A	Flat	ZS	down	no	2069	0.0280504	0.0225747	NA	0.00746377	10.2334	-0.195608	0	LD	down	yes	2030.02	753.232	3657.73	605.508	1906.95	2185.89	29.6336	0.371047	1.80182	0.298277	0.939373	1.07678	0.0145977	yes	yes	yes	N/A
SRV_06934_at	Mex_Nohits_222_Contig_1	MC06817	No Hit	0	0	0	0	0	2041	0.0276708	0.0467223	NA	0.0129133	11.9298	-0.109992	0	LD	ZS	down	no	340	0.00460954	3.71634e-05	NA	3.22347e-06	11.7298	-0.237666	0	LD	down	yes	3898.69	4194.54	5071.71	582.202	2647.19	835.724	34.015	1.07588	1.30088	0.149333	0.678996	0.21436	0.00872473	yes	yes	yes	N/A
SRV_07487_a_at	Mex_Nohits_2848_Contig_1	MC07370	No Hit	0	0	0	0	0	2502	0.0339208	0.139996	N/A	N/A	9.17586	N/A	N/A	Flat	ZS	down	no	971	0.0131643	0.000800436	NA	9.86254e-05	9.82132	-0.123395	0	LD	down	yes	978.674	579.349	1237.48	336.453	796.983	446.002	90.6614	0.591973	1.26444	0.343784	0.81435	0.455721	0.092637	yes	yes	yes	N/A
SRV_07683_at	Mex_Nohits_3062_Contig_1	MC07566	No Hit	0	0	0	0	0	1798	0.0243764	0.0252613	NA	0.0315212	9.19418	-0.053634	0	LD	ZS	down	no	1072	0.0145336	0.00114133	NA	0.000833597	9.25131	-0.096914	0	LD	down	yes	619.141	792.76	744.396	241.426	831.671	551.915	97.7739	1.28042	1.2023	0.389936	1.34327	0.89142	0.157919	yes	yes	yes	N/A
SRV_08179_at	Mex_Nohits_361_Contig_1	MC08062	No Hit	0	0	0	0	0	2488	0.033731	0.134524	N/A	N/A	7.19393	N/A	N/A	Flat	ZS	down	no	1779	0.0241188	0.0106	NA	0.00215867	7.65184	-0.0760074	0	LD	down	yes	248.174	138.29	152.831	100.7	167.342	134.678	58.0208	0.55723	0.615822	0.405762	0.674291	0.542674	0.233791	yes	yes	yes	N/A
SRV_08547_at	Mex_Nohits_3949_Contig_1	MC08430	No Hit	0	0	0	0	0	2039	0.0276437	0.0465916	NA	0.0446406	7.94352	-0.04995	0	LD	ZS	down	no	787	0.0106697	0.000414212	0.0493137	0.000189446	7.93323	0.0487146	-0.00516807	QLCD	down	yes	270.564	314.322	310.059	111.828	293.956	228.57	38.1607	1.16173	1.14598	0.413314	1.08646	0.844791	0.141042	yes	yes	yes	N/A
SRV_08793_a_at	Mex_Nohits_4183_Contig_1	MC08676	No Hit	0	0	0	0	0	2532	0.0343275	0.150045	N/A	N/A	9.09862	N/A	N/A	Flat	ZS	up	no	1893	0.0256643	0.0146606	0.0215993	0.0332585	8.78069	0.223268	-0.00642969	QLCU	up	yes	456.014	498.495	517.374	934.429	621.06	1537.97	1176.76	1.09316	1.13456	2.04912	1.36193	3.37264	2.58054	yes	yes	yes	N/A
SRV_09460_at	Mex_Nohits_4860_Contig_1	MC09343	No Hit	0	0	0	0	0	2384	0.032321	0.106369	N/A	N/A	7.23223	N/A	N/A	Flat	ZS	down	no	1542	0.0209056	0.00547279	NA	0.00146573	8.07706	-0.0690368	0	LD	down	yes	270.184	171.005	134.289	104.792	291.076	111.523	71.2913	0.63292	0.497026	0.387854	1.07732	0.412766	0.263862	yes	yes	yes	N/A
SRV_10190_at	Mex_Nohits_725_Contig_1	MC10073	No Hit	0	0	0	0	0	2615	0.0354528	0.17989	N/A	N/A	6.83242	N/A	N/A	Flat	ZS	up	no	1834	0.0248644	0.0122356	0.0484148	0.0123069	5.97255	0.327245	-0.00861156	QLCU	up	yes	94.2822	82.1678	129.294	656.565	93.7104	471.672	355.889	0.871509	1.37135	6.96382	0.993936	5.00277	3.77473	yes	yes	yes	N/A
SRV_10230_at	Mex_Nohits_761_Contig_1	MC10113	No Hit	0	0	0	0	0	1890	0.0256236	0.0324787	NA	0.00776037	7.33864	-0.114822	0	LD	ZS	down	no	306	0.00414859	2.65955e-05	0.00212182	1.90884e-05	7.57479	-0.366768	0.00875862	QLVD	down	yes	184.91	259.363	83.072	17.1026	147.45	21.5475	18.1544	1.40264	0.449256	0.0924916	0.797415	0.11653	0.0981796	yes	yes	yes	N/A
SRV_10445_at	Mex_Nohits_933_Contig_1	MC10328	No Hit	0	0	0	0	0	1921	0.0260439	0.0354882	NA	0.00779328	9.46296	-0.0498083	0	LD	ZS	down	no	2003	0.0271556	0.0183387	NA	0.0137022	9.46161	-0.0357389	0	LD	down	yes	744.478	752.45	474.645	277.465	610.443	380.2	365.959	1.01071	0.637553	0.372697	0.819961	0.510693	0.491564	yes	yes	yes	N/A
SRV_10463_at	Mex_Nohits_959_Contig_1	MC10346	No Hit	0	0	0	0	0	3353	0.0454582	0.615279	N/A	N/A	9.18997	N/A	N/A	Flat	ZS	down	no	1683	0.0228172	0.0081674	NA	0.00586978	9.61221	-0.203288	0	LD	down	yes	1653.74	1156.23	971.94	363.802	2245.1	1085.48	16.9689	0.699156	0.587721	0.219987	1.35758	0.656374	0.0102609	yes	yes	yes	N/A
SRV_10479_at	Mex_Nohits_974_Contig_1	MC10362	No Hit	0	0	0	0	0	2131	0.028891	0.0577564	N/A	N/A	6.87087	N/A	N/A	Flat	ZS	down	no	486	0.00658894	0.00010201	0.00170184	0.000125382	8.22606	-0.34884	0.00903774	QLVD	down	yes	271.408	389.975	132.047	43.9823	247.973	39.9607	48.348	1.43686	0.486524	0.162052	0.913654	0.147235	0.178138	yes	yes	yes	N/A
SRV_10622_at	Tig_NM_000223_Contig_1	TC00106	ref|NP_000214.1| keratin 12 [Homo sapiens]	4e-86	NP_000214	KERATIN 12 (MEESMANN CORNEAL DYSTROPHY)	3859	http://www.ncbi.nlm.nih.gov/entrez/query.fcgi?db=gene&cmd=Retrieve&dopt=full_report&list_uids=3859	2002	0.0271421	0.043068	NA	0.01024	11.3011	0.0765011	0	LU	ZS	up	no	1636	0.02218	0.0072928	NA	0.00655129	11.2788	0.0838047	0	LU	up	yes	2192.39	5497.67	5055.41	11454.6	5506.04	10158.7	13374.9	2.50761	2.30588	5.22472	2.51143	4.6336	6.10061	yes	yes	yes	N/A
SRV_10891_at	Tig_NM_000766_Contig_1	TC00329	ref|NP_000757.2| cytochrome P450, family 2, subfamily A, polypeptide 13 [Homo sapiens]	2e-47	NP_000757	CYTOCHROME P450, FAMILY 2, SUBFAMILY A, POLYPEPTIDE 13	1553	http://www.ncbi.nlm.nih.gov/entrez/query.fcgi?db=gene&cmd=Retrieve&dopt=full_report&list_uids=1553	1958	0.0265456	0.0382633	NA	0.0199447	6.67082	0.0634417	0	LU	ZS	up	no	1671	0.0226546	0.0079316	NA	0.00213327	6.94291	0.0818626	0	LU	up	yes	98.9117	180.275	339.483	370.696	224.109	373.141	647.296	1.82258	3.43218	3.74775	2.26575	3.77247	6.54418	yes	yes	yes	N/A
SRV_11319_s_at	Tig_NM_002003_Contig_3	TC00744	ref|NP_001994.2| ficolin 1 precursor [Homo sapiens]	2e-93	NP_001994	FICOLIN (COLLAGEN/FIBRINOGEN DOMAIN CONTAINING) 1	2219	http://www.ncbi.nlm.nih.gov/entrez/query.fcgi?db=gene&cmd=Retrieve&dopt=full_report&list_uids=2219	2114	0.0286605	0.0553573	N/A	N/A	7.98116	N/A	N/A	Flat	ZS	up	no	771	0.0104528	0.000377124	NA	6.7002e-05	7.17343	0.0869255	0	LU	up	yes	142.883	162.051	695.393	560.128	188.427	390.755	859.668	1.13415	4.86688	3.9202	1.31875	2.7348	6.01661	yes	yes	yes	N/A
SRV_12475_at	Tig_NM_006311_Contig_1	TC01878	ref|NP_006302.2| nuclear receptor co-repressor 1 [Homo sapiens]	2e-44	NP_006302	NUCLEAR RECEPTOR CO-REPRESSOR 1	9611	http://www.ncbi.nlm.nih.gov/entrez/query.fcgi?db=gene&cmd=Retrieve&dopt=full_report&list_uids=9611	2169	0.0294062	0.0624308	N/A	N/A	6.40809	N/A	N/A	Flat	ZS	up	no	1257	0.0170418	0.00222879	NA	0.000486884	6.09748	0.0580574	0	LU	up	yes	57.7811	82.1417	101.191	128.214	104.353	128.93	217.842	1.4216	1.75129	2.21896	1.80601	2.23136	3.77013	yes	yes	yes	N/A
SRV_00562_a_at	Mex_NM_000962_Contig_1	MC00450	ref|NP_000953.2| prostaglandin-endoperoxide synthase 1 isoform 1 precursor [Homo sapiens]	6e-52	NP_000953	PROSTAGLANDIN-ENDOPEROXIDE SYNTHASE 1 (PROSTAGLANDIN G/H SYNTHASE AND CYCLOOXYGENASE)	5742	http://www.ncbi.nlm.nih.gov/entrez/query.fcgi?db=gene&cmd=Retrieve&dopt=full_report&list_uids=5742	3051	0.0413639	0.380564	N/A	N/A	7.92197	N/A	N/A	Flat	ZS	up	no	1783	0.024173	0.0106233	0.0243142	0.017605	7.05841	0.290242	-0.0080813	QLCU	up	yes	207.518	374.814	174.762	415.426	161.6	725.359	479.229	1.80618	0.842154	2.00188	0.778726	3.49541	2.30934	yes	yes	yes	N/A
SRV_01913_a_at	Mex_NM_003617_Contig_1	MC01801	ref|NP_003608.1| regulator of G-protein signalling 5 [Homo sapiens]	6e-67	NP_003608	REGULATOR OF G-PROTEIN SIGNALLING 5	8490	http://www.ncbi.nlm.nih.gov/entrez/query.fcgi?db=gene&cmd=Retrieve&dopt=full_report&list_uids=8490	3202	0.0434111	0.485358	N/A	N/A	6.93886	N/A	N/A	Flat	ZS	up	no	1598	0.0216649	0.00652625	NA	0.00109353	5.90416	0.115209	0	LU	up	yes	92.0141	174.356	109.51	191.626	79.9266	193.584	559.638	1.89488	1.19015	2.08257	0.868634	2.10385	6.08209	yes	yes	yes	N/A
SRV_04791_a_at	Mex_NM_030673_Contig_4	MC04674	No Hit	0	0	0	0	0	3342	0.0453091	0.598994	N/A	N/A	11.7591	N/A	N/A	Flat	ZS	down	no	1280	0.0173536	0.00243597	NA	0.00264117	11.9453	-0.228977	0	LD	down	yes	9189.32	5818.1	6978.11	2244.68	8165.43	5098.21	55.7145	0.633137	0.759372	0.244271	0.888578	0.554798	0.00606296	yes	yes	yes	N/A
SRV_06235_at	Mex_Nohits_153_Contig_1	MC06118	No Hit	0	0	0	0	0	1830	0.0248102	0.0281416	NA	0.012989	10.1929	0.0423026	0	LU	ZS	up	no	31	0.000420282	3.11789e-07	1.74031e-06	1.4802e-06	9.72674	0.261355	-0.00735501	QLCU	up	yes	874.86	1683.35	1123.98	2773.01	1167.17	3621.09	2483.97	1.92414	1.28475	3.16966	1.33412	4.13905	2.83927	yes	yes	yes	N/A
SRV_07408_at	Mex_Nohits_277_Contig_1	MC07291	No Hit	0	0	0	0	0	3198	0.0433568	0.482882	N/A	N/A	6.78336	N/A	N/A	Flat	ZS	up	no	1142	0.0154826	0.00150369	NA	0.000427047	6.42482	0.0577313	0	LU	up	yes	86.591	248.219	110.047	80.9697	87.8242	109.582	286.439	2.86657	1.27089	0.935082	1.01424	1.26551	3.30796	yes	yes	yes	N/A
SRV_08888_at	Mex_Nohits_427_Contig_1	MC08771	No Hit	0	0	0	0	0	2352	0.0318872	0.0981088	N/A	N/A	7.00621	N/A	N/A	Flat	ZS	up	no	1907	0.0258541	0.0149799	0.00516316	0.528033	6.77426	0.286735	-0.0106015	QC	up	yes	69.3234	145.525	143.585	235.951	297.05	369.074	95.792	2.09922	2.07124	3.40362	4.28499	5.32394	1.38181	yes	yes	yes	N/A
SRV_09345_at	Mex_Nohits_474_Contig_1	MC09228	No Hit	0	0	0	0	0	1952	0.0264642	0.037377	NA	0.0250535	7.40361	0.0479511	0	LU	ZS	up	no	1162	0.0157538	0.00163204	0.0363089	0.00106537	7.14821	0.282406	-0.00672976	QLCU	up	yes	148.139	228.24	156.763	429.632	245.165	776.906	1021.06	1.54072	1.05822	2.9002	1.65497	5.24444	6.89257	yes	yes	yes	N/A
SRV_09560_at	Mex_Nohits_4979_Contig_1	MC09443	No Hit	0	0	0	0	0	2708	0.0367137	0.21128	N/A	N/A	9.9408	N/A	N/A	Flat	ZS	down	no	579	0.00784978	0.000160461	NA	6.93365e-05	10.7344	-0.133866	0	LD	down	yes	1641.82	1404.63	682.215	896.47	2465.54	1005.79	133.705	0.855532	0.415525	0.546023	1.50171	0.612609	0.0814373	yes	yes	yes	N/A
SRV_09591_at	Mex_Nohits_5011_Contig_1	MC09474	No Hit	0	0	0	0	0	2349	0.0318465	0.0980375	N/A	N/A	10.8653	N/A	N/A	Flat	ZS	down	no	467	0.00633134	8.87812e-05	NA	2.39022e-05	11.7662	-0.149419	0	LD	down	yes	3524.4	2882.27	1481.22	1236.92	4596.88	1669.53	204.144	0.817803	0.420274	0.350957	1.3043	0.473704	0.0579228	yes	yes	yes	N/A
SRV_09861_at	Mex_Nohits_5329_Contig_1	MC09744	No Hit	0	0	0	0	0	2301	0.0311958	0.0868418	N/A	N/A	9.91889	N/A	N/A	Flat	ZS	down	no	1848	0.0250542	0.0127944	NA	0.00263705	10.0183	-0.118398	0	LD	down	yes	1204.44	2249.37	1081.25	457.501	1163.3	341.409	143.637	1.86756	0.897716	0.379845	0.965838	0.283458	0.119256	yes	yes	yes	N/A
SRV_10164_x_at	Mex_Nohits_702_Contig_1	MC10047	No Hit	0	0	0	0	0	2055	0.0278606	0.0497429	NA	0.0119839	9.63392	0.0403361	0	LU	ZS	up	no	534	0.0072397	0.000127894	NA	1.54955e-05	9.33682	0.0984012	0	LU	up	yes	895.17	795.577	1250.3	1866.58	513.859	1950.38	4385.67	0.888744	1.39671	2.08517	0.574035	2.17878	4.89926	yes	yes	yes	N/A
SRV_10463_x_at	Mex_Nohits_959_Contig_1	MC10346	No Hit	0	0	0	0	0	2704	0.0366594	0.210847	N/A	N/A	10.5352	N/A	N/A	Flat	ZS	down	no	357	0.00484002	4.12644e-05	0.0267067	1.65259e-05	11.2933	0.071465	-0.0117309	QLCD	down	yes	3370.52	2309.9	2314.36	735.056	3770.54	1691.65	17.9379	0.685325	0.686648	0.218083	1.11868	0.501895	0.00532198	yes	yes	yes	N/A
SRV_11961_at	Tig_NM_004360_Contig_1	TC01382	ref|NP_004351.1| cadherin 1, type 1 preproprotein [Homo sapiens]	1e-46	NP_004351	CADHERIN 1, TYPE 1, E-CADHERIN (EPITHELIAL)	999	http://www.ncbi.nlm.nih.gov/entrez/query.fcgi?db=gene&cmd=Retrieve&dopt=full_report&list_uids=999	2617	0.0354799	0.182478	N/A	N/A	8.94984	N/A	N/A	Flat	ZS	down	no	2107	0.0285656	0.025197	0.0280422	0.0615753	9.55167	-0.186832	0.00547967	QV	down	yes	675.873	120.414	743.996	1163.9	680.806	264.751	491.805	0.178161	1.10079	1.72206	1.0073	0.391717	0.727659	yes	yes	yes	N/A
SRV_00123_at	Mex_NM_000031_Contig_1	MC00011	ref|NP_001003945.1| delta-aminolevulinic acid dehydratase isoform a [Homo sapiens]	2e-25	NP_001003945	AMINOLEVULINATE, DELTA-, DEHYDRATASE	210	http://www.ncbi.nlm.nih.gov/entrez/query.fcgi?db=gene&cmd=Retrieve&dopt=full_report&list_uids=210	2223	0.0301383	0.0708226	N/A	N/A	6.61625	N/A	N/A	Flat	ZS	up	no	656	0.00889371	0.000235888	NA	4.59328e-05	6.29366	0.0425237	0	LU	up	yes	82.6799	84.2495	117.569	120.894	81.9998	129.417	182.766	1.01898	1.42198	1.4622	0.991774	1.56528	2.21053	no	yes	yes	N/A
SRV_00155_a_at	Mex_NM_000129_Contig_1	MC00043	ref|NP_000120.1| coagulation factor XIII A1 subunit precursor [Homo sapiens]	2e-35	NP_000120	COAGULATION FACTOR XIII, A1 POLYPEPTIDE	2162	http://www.ncbi.nlm.nih.gov/entrez/query.fcgi?db=gene&cmd=Retrieve&dopt=full_report&list_uids=2162	3412	0.0462581	0.666647	N/A	N/A	7.37119	N/A	N/A	Flat	ZS	up	no	1769	0.0239832	0.0103554	0.00516064	0.156837	7.16019	0.184541	-0.00728495	QC	up	yes	169.782	174.592	194.878	157.135	165.175	348.45	100.885	1.02833	1.14781	0.925508	0.972862	2.05233	0.5942	no	yes	yes	N/A
SRV_00336_a_at	Mex_NM_000422_Contig_1	MC00224	ref|NP_000413.1| keratin 17 [Homo sapiens]	1e-140	NP_000413	KERATIN 17	3872	http://www.ncbi.nlm.nih.gov/entrez/query.fcgi?db=gene&cmd=Retrieve&dopt=full_report&list_uids=3872	3096	0.041974	0.409564	N/A	N/A	11.8537	N/A	N/A	Flat	ZS	up	no	1071	0.0145201	0.00113518	0.000410406	0.190107	11.3813	0.317222	-0.0119848	QC	up	yes	3407.85	3365.26	4821.51	5683.82	3448.24	12448.1	1923.87	0.987503	1.41482	1.66786	1.01185	3.65276	0.56454	no	yes	yes	N/A
SRV_01294_at	Mex_NM_002032_Contig_34	MC01182	ref|NP_002023.2| ferritin, heavy polypeptide 1 [Homo sapiens]	5e-63	NP_002023	FERRITIN, HEAVY POLYPEPTIDE 1	2495	http://www.ncbi.nlm.nih.gov/entrez/query.fcgi?db=gene&cmd=Retrieve&dopt=full_report&list_uids=2495	2882	0.0390727	0.289853	N/A	N/A	13.2076	N/A	N/A	Flat	ZS	down	no	72	0.000976139	1.24199e-06	0.0289567	3.87839e-07	13.4587	-0.0133273	-0.00185844	QLCD	down	yes	11175.1	8467.61	10952	8012.61	11192	8338.79	3230.79	0.757721	0.980037	0.717005	1.00151	0.746193	0.289106	no	yes	yes	N/A
SRV_01307_a_at	Mex_NM_002065_Contig_1	MC01195	ref|NP_001028228.1| glutamine synthetase [Homo sapiens]	9e-11	NP_001028228	GLUTAMATE-AMMONIA LIGASE (GLUTAMINE SYNTHETASE)	2752	http://www.ncbi.nlm.nih.gov/entrez/query.fcgi?db=gene&cmd=Retrieve&dopt=full_report&list_uids=2752	2525	0.0342326	0.148247	N/A	N/A	10.2617	N/A	N/A	Flat	ZS	up	no	2016	0.0273319	0.0189496	NA	0.00510113	9.81551	0.0598045	0	LU	up	yes	1253.88	882.686	1351.63	1967.97	695.986	1301.48	2973.03	0.703964	1.07795	1.56951	0.555066	1.03796	2.37107	no	yes	yes	N/A
SRV_01495_at	Mex_NM_002611_Contig_1	MC01383	ref|NP_002602.2| pyruvate dehydrogenase kinase, isoenzyme 2 [Homo sapiens]	1e-100	NP_002602	PYRUVATE DEHYDROGENASE KINASE, ISOZYME 2	5164	http://www.ncbi.nlm.nih.gov/entrez/query.fcgi?db=gene&cmd=Retrieve&dopt=full_report&list_uids=5164	2071	0.0280775	0.0508668	N/A	N/A	7.72604	N/A	N/A	Flat	ZS	down	no	1138	0.0154284	0.0014844	0.000556782	0.179134	8.03633	-0.143274	0.00472937	QV	down	yes	262.31	316.331	195.395	143.875	225.381	128.956	213.013	1.20594	0.744901	0.548492	0.859214	0.491616	0.812063	no	yes	yes	N/A
SRV_02562_a_at	Mex_NM_005507_Contig_21	MC02450	ref|NP_005498.1| cofilin 1 (non-muscle) [Homo sapiens]	1e-65	NP_005498	COFILIN 1 (NON-MUSCLE)	1072	http://www.ncbi.nlm.nih.gov/entrez/query.fcgi?db=gene&cmd=Retrieve&dopt=full_report&list_uids=1072	2306	0.0312636	0.0880517	N/A	N/A	7.73383	N/A	N/A	Flat	ZS	down	no	847	0.0114832	0.000516216	NA	0.000145747	8.09035	-0.0361566	0	LD	down	yes	279.225	211.039	236.346	158.2	263.224	242.263	136.086	0.755803	0.846434	0.566568	0.942694	0.867626	0.487371	no	yes	yes	N/A
SRV_02747_at	Mex_NM_005997_Contig_1	MC02635	ref|NP_005988.1| transcription factor-like 1 [Homo sapiens]	3e-38	NP_005988	VACUOLAR PROTEIN SORTING 72 (YEAST)	6944	http://www.ncbi.nlm.nih.gov/entrez/query.fcgi?db=gene&cmd=Retrieve&dopt=full_report&list_uids=6944	3136	0.0425163	0.442485	N/A	N/A	6.75677	N/A	N/A	Flat	ZS	down	no	2168	0.0293926	0.0288569	0.010683	0.500231	7.01389	-0.136807	0.00511176	QV	down	yes	149.732	113.487	109.563	94.341	95.8284	74.7306	145.602	0.757937	0.731729	0.630067	0.640001	0.499097	0.97242	no	yes	yes	N/A
SRV_04053_at	Mex_NM_017676_Contig_1	MC03941	ref|XP_370756.2| PREDICTED: hypothetical protein LOC57523 [Homo sapiens]	2e-20	XP_370756	KIAA1305	57523	http://www.ncbi.nlm.nih.gov/entrez/query.fcgi?db=gene&cmd=Retrieve&dopt=full_report&list_uids=57523	2391	0.0324159	0.108726	N/A	N/A	7.371	N/A	N/A	Flat	ZS	up	no	1901	0.0257728	0.0147881	NA	0.00679302	7.32497	0.0323806	0	LU	up	yes	142.944	163.019	152.119	240.111	215.848	258.672	307.412	1.14044	1.06419	1.67975	1.51002	1.8096	2.15058	no	yes	yes	N/A
SRV_04382_at	Mex_NM_020159_Contig_1	MC04265	No Hit	0	0	0	0	0	1920	0.0260304	0.0352292	NA	0.0218386	6.65515	0.0213821	0	LU	ZS	up	no	1430	0.0193872	0.00405366	NA	0.000809702	6.81203	0.0361939	0	LU	up	yes	100.552	113.434	147.05	157.957	145.049	163.387	230.527	1.12811	1.46243	1.5709	1.44253	1.6249	2.29261	no	yes	yes	N/A
SRV_04541_at	Mex_NM_021242_Contig_1	MC04424	ref|NP_067065.1| MID1 interacting G12-like protein [Homo sapiens]	4e-16	NP_067065	MID1 INTERACTING PROTEIN 1 (GASTRULATION SPECIFIC G12-LIKE (ZEBRAFISH))	58526	http://www.ncbi.nlm.nih.gov/entrez/query.fcgi?db=gene&cmd=Retrieve&dopt=full_report&list_uids=58526	3140	0.0425705	0.446375	N/A	N/A	7.83531	N/A	N/A	Flat	ZS	up	no	758	0.0102766	0.00035464	0.00623081	0.000348187	7.77766	-0.0611793	0.00355724	QLVU	up	yes	227.12	195.404	276.354	239.891	202.357	189.193	472.383	0.860358	1.21678	1.05623	0.890971	0.83301	2.07989	no	yes	yes	N/A
SRV_04978_a_at	Mex_NM_032649_Contig_2	MC04861	ref|NP_116038.4| carnosinase 1 [Homo sapiens]	1e-26	NP_116038	CARNOSINE DIPEPTIDASE 1 (METALLOPEPTIDASE M20 FAMILY)	84735	http://www.ncbi.nlm.nih.gov/entrez/query.fcgi?db=gene&cmd=Retrieve&dopt=full_report&list_uids=84735	2034	0.0275759	0.0459972	NA	0.015727	7.03784	-0.0220599	0	LD	ZS	down	no	1479	0.0200515	0.00467618	0.00243474	0.101944	7.0814	-0.157927	0.00502767	QV	down	yes	148.411	111.365	100.008	85.0632	103.291	62.1178	98.2611	0.750383	0.67386	0.573161	0.695979	0.418553	0.662089	no	yes	yes	N/A
SRV_05162_a_at	Mex_NM_080645_Contig_2	MC05045	ref|NP_542376.2| collagen, type XII, alpha 1 short isoform precursor [Homo sapiens]	6e-27	NP_542376	collagen, type XII, alpha 1	1304	http://www.ncbi.nlm.nih.gov/entrez/query.fcgi?db=gene&cmd=Retrieve&dopt=full_report&list_uids=1304	2192	0.029718	0.0658978	N/A	N/A	8.57947	N/A	N/A	Flat	ZS	up	no	1166	0.015808	0.00165172	0.00615595	0.0032803	8.11473	0.184328	-0.0050904	QLCU	up	yes	347.616	286.407	438.964	534.631	271.389	843.684	620.782	0.823917	1.26278	1.53799	0.780714	2.42706	1.78583	no	yes	yes	N/A
SRV_05675_at	Mex_Nohits_1014_Contig_1	MC05558	No Hit	0	0	0	0	0	2309	0.0313042	0.0883728	N/A	N/A	8.04595	N/A	N/A	Flat	ZS	down	no	1000	0.0135575	0.000936267	NA	0.000220254	8.29867	-0.0401523	0	LD	down	yes	296.432	306.638	265.075	213.823	316.908	192.174	145.771	1.03443	0.894219	0.721321	1.06907	0.64829	0.491752	no	yes	yes	N/A
SRV_05688_s_at	Mex_Nohits_1024_Contig_1	MC05571	No Hit	0	0	0	0	0	2746	0.0372289	0.225709	N/A	N/A	12.5106	N/A	N/A	Flat	ZS	down	no	544	0.00737527	0.000133683	NA	1.31783e-05	12.6135	-0.0446971	0	LD	down	yes	6763.63	7629.61	5422.19	4784.39	5502.55	4522.15	2635.65	1.12803	0.801668	0.70737	0.813549	0.668598	0.38968	no	yes	yes	N/A
SRV_05931_a_at	Mex_Nohits_124_Contig_4	MC05814	No Hit	0	0	0	0	0	2482	0.0336497	0.132055	N/A	N/A	9.90629	N/A	N/A	Flat	ZS	down	no	1453	0.019699	0.0043244	NA	0.000893125	10.1927	-0.0418567	0	LD	down	yes	1334.14	1013.02	779.222	909.448	1028.23	976.549	523.443	0.759308	0.584065	0.681675	0.770707	0.731971	0.392346	no	yes	yes	N/A
SRV_07026_at	Mex_Nohits_231_Contig_3	MC06909	No Hit	0	0	0	0	0	1808	0.0245119	0.0262508	NA	0.00546137	7.7129	0.0328805	0	LU	ZS	up	no	1310	0.0177603	0.00268648	0.0161314	0.00322117	7.7944	0.157905	-0.0041717	QLCU	up	yes	218.083	222.139	276.117	412.57	295.214	555.155	503.942	1.0186	1.26611	1.8918	1.35368	2.54561	2.31078	no	yes	yes	N/A
SRV_07119_s_at	Mex_Nohits_240_Contig_4	MC07002	No Hit	0	0	0	0	0	1941	0.0263151	0.0364779	NA	0.0176919	6.69321	0.0442264	0	LU	ZS	up	no	1535	0.0208107	0.00534177	0.00538117	0.0310137	6.95906	0.210229	-0.00631706	QLCU	up	yes	146.064	86.0712	238.157	250.997	153.286	394.797	239.575	0.589269	1.63049	1.7184	1.04944	2.7029	1.6402	no	yes	yes	N/A
SRV_07558_at	Mex_Nohits_293_Contig_1	MC07441	No Hit	0	0	0	0	0	2915	0.0395201	0.309725	N/A	N/A	6.4208	N/A	N/A	Flat	ZS	up	no	1818	0.0246475	0.0116607	NA	0.00212713	6.34605	0.0337647	0	LU	up	yes	76.176	84.0925	92.6469	94.2668	94.7151	104.062	163.312	1.10392	1.21622	1.23749	1.24337	1.36608	2.14388	no	yes	yes	N/A
SRV_07775_at	Mex_Nohits_3166_Contig_1	MC07658	No Hit	0	0	0	0	0	1871	0.0253661	0.0313218	NA	0.00946262	6.65984	0.0271975	0	LU	ZS	up	no	1571	0.0212988	0.00596213	NA	0.00186267	6.77884	0.0381415	0	LU	up	yes	99.6397	110.978	110.901	171.819	141.673	182.917	235.563	1.11379	1.11302	1.72441	1.42185	1.83578	2.36415	no	yes	yes	N/A
SRV_07991_at	Mex_Nohits_3416_Contig_1	MC07874	No Hit	0	0	0	0	0	3157	0.042801	0.460324	N/A	N/A	6.62568	N/A	N/A	Flat	ZS	down	no	1894	0.0256779	0.0146628	NA	0.0197702	7.0911	-0.082856	0	LD	down	yes	134.309	148.781	82.3135	89.0126	233.731	252.248	28.8703	1.10775	0.612867	0.662745	1.74025	1.87812	0.214954	no	yes	yes	N/A
SRV_08063_at	Mex_Nohits_3500_Contig_1	MC07946	No Hit	0	0	0	0	0	2042	0.0276844	0.0468435	NA	0.0111141	10.1859	-0.0229408	0	LD	ZS	down	no	864	0.0117137	0.000552483	NA	6.8412e-05	10.1502	-0.0395222	0	LD	down	yes	1155.56	1168.95	1013.95	762.927	1071.82	886.809	528.264	1.01159	0.877455	0.660225	0.927537	0.76743	0.457151	no	yes	yes	N/A
SRV_09045_at	Mex_Nohits_4420_Contig_1	MC08928	No Hit	0	0	0	0	0	2428	0.0329176	0.118867	N/A	N/A	6.51379	N/A	N/A	Flat	ZS	down	no	2161	0.0292977	0.02846	NA	0.00626964	6.88151	-0.0326644	0	LD	down	yes	129.279	86.7045	74.6442	90.2497	104.166	88.8265	64.1098	0.670679	0.57739	0.698103	0.805747	0.687094	0.495905	no	yes	yes	N/A
SRV_09445_at	Mex_Nohits_4844_Contig_1	MC09328	No Hit	0	0	0	0	0	2570	0.0348427	0.163017	N/A	N/A	6.88243	N/A	N/A	Flat	ZS	down	no	828	0.0112256	0.000480755	NA	8.76593e-05	7.17617	-0.0497197	0	LD	down	yes	138.453	148.35	108.264	96.5173	141.895	83.8782	55.0956	1.07148	0.781953	0.697113	1.02486	0.605825	0.397937	no	yes	yes	N/A
SRV_09471_at	Mex_Nohits_4872_Contig_1	MC09354	No Hit	0	0	0	0	0	3266	0.0442787	0.529426	N/A	N/A	9.29005	N/A	N/A	Flat	ZS	down	no	2096	0.0284165	0.0244873	NA	0.00774842	9.52189	-0.0363405	0	LD	down	yes	930.478	487.696	694.092	523.359	560.373	727.651	365.611	0.524135	0.745952	0.562463	0.602242	0.782019	0.392928	no	yes	yes	N/A
SRV_09636_at	Mex_Nohits_506_Contig_1	MC09519	No Hit	0	0	0	0	0	2250	0.0305043	0.0754945	N/A	N/A	10.3658	N/A	N/A	Flat	ZS	up	no	1199	0.0162554	0.00184753	NA	0.000565638	9.96152	0.0420625	0	LU	up	yes	1012.08	1324.48	1339.8	1858.09	1145.55	1764.07	2285.14	1.30867	1.32381	1.83591	1.13187	1.74301	2.25787	no	yes	yes	N/A
SRV_09713_at	Mex_Nohits_5151_Contig_1	MC09596	No Hit	0	0	0	0	0	2845	0.038571	0.269147	N/A	N/A	8.6018	N/A	N/A	Flat	ZS	up	no	1981	0.0268574	0.0174919	NA	0.003895	8.68464	0.0549169	0	LU	up	yes	363.178	371.573	368.042	559.677	589.186	764.685	1291.95	1.02312	1.01339	1.54105	1.62231	2.10554	3.55735	no	yes	yes	N/A
SRV_09903_at	Mex_Nohits_5379_Contig_1	MC09786	No Hit	0	0	0	0	0	2199	0.0298129	0.0668304	N/A	N/A	7.12062	N/A	N/A	Flat	ZS	up	no	1962	0.0265998	0.0167395	NA	0.00514404	7.06124	0.0467157	0	LU	up	yes	117.26	129.774	128.735	216.474	189.771	250.4	353.619	1.10671	1.09786	1.84609	1.61837	2.13541	3.01567	no	yes	yes	N/A
SRV_10009_at	Mex_Nohits_571_Contig_1	MC09892	No Hit	0	0	0	0	0	2703	0.0366459	0.21043	N/A	N/A	11.7453	N/A	N/A	Flat	ZS	up	no	1101	0.0149268	0.00126744	NA	0.000199886	11.3867	0.0494045	0	LU	up	yes	2821.43	3097.93	5038.3	4649.69	3005.25	4502.73	7046.48	1.098	1.78573	1.64799	1.06515	1.5959	2.49748	no	yes	yes	N/A
SRV_10177_at	Mex_Nohits_713_Contig_1	MC10060	No Hit	0	0	0	0	0	2856	0.0387202	0.27533	N/A	N/A	11.5521	N/A	N/A	Flat	ZS	up	no	844	0.0114425	0.000510777	NA	6.44063e-05	11.4129	0.0382252	0	LU	up	yes	2572.23	3178.83	2868.03	3719.75	3113.09	3521.97	5805.23	1.23583	1.115	1.44612	1.21027	1.36923	2.25689	no	yes	yes	N/A
SRV_10253_at	Mex_Nohits_781_Contig_3	MC10136	No Hit	0	0	0	0	0	3604	0.0488612	0.883125	N/A	N/A	8.23991	N/A	N/A	Flat	ZS	up	no	1664	0.0225597	0.00781982	0.00258102	0.524113	8.05486	0.174578	-0.00642412	QC	up	yes	293.417	327.251	314.808	339.549	320.967	634.606	240.259	1.11531	1.0729	1.15722	1.09389	2.16281	0.81883	no	yes	yes	N/A
SRV_10403_at	Mex_Nohits_903_Contig_3	MC10286	ref|NP_001001683.1| hypothetical protein LOC400569 [Homo sapiens]	1e-42	NP_001001683	SIMILAR TO HSPC296	400569	http://www.ncbi.nlm.nih.gov/entrez/query.fcgi?db=gene&cmd=Retrieve&dopt=full_report&list_uids=400569	2838	0.0384761	0.266249	N/A	N/A	6.64877	N/A	N/A	Flat	ZS	up	no	1875	0.0254203	0.0139188	NA	0.00275629	6.43795	0.0345209	0	LU	up	yes	72.3374	107.95	110.386	137.11	116.299	103.83	171.272	1.49232	1.52599	1.89542	1.60773	1.43535	2.36768	no	yes	yes	N/A
SRV_10701_at	Tig_NM_000396_Contig_4	TC00185	ref|NP_000387.1| cathepsin K preproprotein [Homo sapiens]	2e-31	NP_000387	CATHEPSIN K (PYCNODYSOSTOSIS)	1513	http://www.ncbi.nlm.nih.gov/entrez/query.fcgi?db=gene&cmd=Retrieve&dopt=full_report&list_uids=1513	3098	0.0420011	0.411528	N/A	N/A	8.86894	N/A	N/A	Flat	ZS	down	no	1365	0.018506	0.00314738	NA	0.00313957	9.41035	-0.056259	0	LD	down	yes	587.189	591.744	406.709	421.72	713.211	247.156	240.436	1.00776	0.692636	0.718202	1.21462	0.420914	0.409468	no	yes	yes	N/A
SRV_00389_a_at	Mex_NM_000526_Contig_1	MC00277	ref|NP_000413.1| keratin 17 [Homo sapiens]	1e-140	NP_000413	KERATIN 17	3872	http://www.ncbi.nlm.nih.gov/entrez/query.fcgi?db=gene&cmd=Retrieve&dopt=full_report&list_uids=3872	3310	0.0448753	0.572532	N/A	N/A	11.4313	N/A	N/A	Flat	ZS	down	no	239	0.00324024	1.56867e-05	0.0285795	5.69403e-06	11.821	0.0153708	-0.00593859	QLCD	down	yes	3392.36	2804.02	2486.81	3202.83	4651.9	2178.55	208.942	0.826569	0.733062	0.944131	1.37129	0.642191	0.0615918	no	yes	yes	N/A
SRV_00744_a_at	Mex_NM_001122_Contig_1	MC00632	ref|NP_001113.2| adipose differentiation-related protein [Homo sapiens]	6e-50	NP_001113	ADIPOSE DIFFERENTIATION-RELATED PROTEIN	123	http://www.ncbi.nlm.nih.gov/entrez/query.fcgi?db=gene&cmd=Retrieve&dopt=full_report&list_uids=123	3084	0.0418113	0.401663	N/A	N/A	8.95494	N/A	N/A	Flat	ZS	down	no	1988	0.0269523	0.0177527	NA	0.0059549	9.4316	-0.0622207	0	LD	down	yes	569.236	410.6	679.249	437.857	775.484	277.804	254.92	0.721319	1.19327	0.769202	1.36233	0.488029	0.447828	no	yes	yes	N/A
SRV_00826_s_at	Mex_NM_001280_Contig_7	MC00714	ref|NP_001271.1| cold inducible RNA binding protein [Homo sapiens]	1e-27	NP_001271	COLD INDUCIBLE RNA BINDING PROTEIN	1153	http://www.ncbi.nlm.nih.gov/entrez/query.fcgi?db=gene&cmd=Retrieve&dopt=full_report&list_uids=1153	2312	0.0313449	0.0893754	N/A	N/A	11.9275	N/A	N/A	Flat	ZS	down	no	351	0.00475868	3.94955e-05	0.0102852	1.93178e-05	12.1316	0.0442317	-0.00422009	QLCD	down	yes	5120.47	3454.04	4718.6	2885.29	3986.85	4538.16	1105.5	0.674555	0.921516	0.563481	0.77861	0.886278	0.215898	no	yes	yes	N/A
SRV_01045_a_at	Mex_NM_001613_Contig_1	MC00933	ref|NP_001604.1| alpha 2 actin [Homo sapiens]	8e-54	NP_001604	ACTIN, ALPHA 2, SMOOTH MUSCLE, AORTA	59	http://www.ncbi.nlm.nih.gov/entrez/query.fcgi?db=gene&cmd=Retrieve&dopt=full_report&list_uids=59	3529	0.0478444	0.804123	N/A	N/A	10.9598	N/A	N/A	Flat	ZS	up	no	1005	0.0136253	0.000957594	NA	0.000120671	10.5163	0.066793	0	LU	up	yes	1961.96	2286.95	2074.83	1849.06	1136.23	2765.4	5321.71	1.16565	1.05753	0.942455	0.579127	1.40951	2.71244	no	yes	yes	N/A
SRV_01344_a_at	Mex_NM_002199_Contig_1	MC01232	ref|NP_002190.1| interferon regulatory factor 2 [Homo sapiens]	2e-60	NP_002190	INTERFERON REGULATORY FACTOR 2	3660	http://www.ncbi.nlm.nih.gov/entrez/query.fcgi?db=gene&cmd=Retrieve&dopt=full_report&list_uids=3660	2376	0.0322126	0.103692	N/A	N/A	6.90641	N/A	N/A	Flat	ZS	down	no	435	0.00589751	6.84446e-05	1.94045e-05	0.43452	7.07921	-0.154632	0.00560237	QV	down	yes	144.849	126.722	124.568	96.5487	102.498	67.2961	141.136	0.874855	0.859986	0.666548	0.707619	0.464595	0.974365	no	yes	yes	N/A
SRV_01439_a_at	Mex_NM_002462_Contig_1	MC01327	ref|NP_002453.1| myxovirus resistance protein 1 [Homo sapiens]	7e-52	NP_002453	MYXOVIRUS (INFLUENZA VIRUS) RESISTANCE 1, INTERFERON-INDUCIBLE PROTEIN P78 (MOUSE)	4599	http://www.ncbi.nlm.nih.gov/entrez/query.fcgi?db=gene&cmd=Retrieve&dopt=full_report&list_uids=4599	1926	0.0261117	0.0356639	0.0485902	0.0587087	8.67444	0.109185	-0.0050571	QC	ZS	down	no	557	0.00755152	0.000144182	0.0166994	7.64576e-05	8.54339	0.0725713	-0.00614255	QLCD	down	yes	437.932	450.691	651.228	250.511	369.263	423.524	54.6186	1.02913	1.48705	0.572032	0.843196	0.967099	0.124719	no	yes	yes	N/A
SRV_01441_at	Mex_NM_002462_Contig_3	MC01329	ref|NP_002453.1| myxovirus resistance protein 1 [Homo sapiens]	7e-52	NP_002453	MYXOVIRUS (INFLUENZA VIRUS) RESISTANCE 1, INTERFERON-INDUCIBLE PROTEIN P78 (MOUSE)	4599	http://www.ncbi.nlm.nih.gov/entrez/query.fcgi?db=gene&cmd=Retrieve&dopt=full_report&list_uids=4599	1814	0.0245933	0.0268689	N/A	N/A	8.75786	N/A	N/A	Flat	ZS	down	no	576	0.00780911	0.000157689	0.0299015	7.22253e-05	8.72218	0.0495623	-0.00527681	QLCD	down	yes	476.817	523.348	658.139	261.525	414.956	436.735	63.2386	1.09759	1.38028	0.54848	0.870263	0.915938	0.132627	no	yes	yes	N/A
SRV_01616_at	Mex_NM_002851_Contig_1	MC01504	ref|NP_002842.2| protein tyrosine phosphatase, receptor-type, zeta1 precursor [Homo sapiens]	1e-104	NP_002842	PROTEIN TYROSINE PHOSPHATASE, RECEPTOR-TYPE, Z POLYPEPTIDE 1	5803	http://www.ncbi.nlm.nih.gov/entrez/query.fcgi?db=gene&cmd=Retrieve&dopt=full_report&list_uids=5803	2473	0.0335277	0.130844	N/A	N/A	9.02116	N/A	N/A	Flat	ZS	up	no	1662	0.0225325	0.00777952	NA	0.00226632	9.02654	0.0304356	0	LU	up	yes	459.128	589.645	436.791	635.013	628.323	563.793	946.456	1.28427	0.951348	1.38309	1.36851	1.22796	2.06142	no	yes	yes	N/A
SRV_01633_at	Mex_NM_002872_Contig_1	MC01521	ref|NP_002863.1| ras-related C3 botulinum toxin substrate 2 [Homo sapiens]	5e-90	NP_002863	RAS-RELATED C3 BOTULINUM TOXIN SUBSTRATE 2 (RHO FAMILY, SMALL GTP BINDING PROTEIN RAC2)	5880	http://www.ncbi.nlm.nih.gov/entrez/query.fcgi?db=gene&cmd=Retrieve&dopt=full_report&list_uids=5880	3352	0.0454447	0.612661	N/A	N/A	8.17339	N/A	N/A	Flat	ZS	down	no	234	0.00317245	1.53076e-05	0.0271175	5.58871e-06	8.17207	0.00447216	-0.00157286	QLCD	down	yes	306.362	278.824	313.304	272.064	269.834	261.759	133.699	0.910113	1.02266	0.888049	0.88077	0.854412	0.436409	no	yes	yes	N/A
SRV_02072_at	Mex_NM_004079_Contig_5	MC01960	ref|NP_004070.3| cathepsin S preproprotein [Homo sapiens]	9e-21	NP_004070	CATHEPSIN S	1520	http://www.ncbi.nlm.nih.gov/entrez/query.fcgi?db=gene&cmd=Retrieve&dopt=full_report&list_uids=1520	2760	0.0374187	0.232077	N/A	N/A	9.01386	N/A	N/A	Flat	ZS	down	no	76	0.00103037	1.53197e-06	0.0191786	5.00857e-07	9.3638	-0.00968657	-0.00314191	QLCD	down	yes	685.975	501.248	731.806	355.958	633.282	461.241	99.0839	0.730708	1.06681	0.518908	0.923185	0.672388	0.144442	no	yes	yes	N/A
SRV_02874_a_at	Mex_NM_006317_Contig_4	MC02762	ref|NP_006308.3| brain abundant, membrane attached signal protein 1 [Homo sapiens]	1e-22	NP_006308	BRAIN ABUNDANT, MEMBRANE ATTACHED SIGNAL PROTEIN 1	10409	http://www.ncbi.nlm.nih.gov/entrez/query.fcgi?db=gene&cmd=Retrieve&dopt=full_report&list_uids=10409	3151	0.0427196	0.452529	N/A	N/A	11.0545	N/A	N/A	Flat	ZS	down	no	571	0.00774132	0.000154526	NA	3.11592e-05	11.2291	-0.0486431	0	LD	down	yes	2423.34	2114.86	2300.96	1843.27	2369.37	1860.36	962.277	0.872703	0.949497	0.760632	0.977726	0.767684	0.397087	no	yes	yes	N/A
SRV_03221_a_at	Mex_NM_007329_Contig_1	MC03109	ref|NP_015568.1| deleted in malignant brain tumors 1 isoform b precursor [Homo sapiens]	2e-41	NP_015568	DELETED IN MALIGNANT BRAIN TUMORS 1	1755	http://www.ncbi.nlm.nih.gov/entrez/query.fcgi?db=gene&cmd=Retrieve&dopt=full_report&list_uids=1755	2714	0.036795	0.213633	N/A	N/A	8.14192	N/A	N/A	Flat	ZS	down	no	1891	0.0256372	0.0146307	NA	0.00642044	8.09039	-0.043521	0	LD	down	yes	329.935	217.983	255.854	413.744	232.012	273.45	123.223	0.660684	0.775467	1.25402	0.703203	0.828799	0.373477	no	yes	yes	N/A
SRV_03491_a_at	Mex_NM_014291_Contig_1	MC03379	ref|NP_055106.1| glycine C-acetyltransferase precursor [Homo sapiens]	9e-68	NP_055106	GLYCINE C-ACETYLTRANSFERASE (2-AMINO-3-KETOBUTYRATE COENZYME A LIGASE)	23464	http://www.ncbi.nlm.nih.gov/entrez/query.fcgi?db=gene&cmd=Retrieve&dopt=full_report&list_uids=23464	1819	0.0246611	0.0271342	NA	0.0291231	8.74128	0.0138747	0	LU	ZS	up	no	328	0.00444685	3.45989e-05	NA	2.43845e-05	8.57623	0.05054	0	LU	up	yes	431.054	419.947	407.47	560.059	329.258	478.586	1002.45	0.974232	0.945288	1.29928	0.763845	1.11027	2.32558	no	yes	yes	N/A
SRV_04229_at	Mex_NM_018340_Contig_1	MC04116	ref|NP_060810.1| hypothetical protein LOC55313 [Homo sapiens]	7e-53	NP_060810	HYPOTHETICAL PROTEIN FLJ11151	55313	http://www.ncbi.nlm.nih.gov/entrez/query.fcgi?db=gene&cmd=Retrieve&dopt=full_report&list_uids=55313	2127	0.0288368	0.0570045	N/A	N/A	7.7608	N/A	N/A	Flat	ZS	up	no	129	0.00174892	5.61855e-06	0.0198719	1.98379e-06	7.46161	-0.00269911	0.00191228	QLVU	up	yes	179.658	221.308	212.111	268.484	173.544	210.133	479.693	1.23183	1.18063	1.49442	0.965965	1.16963	2.67003	no	yes	yes	N/A
SRV_05470_at	Mex_NM_172369_Contig_1	MC05353	No Hit	0	0	0	0	0	2721	0.0368899	0.215303	N/A	N/A	9.90272	N/A	N/A	Flat	ZS	down	no	1254	0.0170011	0.00221149	NA	0.00134058	9.80979	-0.0431953	0	LD	down	yes	950.815	731.469	1110.89	1191.08	883.444	855.343	410.278	0.769307	1.16835	1.25269	0.929144	0.899589	0.431501	no	yes	yes	N/A
SRV_05532_a_at	Mex_NM_176871_Contig_1	MC05415	ref|NP_789847.1| PDZ and LIM domain 2 isoform 1 [Homo sapiens]	3e-28	NP_789847	PDZ and LIM domain 2 (mystique)	64236	http://www.ncbi.nlm.nih.gov/entrez/query.fcgi?db=gene&cmd=Retrieve&dopt=full_report&list_uids=64236	2669	0.0361849	0.199913	N/A	N/A	9.81343	N/A	N/A	Flat	ZS	up	no	1250	0.0169469	0.00216473	0.000650688	0.635315	9.47198	0.167173	-0.00605017	QC	up	yes	786.287	868.575	913.839	1167.5	790.779	1609.06	708.29	1.10465	1.16222	1.48483	1.00571	2.04641	0.900803	no	yes	yes	N/A
SRV_05670_at	Mex_Nohits_101_Contig_1	MC05553	No Hit	0	0	0	0	0	3408	0.0462039	0.663616	N/A	N/A	13.947	N/A	N/A	Flat	ZS	down	no	78	0.00105748	1.62451e-06	0.00176545	7.2867e-07	14.0062	0.0423896	-0.004822	QLCD	down	yes	16013.6	16435.7	14871.8	16389	18166.6	14308.9	2864.3	1.02636	0.928697	1.02344	1.13445	0.893545	0.178867	no	yes	yes	N/A
SRV_05671_at	Mex_Nohits_1010_Contig_1	MC05554	No Hit	0	0	0	0	0	1973	0.0267489	0.0400986	NA	0.029939	9.34853	0.0313113	0	LU	ZS	up	no	1713	0.023224	0.00894342	0.00554466	0.0923826	9.07128	0.170618	-0.0053327	QC	up	yes	627.818	701.797	627.343	1200.55	573.554	1382.03	843.755	1.11784	0.999243	1.91226	0.913568	2.20133	1.34395	no	yes	yes	N/A
SRV_06003_at	Mex_Nohits_131_Contig_1	MC05886	No Hit	0	0	0	0	0	3302	0.0447668	0.567096	N/A	N/A	11.2489	N/A	N/A	Flat	ZS	up	no	555	0.0075244	0.000142001	NA	5.69723e-05	10.8597	0.0400173	0	LU	up	yes	1979.46	2868.88	2344.38	2811.82	1950.04	3160.21	4080.55	1.44933	1.18435	1.4205	0.985137	1.59651	2.06145	no	yes	yes	N/A
SRV_06713_at	Mex_Nohits_200_Contig_1	MC06596	No Hit	0	0	0	0	0	1793	0.0243086	0.0249611	N/A	N/A	8.54039	N/A	N/A	Flat	ZS	up	no	1095	0.0148454	0.00125453	NA	0.00076109	8.3331	0.0526152	0	LU	up	yes	361.367	346.355	271.421	694.618	353.059	737.663	912.027	0.958458	0.751095	1.9222	0.977011	2.04131	2.52383	no	yes	yes	N/A
SRV_06713_s_at	Mex_Nohits_200_Contig_1	MC06596	No Hit	0	0	0	0	0	2058	0.0279013	0.0503011	N/A	N/A	9.68367	N/A	N/A	Flat	ZS	up	no	976	0.0132321	0.000826993	NA	0.000226592	9.52093	0.0549181	0	LU	up	yes	810.965	828.683	595.565	1463.09	790.319	1524.23	2157.09	1.02185	0.73439	1.80413	0.974541	1.87952	2.6599	no	yes	yes	N/A
SRV_06723_a_at	Mex_Nohits_2010_Contig_1	MC06606	No Hit	0	0	0	0	0	2632	0.0356833	0.187355	N/A	N/A	7.76995	N/A	N/A	Flat	ZS	down	no	2146	0.0290944	0.027392	0.0146245	0.197583	8.1267	-0.204256	0.00815594	QV	down	yes	237.143	272.813	231.031	169.551	279.21	115.828	575.918	1.15042	0.974227	0.714973	1.17739	0.488432	2.42857	no	yes	yes	N/A
SRV_07501_at	Mex_Nohits_2866_Contig_1	MC07384	No Hit	0	0	0	0	0	1794	0.0243221	0.0251171	NA	0.0182654	8.67569	-0.0185446	0	LD	ZS	down	no	772	0.0104664	0.000379488	0.000106229	0.886416	8.82255	-0.177359	0.00622907	QV	down	yes	410.593	384.639	292.482	289.39	414.398	188.736	432.326	0.936788	0.712341	0.70481	1.00927	0.459667	1.05293	no	yes	yes	N/A
SRV_07719_a_at	Mex_Nohits_3102_Contig_1	MC07602	No Hit	0	0	0	0	0	2133	0.0289181	0.057793	N/A	N/A	8.22924	N/A	N/A	Flat	ZS	down	no	816	0.0110629	0.000459857	NA	6.8401e-05	8.48489	-0.0621208	0	LD	down	yes	351.29	308.757	333.569	233.641	351.758	242.384	118.465	0.878924	0.949554	0.665096	1.00133	0.689982	0.337229	no	yes	yes	N/A
SRV_08095_at	Mex_Nohits_3534_Contig_1	MC07978	No Hit	0	0	0	0	0	3234	0.0438449	0.507413	N/A	N/A	8.01199	N/A	N/A	Flat	ZS	up	no	1340	0.018167	0.00295557	0.000978509	0.386667	7.87792	0.21869	-0.00737392	QC	up	yes	227.246	293.656	227.516	358.37	330.121	690.87	332.064	1.29224	1.00119	1.57701	1.4527	3.04018	1.46125	no	yes	yes	N/A
SRV_08603_a_at	Mex_Nohits_4003_Contig_1	MC08486	No Hit	0	0	0	0	0	3021	0.0409572	0.368051	N/A	N/A	7.6403	N/A	N/A	Flat	ZS	up	no	1346	0.0182484	0.00297489	0.000908211	0.62046	7.4363	0.272455	-0.00988417	QC	up	yes	166.371	194.683	211.085	273.17	273.423	611.546	185.27	1.17017	1.26876	1.64194	1.64345	3.6758	1.1136	no	yes	yes	N/A
SRV_08683_a_at	Mex_Nohits_4084_Contig_1	MC08566	No Hit	0	0	0	0	0	1993	0.0270201	0.0423673	NA	0.0383789	7.21562	-0.0229099	0	LD	ZS	down	no	1411	0.0191296	0.00379343	0.00182483	0.114311	7.28783	-0.138959	0.0044603	QV	down	yes	161.412	142.44	171.041	98.4458	130.461	78.511	119.1	0.88246	1.05966	0.609905	0.808251	0.486402	0.737861	no	yes	yes	N/A
SRV_09055_s_at	Mex_Nohits_443_Contig_1	MC08938	No Hit	0	0	0	0	0	2420	0.0328091	0.117821	N/A	N/A	10.0754	N/A	N/A	Flat	ZS	up	no	2156	0.0292299	0.0282485	0.0223862	0.102381	9.96601	0.156586	-0.00474603	QC	up	yes	982.548	1245.59	802.082	1593.46	1311.88	2271.45	1791.53	1.26771	0.816329	1.62176	1.33518	2.3118	1.82336	no	yes	yes	N/A
SRV_09498_at	Mex_Nohits_4903_Contig_1	MC09381	No Hit	0	0	0	0	0	3672	0.0497831	0.974864	N/A	N/A	6.94029	N/A	N/A	Flat	ZS	down	no	1640	0.0222343	0.00733891	NA	0.00968044	7.15697	-0.0461691	0	LD	down	yes	144.496	108.908	129.89	127.739	174.521	158.336	61.2957	0.753707	0.898919	0.884031	1.20779	1.09578	0.424203	no	yes	yes	N/A
SRV_09752_at	Mex_Nohits_52_Contig_1	MC09635	No Hit	0	0	0	0	0	1990	0.0269794	0.0416937	NA	0.0214104	13.633	-0.0235254	0	LD	ZS	down	no	891	0.0120797	0.000605524	NA	9.86211e-05	13.6768	-0.0676616	0	LD	down	yes	13636.9	11985.2	12997.4	8570.01	11980.4	9312.05	3791.17	0.878883	0.953109	0.628444	0.87853	0.682858	0.278009	no	yes	yes	N/A
SRV_09852_at	Mex_Nohits_532_Contig_1	MC09735	No Hit	0	0	0	0	0	1939	0.026288	0.0363367	N/A	N/A	9.226	N/A	N/A	Flat	ZS	up	no	510	0.00691432	0.000111854	NA	5.21217e-05	9.31245	0.0467123	0	LU	up	yes	626.145	501.382	487.514	955.943	681.4	744.213	1565.42	0.800745	0.778597	1.52671	1.08825	1.18856	2.50009	no	yes	yes	N/A
SRV_10057_at	Mex_Nohits_613_Contig_1	MC09940	No Hit	0	0	0	0	0	1976	0.0267896	0.0404176	NA	0.00967783	10.2524	-0.0175238	0	LD	ZS	down	no	612	0.00829718	0.000190464	NA	4.17865e-05	10.3065	-0.0399168	0	LD	down	yes	1195.18	1265.45	1086.91	876.519	1251.66	781.401	596.618	1.0588	0.909409	0.733378	1.04725	0.653793	0.499186	no	yes	yes	N/A
SRV_10105_at	Mex_Nohits_656_Contig_1	MC09988	No Hit	0	0	0	0	0	1983	0.0268845	0.0413556	NA	0.010331	10.3392	-0.0337478	0	LD	ZS	down	no	483	0.00654826	9.97444e-05	NA	2.231e-05	10.2495	-0.0681964	0	LD	down	yes	1383.1	1225.77	1144.59	693.96	1049.11	890.885	334.314	0.886252	0.827553	0.501744	0.758522	0.644124	0.241715	no	yes	yes	N/A
SRV_10207_at	Mex_Nohits_740_Contig_1	MC10090	No Hit	0	0	0	0	0	3423	0.0464073	0.67778	N/A	N/A	7.0903	N/A	N/A	Flat	ZS	up	no	1745	0.0236578	0.00967087	NA	0.00187537	7.05391	0.0411284	0	LU	up	yes	116.813	172.494	151.964	129.452	172.584	163.944	299.343	1.47667	1.30092	1.1082	1.47744	1.40348	2.56259	no	yes	yes	N/A
SRV_10234_at	Mex_Nohits_765_Contig_1	MC10117	No Hit	0	0	0	0	0	2647	0.0358867	0.191482	N/A	N/A	9.49739	N/A	N/A	Flat	ZS	down	no	175	0.00237256	8.41505e-06	NA	4.53752e-06	9.80673	-0.110911	0	LD	down	yes	854.308	902.708	802.754	551.924	963.672	556.834	110.578	1.05665	0.939654	0.646048	1.12801	0.651795	0.129436	no	yes	yes	N/A
SRV_10353_at	Mex_Nohits_867_Contig_1	MC10236	No Hit	0	0	0	0	0	1987	0.0269387	0.0415337	0.0187823	0.327761	9.36809	-0.0939174	0.0030417	QV	ZS	down	no	1458	0.0197668	0.00439055	NA	0.000752614	9.25853	-0.036473	0	LD	down	yes	644.735	633.873	404.491	564.991	561.578	433.649	304.354	0.983153	0.627376	0.876315	0.871022	0.6726	0.47206	no	yes	yes	N/A
SRV_10367_at	Mex_Nohits_88_Contig_1	MC10250	No Hit	0	0	0	0	0	2296	0.031128	0.0855558	N/A	N/A	11.9796	N/A	N/A	Flat	ZS	down	no	71	0.000962581	1.15055e-06	NA	1.27268e-07	12.3487	-0.118079	0	LD	down	yes	4931.92	4643.75	4168.5	3095.76	5176.53	2378.93	548.723	0.94157	0.845209	0.627699	1.0496	0.482353	0.111259	no	yes	yes	N/A
SRV_11152_at	Tig_NM_001613_Contig_1	TC00582	ref|NP_001604.1| alpha 2 actin [Homo sapiens]	8e-54	NP_001604	ACTIN, ALPHA 2, SMOOTH MUSCLE, AORTA	59	http://www.ncbi.nlm.nih.gov/entrez/query.fcgi?db=gene&cmd=Retrieve&dopt=full_report&list_uids=59	3610	0.0489425	0.889354	N/A	N/A	11.0862	N/A	N/A	Flat	ZS	up	no	724	0.00981562	0.000314583	NA	3.74085e-05	10.6642	0.060441	0	LU	up	yes	2040.87	2384.1	2244.15	2169.66	1365.73	3112.66	5216.35	1.16818	1.0996	1.06311	0.669188	1.52516	2.55594	no	yes	yes	N/A
SRV_11441_at	Tig_NM_002474_Contig_1	TC00864	ref|NP_002465.1| smooth muscle myosin heavy chain 11 isoform SM1A [Homo sapiens]	2e-80	NP_002465	MYOSIN, HEAVY POLYPEPTIDE 11, SMOOTH MUSCLE	4629	http://www.ncbi.nlm.nih.gov/entrez/query.fcgi?db=gene&cmd=Retrieve&dopt=full_report&list_uids=4629	2956	0.0400759	0.326147	N/A	N/A	7.44645	N/A	N/A	Flat	ZS	up	no	480	0.00650759	9.85868e-05	NA	1.00178e-05	6.9404	0.082838	0	LU	up	yes	156.273	171.305	184.152	202.234	107.934	285.404	621.287	1.09619	1.1784	1.29411	0.690675	1.82632	3.97566	no	yes	yes	N/A
SRV_12418_at	Tig_NM_006097_Contig_1	TC01823	ref|NP_006088.2| myosin regulatory light polypeptide 9 isoform a [Homo sapiens]	3e-21	NP_006088	MYOSIN, LIGHT POLYPEPTIDE 9, REGULATORY	10398	http://www.ncbi.nlm.nih.gov/entrez/query.fcgi?db=gene&cmd=Retrieve&dopt=full_report&list_uids=10398	2116	0.0286876	0.055444	N/A	N/A	7.28124	N/A	N/A	Flat	ZS	up	no	448	0.00607375	7.62601e-05	NA	1.22306e-05	6.86543	0.0646285	0	LU	up	yes	136.509	128.072	185.066	192.331	110.595	248.104	415.687	0.9382	1.35571	1.40893	0.810165	1.8175	3.04513	no	yes	yes	N/A
AH_at	Mex_NM_006597_Contig_17	MC02876	ref|NP_006588.1| heat shock 70kDa protein 8 isoform 1 [Homo sapiens]	0	NP_006588	HEAT SHOCK 70KDA PROTEIN 8	3312	http://www.ncbi.nlm.nih.gov/entrez/query.fcgi?db=gene&cmd=Retrieve&dopt=full_report&list_uids=3312	569	0.00771421	0.000258693	NA	3.17542e-05	10.0763	0.0368489	0	LU	up	N/A	yes	525	0.00711768	0.000122575	0.0274514	5.54392e-05	10.0139	0.112962	-0.00237788	QLCU	up	yes	1170.65	1056.16	1599.3	2202.98	1045.64	2177.67	2530.69	0.902196	1.36616	1.88184	0.89321	1.86022	2.16178	no	yes	yes	N/A
SRV_00723_a_at	Mex_NM_001098_Contig_3	MC00611	ref|NP_001089.1| aconitase 2 precursor [Homo sapiens]	2e-78	NP_001089	ACONITASE 2, MITOCHONDRIAL	50	http://www.ncbi.nlm.nih.gov/entrez/query.fcgi?db=gene&cmd=Retrieve&dopt=full_report&list_uids=50	764	0.0103579	0.000714317	NA	0.000448195	8.13401	0.033168	0	LU	up	N/A	yes	792	0.0107375	0.000426065	NA	5.52745e-05	8.1692	0.0410269	0	LU	up	yes	320.048	264.557	477.386	536.969	275.354	447.959	640.549	0.826617	1.49161	1.67778	0.860352	1.39966	2.00142	no	yes	yes	N/A
SRV_01095_a_at	Mex_NM_001628_Contig_1	MC00983	ref|NP_001619.1| aldo-keto reductase family 1, member B1 [Homo sapiens]	4e-65	NP_001619	ALDO-KETO REDUCTASE FAMILY 1, MEMBER B1 (ALDOSE REDUCTASE)	231	http://www.ncbi.nlm.nih.gov/entrez/query.fcgi?db=gene&cmd=Retrieve&dopt=full_report&list_uids=231	288	0.00390456	4.45812e-05	0.000729427	6.18138e-05	11.3443	-0.0500453	0.00272187	QlVU	up	N/A	yes	609	0.00825651	0.000188902	NA	0.00015994	11.2107	0.0473215	0	LU	up	yes	2559.6	2516.89	2245.49	4337.57	2162.24	2718.37	5959.79	0.983312	0.877282	1.69463	0.844758	1.06203	2.32841	no	yes	yes	N/A
SRV_01519_a_at	Mex_NM_002654_Contig_1	MC01407	ref|NP_002645.3| pyruvate kinase 3 isoform 1 [Homo sapiens]	1e-100	NP_002645	pyruvate kinase, muscle	8127	http://www.ncbi.nlm.nih.gov/entrez/query.fcgi?db=gene&cmd=Retrieve&dopt=full_report&list_uids=8127	735	0.00996475	0.000619428	NA	0.000241572	11.0534	0.0320212	0	LU	up	N/A	yes	1192	0.0161605	0.00180522	NA	0.000277545	10.8945	0.0435202	0	LU	up	yes	2019.89	2310.5	2332.11	3963.95	1937.31	3045.03	4604.44	1.14388	1.15458	1.96246	0.959115	1.50752	2.27955	no	yes	yes	N/A
SRV_01520_at	Mex_NM_002654_Contig_2	MC01408	ref|NP_872270.1| pyruvate kinase 3 isoform 2 [Homo sapiens]	1e-31	NP_872270	pyruvate kinase, muscle	8127	http://www.ncbi.nlm.nih.gov/entrez/query.fcgi?db=gene&cmd=Retrieve&dopt=full_report&list_uids=8127	1256	0.0170282	0.00493606	NA	0.00301379	11.8351	0.0254058	0	LU	up	N/A	yes	1307	0.0177196	0.00266008	NA	0.000447253	11.7528	0.0336964	0	LU	up	yes	3379.16	4042.58	3664.4	5986.81	3820.26	4895.54	6857.84	1.19633	1.08441	1.77168	1.13054	1.44874	2.02945	no	yes	yes	N/A
SRV_02067_at	Mex_NM_004073_Contig_1	MC01955	ref|NP_004064.2| polo-like kinase 3 [Homo sapiens]	3e-35	NP_004064	POLO-LIKE KINASE 3 (DROSOPHILA)	1263	http://www.ncbi.nlm.nih.gov/entrez/query.fcgi?db=gene&cmd=Retrieve&dopt=full_report&list_uids=1263	1626	0.0220445	0.0163422	NA	0.00401566	6.9507	0.0304596	0	LU	up	N/A	yes	2040	0.0276573	0.0206536	0.00666892	0.868959	6.76813	0.19895	-0.00694254	QC	up	yes	124.994	138.368	180.443	226.138	131.295	303.361	126.953	1.107	1.44361	1.80919	1.05041	2.42701	1.01568	no	yes	yes	N/A
SRV_02500_at	Mex_NM_005322_Contig_1	MC02388	ref|NP_005313.1| H1 histone family, member 5 [Homo sapiens]	2e-23	NP_005313	HISTONE 1, H1B	3009	http://www.ncbi.nlm.nih.gov/entrez/query.fcgi?db=gene&cmd=Retrieve&dopt=full_report&list_uids=3009	1590	0.0215564	0.0147851	NA	0.00411697	6.22688	0.0298393	0	LU	up	N/A	yes	2009	0.027237	0.0187397	NA	0.00531933	6.34035	0.0357901	0	LU	up	yes	76.8916	81.617	110.84	137.037	97.0873	130.584	171.552	1.06146	1.44151	1.7822	1.26265	1.69829	2.23109	no	yes	yes	N/A
SRV_03670_at	Mex_NM_015140_Contig_1	MC03558	ref|NP_055955.1| hypothetical protein LOC23170 [Homo sapiens]	1e-72	NP_055955	TUBULIN TYROSINE LIGASE-LIKE FAMILY, MEMBER 12	23170	http://www.ncbi.nlm.nih.gov/entrez/query.fcgi?db=gene&cmd=Retrieve&dopt=full_report&list_uids=23170	1165	0.0157945	0.00357046	NA	0.00259706	8.59244	0.0332184	0	LU	up	N/A	yes	356	0.00482646	4.11647e-05	NA	6.35005e-06	8.51198	0.0555728	0	LU	up	yes	394.859	432.629	679.073	750.662	377.656	685.097	1080.45	1.09565	1.71979	1.90109	0.956433	1.73504	2.73629	no	yes	yes	N/A
SRV_04215_at	Mex_NM_018290_Contig_1	MC04102	ref|NP_060760.2| phosphoglucomutase 2 [Homo sapiens]	6e-44	NP_060760	PHOSPHOGLUCOMUTASE 2	55276	http://www.ncbi.nlm.nih.gov/entrez/query.fcgi?db=gene&cmd=Retrieve&dopt=full_report&list_uids=55276	825	0.0111849	0.000956693	NA	0.000196791	7.6061	0.0232133	0	LU	up	N/A	yes	231	0.00313178	1.48989e-05	0.00718404	6.86472e-06	7.61317	-0.0194979	0.00207852	QLVU	up	yes	203.348	187.897	222.414	306.725	183.54	208.517	417.245	0.924019	1.09376	1.50838	0.902591	1.02542	2.05188	no	yes	yes	N/A
SRV_04858_at	Mex_NM_031458_Contig_1	MC04741	ref|NP_113646.1| poly (ADP-ribose) polymerase family, member 9 [Homo sapiens]	2e-33	NP_113646	POLY (ADP-RIBOSE) POLYMERASE FAMILY, MEMBER 9	83666	http://www.ncbi.nlm.nih.gov/entrez/query.fcgi?db=gene&cmd=Retrieve&dopt=full_report&list_uids=83666	1223	0.0165808	0.00447568	NA	0.00107252	9.27969	-0.0300465	0	LD	down	N/A	yes	785	0.0106426	0.00040927	0.0089913	0.000350416	9.4177	-0.130528	0.0032473	QLVD	down	yes	637.466	577.177	436.882	350.131	656.807	309.845	320.488	0.905424	0.685342	0.549255	1.03034	0.486057	0.502754	no	yes	yes	N/A
SRV_05698_at	Mex_Nohits_1030_Contig_1	MC05581	No Hit	0	0	0	0	0	349	0.00473156	7.75735e-05	0.00609717	5.00785e-05	8.99717	-0.0242949	0.00173914	QlVU	up	N/A	yes	946	0.0128254	0.000727352	NA	8.80461e-05	8.90218	0.0391329	0	LU	up	yes	514.151	497.369	498.873	820.802	462.584	679.126	1045.2	0.96736	0.970286	1.59642	0.899706	1.32087	2.03287	no	yes	yes	N/A
SRV_06267_at	Mex_Nohits_156_Contig_1	MC06150	No Hit	0	0	0	0	0	1151	0.0156047	0.00347311	NA	0.0019115	13.6601	-0.037162	0	LD	down	N/A	yes	912	0.0123644	0.000646037	NA	0.000206877	13.7429	-0.0407704	0	LD	down	yes	12848.9	13818.5	12185.5	6588.83	13760.6	8087.23	6192.14	1.07546	0.948372	0.512794	1.07095	0.629411	0.48192	no	yes	yes	N/A
SRV_06910_a_at	Mex_Nohits_22_Contig_16	MC06793	No Hit	0	0	0	0	0	1116	0.0151302	0.00303898	0.0334739	0.00243	8.76412	0.143825	-0.00358833	QLCU	up	N/A	yes	2088	0.028308	0.023675	0.0145125	0.143629	8.85659	0.152215	-0.00474591	QC	up	yes	547.883	395.735	1094.59	1011.09	470.935	1101.34	697.266	0.722298	1.99785	1.84544	0.859553	2.01017	1.27265	no	yes	yes	N/A
SRV_09132_at	Mex_Nohits_451_Contig_1	MC09015	No Hit	0	0	0	0	0	834	0.0113069	0.00101299	NA	0.000347961	8.82644	0.0330553	0	LU	up	N/A	yes	852	0.011551	0.000521003	NA	0.000323529	8.80383	0.0375722	0	LU	up	yes	435.071	498.666	499.008	860.58	538.019	752.724	944.523	1.14617	1.14696	1.97802	1.23662	1.73012	2.17096	no	yes	yes	N/A
SRV_09796_at	Mex_Nohits_5246_Contig_1	MC09679	No Hit	0	0	0	0	0	1388	0.0188178	0.0077045	NA	0.00229495	7.87804	0.0335138	0	LU	up	N/A	yes	1771	0.0240103	0.0104325	NA	0.00312156	8.00108	0.0434566	0	LU	up	yes	238.541	239.815	268.063	462.304	326.156	465.927	627.674	1.00534	1.12376	1.93804	1.36729	1.95323	2.6313	no	yes	yes	N/A
SRV_09909_at	Mex_Nohits_5387_Contig_1	MC09792	No Hit	0	0	0	0	0	1236	0.016757	0.00472015	NA	0.000820931	7.68462	-0.0263286	0	LD	down	N/A	yes	1149	0.0155775	0.00157651	NA	0.00100124	7.65738	-0.0405694	0	LD	down	yes	208.054	202.382	174.322	124.969	175.806	112.502	92.4147	0.97274	0.83787	0.600656	0.845003	0.540735	0.444187	no	yes	yes	N/A
SRV_10002_at	Mex_Nohits_565_Contig_1	MC09885	No Hit	0	0	0	0	0	221	0.0029962	2.49225e-05	NA	7.33874e-06	11.5589	0.0313854	0	LU	up	N/A	yes	499	0.00676518	0.000107176	NA	2.21086e-05	11.5421	0.03737	0	LU	up	yes	3010.53	3076.43	3543.35	5532.76	3241.93	4582.09	6261.24	1.02189	1.17699	1.83781	1.07687	1.52202	2.07978	no	yes	yes	N/A
SRV_10027_at	Mex_Nohits_589_Contig_1	MC09910	No Hit	0	0	0	0	0	258	0.00349783	3.47429e-05	NA	1.33772e-05	13.3652	0.0337077	0	LU	up	N/A	yes	125	0.00169469	5.36035e-06	0.000854977	3.495e-06	13.3701	0.0999527	-0.00233376	QLCU	up	yes	10325.7	11975.6	15793.2	20456.5	12629	19057.8	20765.7	1.15978	1.5295	1.98112	1.22306	1.84566	2.01106	no	yes	yes	N/A
SRV_10178_at	Mex_Nohits_714_Contig_1	MC10061	No Hit	0	0	0	0	0	341	0.0046231	7.11467e-05	NA	1.22327e-05	11.2132	0.0348429	0	LU	up	N/A	yes	782	0.010602	0.0004035	NA	0.000145994	11.1093	0.0425302	0	LU	up	yes	2391.78	2429.22	2920.04	4667.37	2275.12	3940.23	5163.22	1.01565	1.22086	1.95142	0.951227	1.64741	2.15874	no	yes	yes	N/A
SRV_10195_a_at	Mex_Nohits_73_Contig_1	MC10078	No Hit	0	0	0	0	0	1321	0.0179094	0.0061547	NA	0.00317264	12.0115	0.0330772	0	LU	up	N/A	yes	1018	0.0138015	0.000996146	NA	0.000227443	11.9988	0.0407186	0	LU	up	yes	4259.08	4149.89	4371.76	7777.43	4572.1	6628.56	9087.56	0.974365	1.02646	1.82608	1.0735	1.55634	2.13369	no	yes	yes	N/A
SRV_10232_at	Mex_Nohits_763_Contig_3	MC10115	No Hit	0	0	0	0	0	1344	0.0182213	0.00664433	NA	0.00210631	9.66442	-0.0262752	0	LD	down	N/A	yes	1661	0.022519	0.00777596	NA	0.00134233	9.55607	-0.0555275	0	LD	down	yes	890.73	737.305	771.101	490.556	579.485	524.007	257.449	0.827754	0.865696	0.550735	0.650574	0.588289	0.289031	no	yes	yes	N/A
SRV_11583_at	Tig_NM_002969_Contig_2	TC01006	ref|NP_002960.2| mitogen-activated protein kinase 12 [Homo sapiens]	4e-35	NP_002960	MITOGEN-ACTIVATED PROTEIN KINASE 12	6300	http://www.ncbi.nlm.nih.gov/entrez/query.fcgi?db=gene&cmd=Retrieve&dopt=full_report&list_uids=6300	1613	0.0218682	0.0157922	NA	0.00674584	7.67233	0.0263556	0	LU	up	N/A	yes	1757	0.0238205	0.0100096	NA	0.00178011	7.60947	0.0538371	0	LU	up	yes	237.736	190.699	317.136	340.64	179.068	345.027	575.994	0.802149	1.33399	1.43285	0.753221	1.4513	2.42283	no	yes	yes	N/A
SRV_12195_at	Tig_NM_005232_Contig_1	TC01606	ref|NP_005223.3| ephrin receptor EphA1 [Homo sapiens]	7e-58	NP_005223	EPH RECEPTOR A1	2041	http://www.ncbi.nlm.nih.gov/entrez/query.fcgi?db=gene&cmd=Retrieve&dopt=full_report&list_uids=2041	1436	0.0194685	0.00928573	NA	0.00623439	7.71731	0.0232618	0	LU	up	N/A	yes	170	0.00230477	7.99382e-06	2.26671e-06	0.23447	7.68798	0.145389	-0.00498447	QC	up	yes	208.494	236.958	308.345	341.16	248.278	421.362	230.96	1.13652	1.47891	1.6363	1.19082	2.02098	1.10775	no	yes	yes	N/A
SRV_00010_at	0	gi|40809686|	NP_002440.2	8.5e-86	NP_002440.2	msh homeo box homolog 2 (Drosophila)	4488	http://www.ncbi.nlm.nih.gov/entrez/query.fcgi?db=gene&cmd=Retrieve&dopt=full_report&list_uids=4488	1616	0.0219089	0.0159365	NA	0.0333116	9.1634	0.0254721	0	LU	up	N/A	yes	2142	0.0290401	0.0272443	NA	0.00607242	9.18702	0.0382694	0	LU	up	yes	472.534	697.247	456.472	944.617	835.45	831.162	1268.84	1.47555	0.966009	1.99904	1.76802	1.75894	2.68518	no	yes	yes	N/A
SRV_00472_a_at	Mex_NM_000696_Contig_2	MC00360	ref|NP_000687.2| aldehyde dehydrogenase 9A1 [Homo sapiens]	2e-65	NP_000687	ALDEHYDE DEHYDROGENASE 9 FAMILY, MEMBER A1	223	http://www.ncbi.nlm.nih.gov/entrez/query.fcgi?db=gene&cmd=Retrieve&dopt=full_report&list_uids=223	997	0.0135168	0.00190553	NA	0.000806632	9.83478	-0.029771	0	LD	down	N/A	yes	526	0.00713124	0.000124464	0.000370661	0.000573603	9.90085	-0.152232	0.00435312	QLVD	down	yes	931.734	912.542	859.411	518.272	833.643	412.492	533.441	0.979402	0.922378	0.556245	0.894721	0.442714	0.572525	no	yes	yes	N/A
SRV_00473_at	Mex_NM_000696_Contig_3	MC00361	ref|NP_000687.2| aldehyde dehydrogenase 9A1 [Homo sapiens]	2e-65	NP_000687	ALDEHYDE DEHYDROGENASE 9 FAMILY, MEMBER A1	223	http://www.ncbi.nlm.nih.gov/entrez/query.fcgi?db=gene&cmd=Retrieve&dopt=full_report&list_uids=223	602	0.00816161	0.000299056	NA	6.5486e-05	10.52	-0.030189	0	LD	down	N/A	yes	692	0.00938178	0.000270181	0.000546257	0.00165839	10.6431	-0.160375	0.00467374	QLVD	down	yes	1445.64	1492.84	1264.12	825.575	1514.04	648.843	910.657	1.03266	0.87444	0.571081	1.04732	0.448829	0.629935	no	yes	yes	N/A
SRV_00512_at	Mex_NM_000770_Contig_1	MC00400	ref|NP_000761.3| cytochrome P450, family 2, subfamily C, polypeptide 8 [Homo sapiens]	2e-32	NP_000761	CYTOCHROME P450, FAMILY 2, SUBFAMILY C, POLYPEPTIDE 8	1558	http://www.ncbi.nlm.nih.gov/entrez/query.fcgi?db=gene&cmd=Retrieve&dopt=full_report&list_uids=1558	1677	0.0227359	0.0183742	NA	0.00802658	9.06529	-0.0264322	0	LD	down	N/A	yes	263	0.00356562	1.93539e-05	0.00858033	8.90032e-06	8.89631	0.0271629	-0.00290312	QLCD	down	yes	533.832	504.514	369.124	322.158	429.685	464.855	167.236	0.94508	0.691461	0.603483	0.804907	0.870789	0.313275	no	yes	yes	N/A
SRV_00555_at	Mex_NM_000941_Contig_2	MC00443	ref|NP_000932.2| cytochrome P450 reductase [Homo sapiens]	2e-34	NP_000932	P450 (CYTOCHROME) OXIDOREDUCTASE	5447	http://www.ncbi.nlm.nih.gov/entrez/query.fcgi?db=gene&cmd=Retrieve&dopt=full_report&list_uids=5447	682	0.0092462	0.000485054	NA	8.60123e-05	9.02596	0.0363538	0	LU	up	N/A	yes	14	0.000189805	8.38346e-08	NA	4.57992e-09	9.00511	0.0808758	0	LU	up	yes	545.067	512.878	650.393	1062.63	531.393	965.24	2460.04	0.940946	1.19324	1.94955	0.974914	1.77087	4.51329	no	yes	yes	N/A
SRV_00776_a_at	Mex_NM_001173_Contig_1	MC00664	ref|NP_001164.2| Rho GTPase activating protein 5 isoform b [Homo sapiens]	9e-51	NP_001164	RHO GTPASE ACTIVATING PROTEIN 5	394	http://www.ncbi.nlm.nih.gov/entrez/query.fcgi?db=gene&cmd=Retrieve&dopt=full_report&list_uids=394	1083	0.0146828	0.00261868	NA	0.00143567	8.55678	0.0230358	0	LU	up	N/A	yes	770	0.0104393	0.000375336	0.000254255	0.0145232	8.44237	0.141258	-0.00441579	QLCU	up	yes	362.654	392.124	387.245	598.405	399.439	743.199	493.219	1.08126	1.06781	1.65007	1.10143	2.04933	1.36003	no	yes	yes	N/A
SRV_01305_at	Mex_NM_002061_Contig_1	MC01193	ref|NP_002052.1| glutamate-cysteine ligase regulatory protein [Homo sapiens]	3e-19	NP_002052	GLUTAMATE-CYSTEINE LIGASE, MODIFIER SUBUNIT	2730	http://www.ncbi.nlm.nih.gov/entrez/query.fcgi?db=gene&cmd=Retrieve&dopt=full_report&list_uids=2730	338	0.00458243	7.03859e-05	NA	6.32627e-06	8.40531	-0.0305894	0	LD	down	N/A	yes	130	0.00176247	5.65776e-06	5.78077e-05	1.32042e-05	8.48063	-0.12385	0.00336128	QLVD	down	yes	362.163	300.325	270.688	187.056	298.583	180.793	200.853	0.829253	0.747422	0.516496	0.824443	0.499205	0.554593	no	yes	yes	N/A
SRV_01306_at	Mex_NM_002064_Contig_1	MC01194	ref|NP_002055.1| glutaredoxin (thioltransferase) [Homo sapiens]	3e-29	NP_002055	GLUTAREDOXIN (THIOLTRANSFERASE)	2745	http://www.ncbi.nlm.nih.gov/entrez/query.fcgi?db=gene&cmd=Retrieve&dopt=full_report&list_uids=2745	1472	0.0199566	0.010584	NA	0.00287071	9.45959	-0.0253897	0	LD	down	N/A	yes	82	0.00111171	1.85106e-06	NA	1.11017e-07	9.48372	-0.0583982	0	LD	down	yes	668.888	724.857	502.815	434.749	731.427	441.173	232.054	1.08367	0.751718	0.649958	1.0935	0.659561	0.346925	no	yes	yes	N/A
SRV_01596_x_at	Mex_NM_002812_Contig_1	MC01484	ref|NP_002803.1| proteasome 26S non-ATPase subunit 8 [Homo sapiens]	2e-87	NP_002803	PROTEASOME (PROSOME, MACROPAIN) 26S SUBUNIT, NON-ATPASE, 8	5714	http://www.ncbi.nlm.nih.gov/entrez/query.fcgi?db=gene&cmd=Retrieve&dopt=full_report&list_uids=5714	1050	0.0142354	0.00223554	NA	0.000321207	9.95149	0.0401901	0	LU	up	N/A	yes	1059	0.0143574	0.00110758	0.00123119	0.0104839	9.97958	0.152158	-0.00457796	QLCU	up	yes	1152.18	882.215	1424.01	2141.1	1065.19	2370.74	1603.3	0.765694	1.23593	1.85831	0.924499	2.05762	1.39154	no	yes	yes	N/A
SRV_01958_at	Mex_NM_003732_Contig_1	MC01846	ref|NP_003723.1| eukaryotic translation initiation factor 4E binding protein 3 [Homo sapiens]	9e-35	NP_003723	EUKARYOTIC TRANSLATION INITIATION FACTOR 4E BINDING PROTEIN 3	8637	http://www.ncbi.nlm.nih.gov/entrez/query.fcgi?db=gene&cmd=Retrieve&dopt=full_report&list_uids=8637	1219	0.0165266	0.00437083	NA	0.00101149	9.96371	-0.0268347	0	LD	down	N/A	yes	455	0.00616866	7.8108e-05	2.71095e-05	0.083304	10.0046	-0.159478	0.00530137	QV	down	yes	934.588	1026.7	723.481	595.736	947.157	448.393	840.179	1.09856	0.774117	0.637432	1.01345	0.479776	0.898983	no	yes	yes	N/A
SRV_01991_a_at	Mex_NM_003831_Contig_1	MC01879	ref|NP_003822.2| sudD suppressor of bimD6 homolog isoform 1 [Homo sapiens]	2e-84	NP_003822	RIO kinase 3 (yeast)	8780	http://www.ncbi.nlm.nih.gov/entrez/query.fcgi?db=gene&cmd=Retrieve&dopt=full_report&list_uids=8780	1197	0.0162283	0.00402268	NA	0.000759583	11.4038	-0.0333311	0	LD	down	N/A	yes	859	0.0116459	0.000544037	0.000156758	0.630983	11.4443	-0.243689	0.00843779	QV	down	yes	2459.12	2936.53	1840.84	1427.45	2481.71	825.508	2484.19	1.19414	0.748577	0.580474	1.00919	0.335693	1.0102	no	yes	yes	N/A
SRV_02066_x_at	Mex_NM_004071_Contig_1	MC01954	ref|NP_065717.1| CDC-like kinase 4 [Homo sapiens]	7e-11	NP_065717	CDC-LIKE KINASE 4	57396	http://www.ncbi.nlm.nih.gov/entrez/query.fcgi?db=gene&cmd=Retrieve&dopt=full_report&list_uids=57396	29	0.000393167	2.91582e-07	NA	6.24546e-08	11.285	-0.0359749	0	LD	down	N/A	yes	343	0.00465022	3.77342e-05	2.36697e-05	0.004083	11.2232	-0.142106	0.00447924	QLVD	down	yes	2458.62	2374.71	1701.19	1241.32	1925.79	1159.93	1743.66	0.965871	0.691928	0.504885	0.78328	0.471781	0.709203	no	yes	yes	N/A
SRV_02285_at	Mex_NM_004649_Contig_1	MC02173	ref|NP_004640.1| es1 protein isoform Ia precursor [Homo sapiens]	3e-55	NP_004640	CHROMOSOME 21 OPEN READING FRAME 33	8209	http://www.ncbi.nlm.nih.gov/entrez/query.fcgi?db=gene&cmd=Retrieve&dopt=full_report&list_uids=8209	51	0.000691432	1.14824e-06	NA	2.51348e-07	10.9006	-0.0340708	0	LD	down	N/A	yes	7	9.49024e-05	4.18766e-08	0.000890833	1.44759e-08	10.7984	0.00119892	-0.0017375	QLCD	down	yes	1861.07	1940.77	1549.48	992.637	1685.02	1534.49	707.698	1.04283	0.832576	0.53337	0.905403	0.824519	0.380265	no	yes	yes	N/A
SRV_02412_at	Mex_NM_005015_Contig_1	MC02300	ref|NP_005006.1| oxidase (cytochrome c) assembly 1-like [Homo sapiens]	2e-52	NP_005006	OXIDASE (CYTOCHROME C) ASSEMBLY 1-LIKE	5018	http://www.ncbi.nlm.nih.gov/entrez/query.fcgi?db=gene&cmd=Retrieve&dopt=full_report&list_uids=5018	490	0.00664317	0.000178149	NA	4.47815e-05	9.41714	-0.037131	0	LD	down	N/A	yes	654	0.00886659	0.000234105	8.51961e-05	0.100996	9.52152	-0.166735	0.00551458	QV	down	yes	671.793	691.928	580.655	336.744	678.112	309.269	583.208	1.02997	0.864336	0.501261	1.00941	0.460363	0.868137	no	yes	yes	N/A
SRV_02440_a_at	Mex_NM_005087_Contig_1	MC02328	ref|NP_005078.2| fragile X mental retardation-related protein 1 isoform a [Homo sapiens]	5e-71	NP_005078	FRAGILE X MENTAL RETARDATION, AUTOSOMAL HOMOLOG 1	8087	http://www.ncbi.nlm.nih.gov/entrez/query.fcgi?db=gene&cmd=Retrieve&dopt=full_report&list_uids=8087	811	0.0109951	0.000886734	NA	0.000279128	7.9714	-0.0311933	0	LD	down	N/A	yes	720	0.00976139	0.000308768	9.99764e-05	0.217155	7.97973	-0.157549	0.00529766	QV	down	yes	248.651	257.563	223.95	138.536	213.763	114.989	214.55	1.03584	0.900662	0.557152	0.859692	0.462453	0.862856	no	yes	yes	N/A
SRV_02461_at	Mex_NM_005153_Contig_1	MC02349	ref|NP_005144.1| ubiquitin specific protease 10 [Homo sapiens]	4e-34	NP_005144	UBIQUITIN SPECIFIC PEPTIDASE 10	9100	http://www.ncbi.nlm.nih.gov/entrez/query.fcgi?db=gene&cmd=Retrieve&dopt=full_report&list_uids=9100	460	0.00623644	0.000151214	NA	2.01489e-05	9.08905	0.0337145	0	LU	up	N/A	yes	57	0.000772777	7.41741e-07	3.63569e-05	8.23728e-07	9.07296	0.123684	-0.00312843	QLCU	up	yes	538.596	574.111	675.011	1054.67	639.408	1102.46	1085.26	1.06594	1.25328	1.95818	1.18718	2.04692	2.01499	no	yes	yes	N/A
SRV_02744_a_at	Mex_NM_005980_Contig_5	MC02632	ref|NP_005971.1| S100 calcium binding protein P [Homo sapiens]	3e-24	NP_005971	S100 CALCIUM BINDING PROTEIN P	6286	http://www.ncbi.nlm.nih.gov/entrez/query.fcgi?db=gene&cmd=Retrieve&dopt=full_report&list_uids=6286	1332	0.0180586	0.00638455	NA	0.00365556	14.0546	-0.0246581	0	LD	down	N/A	yes	514	0.00696855	0.000115563	NA	1.12584e-05	14.1435	-0.069879	0	LD	down	yes	17083.1	17325.7	16783.6	10877.6	17662.1	10254.3	4680	1.0142	0.98247	0.636744	1.03389	0.600261	0.273954	no	yes	yes	N/A
SRV_02753_at	Mex_NM_006000_Contig_10	MC02641	ref|NP_006073.2| tubulin, alpha, ubiquitous [Homo sapiens]	1e-128	NP_006073	TUBULIN, ALPHA, UBIQUITOUS	10376	http://www.ncbi.nlm.nih.gov/entrez/query.fcgi?db=gene&cmd=Retrieve&dopt=full_report&list_uids=10376	853	0.0115645	0.00109942	NA	0.000297056	11.4566	0.0330812	0	LU	up	N/A	yes	1008	0.0136659	0.000965104	0.000956147	0.0116863	11.3941	0.155439	-0.00471693	QLCU	up	yes	3101.1	2729.56	4391.24	5389.07	2792.15	6435.18	4227.98	0.880191	1.41603	1.73779	0.900374	2.07513	1.36338	no	yes	yes	N/A
SRV_02761_at	Mex_NM_006010_Contig_1	MC02649	ref|NP_006001.2| arginine-rich, mutated in early stage tumors [Homo sapiens]	7e-76	NP_006001	ARGININE-RICH, MUTATED IN EARLY STAGE TUMORS	7873	http://www.ncbi.nlm.nih.gov/entrez/query.fcgi?db=gene&cmd=Retrieve&dopt=full_report&list_uids=7873	222	0.00300976	2.49957e-05	0.0226828	9.80761e-06	11.5157	-0.00922985	0.00168569	QlVU	up	N/A	yes	1074	0.0145607	0.00115022	0.000332277	0.780259	11.4309	0.162678	-0.00567279	QC	up	yes	3105.22	2715.11	3295.75	6103.96	2993.01	6353.16	2974.48	0.874371	1.06136	1.96571	0.963867	2.04596	0.957898	no	yes	yes	N/A
SRV_02965_at	Mex_NM_006528_Contig_1	MC02853	ref|NP_006519.1| tissue factor pathway inhibitor 2 [Homo sapiens]	7e-20	NP_006519	TISSUE FACTOR PATHWAY INHIBITOR 2	7980	http://www.ncbi.nlm.nih.gov/entrez/query.fcgi?db=gene&cmd=Retrieve&dopt=full_report&list_uids=7980	1249	0.0169333	0.00482324	0.0176306	0.00704199	6.6528	-0.0765983	0.00386218	QlVU	up	N/A	yes	1930	0.0261659	0.0157182	0.0258662	0.0307172	6.45252	0.188717	-0.00537373	QLCU	up	yes	103.985	90.1225	79.4044	196.765	91.0748	269.238	209.579	0.866687	0.763613	1.89224	0.875845	2.5892	2.01547	no	yes	yes	N/A
SRV_03028_at	Mex_NM_006720_Contig_1	MC02916	ref|NP_001003408.1| actin-binding LIM protein 1 isoform c [Homo sapiens]	9e-68	NP_001003408	ACTIN BINDING LIM PROTEIN 1	3983	http://www.ncbi.nlm.nih.gov/entrez/query.fcgi?db=gene&cmd=Retrieve&dopt=full_report&list_uids=3983	1488	0.0201735	0.0110043	0.0187942	0.0240343	9.41606	-0.0523255	0.00242214	QlVU	up	N/A	yes	1494	0.0202549	0.00479067	NA	0.00096438	9.36147	0.0332189	0	LU	up	yes	641.6	708.986	553.863	929.561	738.095	964.714	1287.89	1.10503	0.863252	1.44882	1.1504	1.50361	2.00731	no	yes	yes	N/A
SRV_03369_at	Mex_NM_013330_Contig_1	MC03257	ref|NP_932076.1| nucleoside-diphosphate kinase 7 isoform b [Homo sapiens]	2e-71	NP_932076	NON-METASTATIC CELLS 7, PROTEIN EXPRESSED IN (NUCLEOSIDE-DIPHOSPHATE KINASE)	29922	http://www.ncbi.nlm.nih.gov/entrez/query.fcgi?db=gene&cmd=Retrieve&dopt=full_report&list_uids=29922	342	0.00463666	7.11596e-05	NA	9.46697e-06	8.33734	-0.0310269	0	LD	down	N/A	yes	696	0.00943601	0.00027448	0.000145722	0.0240457	8.38128	-0.156478	0.0049877	QLVD	down	yes	296.714	341.178	227.783	178.003	317.849	143.251	244.738	1.14986	0.767687	0.599913	1.07123	0.482792	0.824829	no	yes	yes	N/A
SRV_03398_at	Mex_NM_013436_Contig_1	MC03286	ref|NP_038464.1| NCK-associated protein 1 isoform 1 [Homo sapiens]	1e-133	NP_038464	NCK-ASSOCIATED PROTEIN 1	10787	http://www.ncbi.nlm.nih.gov/entrez/query.fcgi?db=gene&cmd=Retrieve&dopt=full_report&list_uids=10787	669	0.00906996	0.000461506	0.00945462	0.000400239	9.31193	-0.028676	0.00173381	QlVU	up	N/A	yes	111	0.00150488	3.70377e-06	NA	2.20744e-06	9.30415	0.0403088	0	LU	up	yes	638.027	616.269	596.306	939.484	636.623	764.642	1379.59	0.965899	0.93461	1.47248	0.9978	1.19845	2.16228	no	yes	yes	N/A
SRV_03419_at	Mex_NM_014020_Contig_2	MC03307	ref|NP_054739.2| LR8 protein [Homo sapiens]	2e-12	NP_054739	LR8 PROTEIN	28959	http://www.ncbi.nlm.nih.gov/entrez/query.fcgi?db=gene&cmd=Retrieve&dopt=full_report&list_uids=28959	1687	0.0228715	0.0187281	NA	0.0175366	12.1469	-0.0186004	0	LD	down	N/A	yes	697	0.00944957	0.000274981	NA	9.01053e-05	12.091	-0.0430087	0	LD	down	yes	4161.9	5257.69	4649.98	3228.88	4238.7	2515.48	1907.47	1.26329	1.11727	0.775819	1.01845	0.604407	0.458317	no	yes	yes	N/A
SRV_03428_at	Mex_NM_014050_Contig_1	MC03316	ref|NP_054769.1| mitochondrial ribosomal protein L42 isoform a [Homo sapiens]	1e-35	NP_054769	MITOCHONDRIAL RIBOSOMAL PROTEIN L42	28977	http://www.ncbi.nlm.nih.gov/entrez/query.fcgi?db=gene&cmd=Retrieve&dopt=full_report&list_uids=28977	398	0.00539588	0.000101109	NA	9.50169e-06	10.8932	-0.0364705	0	LD	down	N/A	yes	511	0.00692787	0.000112275	3.84904e-05	0.104764	10.9582	-0.156442	0.00521016	QV	down	yes	1869.59	1863.51	1406.76	952.133	1784.33	892.384	1635.98	0.996746	0.752444	0.509273	0.954395	0.477315	0.875048	no	yes	yes	N/A
SRV_03453_at	Mex_NM_014176_Contig_1	MC03341	ref|NP_054895.1| ubiquitin-conjugating enzyme E2T (putative) [Homo sapiens]	9e-76	NP_054895	UBIQUITIN-CONJUGATING ENZYME E2T (PUTATIVE)	29089	http://www.ncbi.nlm.nih.gov/entrez/query.fcgi?db=gene&cmd=Retrieve&dopt=full_report&list_uids=29089	361	0.00489425	8.28557e-05	NA	3.78754e-05	9.12918	-0.0306195	0	LD	down	N/A	yes	196	0.00265727	1.02006e-05	5.41672e-06	0.00297085	9.2562	-0.139719	0.00446174	QLVD	down	yes	593.057	518.586	510.46	311.849	534.555	295.571	460.838	0.87443	0.860728	0.525833	0.901356	0.498386	0.777056	no	yes	yes	N/A
SRV_03466_at	Mex_NM_014234_Contig_1	MC03354	ref|NP_055049.1| estradiol 17 beta-dehydrogenase 8 [Homo sapiens]	6e-40	NP_055049	HYDROXYSTEROID (17-BETA) DEHYDROGENASE 8	7923	http://www.ncbi.nlm.nih.gov/entrez/query.fcgi?db=gene&cmd=Retrieve&dopt=full_report&list_uids=7923	462	0.00626356	0.000153856	NA	1.7502e-05	8.19921	-0.0361923	0	LD	down	N/A	yes	1823	0.0247153	0.0118019	0.00535996	0.206583	8.23018	-0.149354	0.00482428	QV	down	yes	293.859	276.585	208.553	147.975	262.009	139.331	241.481	0.941218	0.709706	0.503559	0.891615	0.474143	0.821758	no	yes	yes	N/A
SRV_03652_at	Mex_NM_015001_Contig_20	MC03540	ref|NP_055816.2| spen homolog, transcriptional regulator [Homo sapiens]	4e-64	NP_055816	SPEN HOMOLOG, TRANSCRIPTIONAL REGULATOR (DROSOPHILA)	23013	http://www.ncbi.nlm.nih.gov/entrez/query.fcgi?db=gene&cmd=Retrieve&dopt=full_report&list_uids=23013	1405	0.0190483	0.00840884	NA	0.00197868	8.59703	0.031623	0	LU	up	N/A	yes	947	0.0128389	0.000727672	0.000371757	0.0453458	8.61041	0.169732	-0.00542368	QLCU	up	yes	392.657	431.237	564.892	729.706	490.589	933.471	575.519	1.09825	1.43864	1.85838	1.24941	2.37732	1.4657	no	yes	yes	N/A
SRV_03843_a_at	Mex_NM_016060_Contig_1	MC03731	ref|NP_057144.1| mediator of RNA polymerase II transcription, subunit 31 homolog [Homo sapiens]	1e-56	NP_057144	MEDIATOR OF RNA POLYMERASE II TRANSCRIPTION, SUBUNIT 31 HOMOLOG (YEAST)	51003	http://www.ncbi.nlm.nih.gov/entrez/query.fcgi?db=gene&cmd=Retrieve&dopt=full_report&list_uids=51003	691	0.00936822	0.000503762	NA	5.8792e-05	9.74136	-0.0320238	0	LD	down	N/A	yes	91	0.00123373	2.51607e-06	4.01795e-06	5.13634e-05	9.79264	-0.14862	0.00443929	QLVD	down	yes	853.496	828.121	646.586	465.876	768.468	395.928	558.815	0.97027	0.757574	0.545845	0.900377	0.46389	0.654736	no	yes	yes	N/A
SRV_04181_at	Mex_NM_018200_Contig_1	MC04068	ref|NP_060670.1| high-mobility group 20A [Homo sapiens]	1e-112	NP_060670	HIGH-MOBILITY GROUP 20A	10363	http://www.ncbi.nlm.nih.gov/entrez/query.fcgi?db=gene&cmd=Retrieve&dopt=full_report&list_uids=10363	163	0.00220987	1.18704e-05	NA	3.46809e-06	8.82176	-0.0274391	0	LD	down	N/A	yes	169	0.00229121	7.98214e-06	3.10068e-06	0.01239	8.86822	-0.182611	0.00599049	QLVD	down	yes	454.702	424.397	330.529	265.133	386.762	184.946	351.219	0.933351	0.726914	0.583093	0.850584	0.406741	0.772415	no	yes	yes	N/A
SRV_04193_a_at	Mex_NM_018238_Contig_1	MC04080	ref|NP_060708.1| multiple substrate lipid kinase [Homo sapiens]	1e-81	NP_060708	MULTIPLE SUBSTRATE LIPID KINASE	55750	http://www.ncbi.nlm.nih.gov/entrez/query.fcgi?db=gene&cmd=Retrieve&dopt=full_report&list_uids=55750	1215	0.0164723	0.00432877	NA	0.000709597	8.42121	-0.0250305	0	LD	down	N/A	yes	554	0.00751085	0.000141538	4.80946e-05	0.121382	8.46028	-0.144339	0.00481382	QV	down	yes	352.821	326.41	292.245	213.042	298.361	171.557	292.87	0.925142	0.828309	0.603823	0.845645	0.486242	0.830081	no	yes	yes	N/A
SRV_04394_at	Mex_NM_020195_Contig_1	MC04277	ref|NP_064580.1| hypothetical protein LOC56948 [Homo sapiens]	1e-09	NP_064580	CHROMOSOME 14 OPEN READING FRAME 124	56948	http://www.ncbi.nlm.nih.gov/entrez/query.fcgi?db=gene&cmd=Retrieve&dopt=full_report&list_uids=56948	1026	0.01391	0.00207394	NA	0.000374496	7.82139	0.0149448	0	LU	up	N/A	yes	562	0.00761931	0.000148169	NA	1.48324e-05	7.887	0.0338307	0	LU	up	yes	231.178	227.839	268.648	303.036	255.222	307.337	464.259	0.985557	1.16208	1.31083	1.10401	1.32944	2.00823	no	yes	yes	N/A
SRV_04826_a_at	Mex_NM_031229_Contig_1	MC04709	ref|NP_112506.1| RanBP-type and C3HC4-type zinc finger containing 1 isoform 2 [Homo sapiens]	2e-31	NP_112506	CHROMOSOME 20 OPEN READING FRAME 18	10616	http://www.ncbi.nlm.nih.gov/entrez/query.fcgi?db=gene&cmd=Retrieve&dopt=full_report&list_uids=10616	1042	0.0141269	0.00218134	NA	0.000311769	7.80234	-0.0285363	0	LD	down	N/A	yes	414	0.0056128	6.20511e-05	0.000489376	0.000132951	7.85612	-0.140726	0.00382525	QLVD	down	yes	238.042	203.223	183.985	128.132	189.728	106.743	120.888	0.853725	0.772907	0.538275	0.797035	0.448421	0.507844	no	yes	yes	N/A
SRV_04937_at	Mex_NM_032374_Contig_1	MC04820	ref|NP_115750.1| hypothetical protein LOC84334 [Homo sapiens]	3e-51	NP_115750	CHROMOSOME 14 OPEN READING FRAME 153	84334	http://www.ncbi.nlm.nih.gov/entrez/query.fcgi?db=gene&cmd=Retrieve&dopt=full_report&list_uids=84334	448	0.00607375	0.000141736	NA	1.3871e-05	10.1056	-0.0335969	0	LD	down	N/A	yes	326	0.00441974	3.38015e-05	1.23718e-05	0.0403487	10.2001	-0.177011	0.00584485	QLVD	down	yes	1114.94	1041.82	848.657	576.407	1014.87	474.699	917.957	0.934422	0.76117	0.516986	0.910248	0.425763	0.823326	no	yes	yes	N/A
SRV_04951_a_at	Mex_NM_032458_Contig_1	MC04834	ref|NP_115834.1| PHD finger protein 6 isoform 1 [Homo sapiens]	3e-37	NP_115834	PHD FINGER PROTEIN 6	84295	http://www.ncbi.nlm.nih.gov/entrez/query.fcgi?db=gene&cmd=Retrieve&dopt=full_report&list_uids=84295	325	0.00440618	6.27616e-05	NA	8.49658e-06	9.24081	-0.035604	0	LD	down	N/A	yes	450	0.00610087	7.69769e-05	0.000102674	0.00119156	9.29695	-0.155274	0.00465824	QLVD	down	yes	587.621	612.989	482.851	306.71	570.16	269.312	390.599	1.04317	0.821705	0.521952	0.970285	0.45831	0.664713	no	yes	yes	N/A
SRV_05010_at	Mex_NM_032881_Contig_1	MC04893	ref|NP_116270.1| LSM10, U7 small nuclear RNA associated [Homo sapiens]	3e-43	NP_116270	LSM10, U7 SMALL NUCLEAR RNA ASSOCIATED	84967	http://www.ncbi.nlm.nih.gov/entrez/query.fcgi?db=gene&cmd=Retrieve&dopt=full_report&list_uids=84967	709	0.00961226	0.000551897	NA	7.20823e-05	9.65206	-0.0300386	0	LD	down	N/A	yes	334	0.0045282	3.53802e-05	1.39661e-05	0.0265546	9.76328	-0.214044	0.00701142	QLVD	down	yes	797.31	779.889	603.547	451.817	745.973	289.223	619.728	0.97815	0.756979	0.566677	0.935612	0.362748	0.777274	no	yes	yes	N/A
SRV_05090_at	Mex_NM_053041_Contig_1	MC04973	ref|NP_444269.1| COMM domain containing 7 [Homo sapiens]	4e-53	NP_444269	CHROMOSOME 20 OPEN READING FRAME 92	149951	http://www.ncbi.nlm.nih.gov/entrez/query.fcgi?db=gene&cmd=Retrieve&dopt=full_report&list_uids=149951	359	0.00486714	8.2465e-05	NA	7.96207e-06	9.49758	-0.0343143	0	LD	down	N/A	yes	344	0.00466377	3.82703e-05	3.00562e-05	0.00216512	9.63077	-0.196076	0.00608598	QLVD	down	yes	697.867	717.24	524.277	377.215	725.31	274.77	485.736	1.02776	0.751255	0.540525	1.03932	0.393728	0.696029	no	yes	yes	N/A
SRV_05333_at	Mex_NM_145906_Contig_3	MC05216	ref|NP_665913.1| sudD suppressor of bimD6 homolog isoform 2 [Homo sapiens]	1e-29	NP_665913	RIO kinase 3 (yeast)	8780	http://www.ncbi.nlm.nih.gov/entrez/query.fcgi?db=gene&cmd=Retrieve&dopt=full_report&list_uids=8780	1386	0.0187907	0.0076344	NA	0.00181687	9.81558	-0.0356236	0	LD	down	N/A	yes	634	0.00859544	0.000214917	6.07685e-05	0.609944	9.83238	-0.274241	0.00950718	QV	down	yes	844.012	939.477	585.269	454.012	755.262	233.202	801.166	1.11311	0.693436	0.537921	0.894846	0.276302	0.949235	no	yes	yes	N/A
SRV_05752_at	Mex_Nohits_1073_Contig_1	MC05635	No Hit	0	0	0	0	0	1696	0.0229935	0.0192519	NA	0.0211961	6.78464	0.0293298	0	LU	up	N/A	yes	1549	0.0210005	0.00557488	0.00697511	0.0233974	6.93993	0.147862	-0.00436602	QLCU	up	yes	135.247	84.8601	107.931	190.029	139.143	281.224	204.955	0.627445	0.79803	1.40505	1.02881	2.07933	1.51541	no	yes	yes	N/A
SRV_06526_a_at	Mex_Nohits_182_Contig_1	MC06409	No Hit	0	0	0	0	0	584	0.00791757	0.000275463	NA	3.68757e-05	11.6836	-0.0374661	0	LD	down	N/A	yes	605	0.00820228	0.000185997	0.00614144	0.000149811	11.7067	-0.127559	0.00312986	QLVD	down	yes	3162.74	3440.98	2529.09	1605.46	3117.68	1551.26	1554.23	1.08797	0.799653	0.507618	0.985752	0.49048	0.491421	no	yes	yes	N/A
SRV_07021_a_at	Mex_Nohits_2304_Contig_1	MC06904	No Hit	0	0	0	0	0	154	0.00208785	1.0761e-05	0.00552461	5.00817e-06	9.81993	-0.0166518	0.00174338	QlVU	up	N/A	yes	1209	0.016391	0.00189876	NA	0.000625927	9.67559	0.0437616	0	LU	up	yes	871.249	934.741	924.945	1700.14	857.715	1520.68	2000.92	1.07288	1.06163	1.95138	0.984467	1.7454	2.29661	no	yes	yes	N/A
SRV_07147_at	Mex_Nohits_2434_Contig_1	MC07030	No Hit	0	0	0	0	0	1142	0.0154826	0.00335293	NA	0.00149946	7.81049	0.0303054	0	LU	up	N/A	yes	551	0.00747017	0.000139756	NA	7.83556e-05	7.77022	0.0491314	0	LU	up	yes	213.382	243.99	239.437	402.516	263.037	419.479	588.541	1.14344	1.1221	1.88636	1.2327	1.96586	2.75816	no	yes	yes	N/A
SRV_07167_at	Mex_Nohits_2455_Contig_1	MC07050	No Hit	0	0	0	0	0	165	0.00223698	1.21106e-05	0.000153258	2.27186e-05	8.52356	-0.0669108	0.00347636	QlVU	up	N/A	yes	532	0.00721258	0.000127065	0.00246197	0.000139551	8.45831	0.122921	-0.00314653	QLCU	up	yes	342.99	372.692	291.831	668.433	432.571	716.584	695.74	1.0866	0.850846	1.94884	1.26118	2.08923	2.02846	no	yes	yes	N/A
SRV_07405_at	Mex_Nohits_2766_Contig_1	MC07288	No Hit	0	0	0	0	0	975	0.0132185	0.00178579	NA	0.000285774	9.40545	0.0261353	0	LU	up	N/A	yes	413	0.00559924	6.16982e-05	NA	5.94922e-06	9.54204	0.0490559	0	LU	up	yes	686.444	696.261	806.771	1127.04	915.067	1145.47	1955.11	1.0143	1.17529	1.64186	1.33305	1.6687	2.84818	no	yes	yes	N/A
SRV_07468_at	Mex_Nohits_2824_Contig_1	MC07351	No Hit	0	0	0	0	0	1273	0.0172587	0.00525974	NA	0.000898736	8.87222	-0.0195127	0	LD	down	N/A	yes	392	0.00531453	5.38643e-05	1.53377e-05	0.385857	9.03065	-0.202811	0.00736351	QV	down	yes	469.281	463.711	412.667	322.461	468.074	196.25	564.158	0.988132	0.879361	0.68714	0.997428	0.418192	1.20218	no	yes	yes	N/A
SRV_07577_at	Mex_Nohits_2949_Contig_1	MC07460	No Hit	0	0	0	0	0	1031	0.0139778	0.00210922	NA	0.000893039	11.1725	0.0282419	0	LU	up	N/A	yes	350	0.00474512	3.94526e-05	3.90655e-05	0.00127621	11.2173	0.127735	-0.00390664	QLCU	up	yes	2247.02	2401.38	2512.51	3984.77	3059.7	4568.23	3411.68	1.0687	1.11815	1.77336	1.36167	2.03302	1.51831	no	yes	yes	N/A
SRV_07585_at	Mex_Nohits_2957_Contig_1	MC07468	No Hit	0	0	0	0	0	723	0.00980206	0.000590717	NA	9.72121e-05	7.70217	-0.0374782	0	LD	down	N/A	yes	409	0.00554501	6.0025e-05	1.72913e-05	0.346645	7.81476	-0.236476	0.00810788	QV	down	yes	189.873	231.461	162.085	102.94	207.848	66.8346	189.722	1.21903	0.853649	0.542152	1.09467	0.351996	0.999202	no	yes	yes	N/A
SRV_07601_at	Mex_Nohits_2974_Contig_1	MC07484	No Hit	0	0	0	0	0	485	0.00657538	0.000172037	NA	1.737e-05	8.82459	-0.0386922	0	LD	down	N/A	yes	346	0.00469089	3.88534e-05	1.40427e-05	0.0467964	8.85492	-0.157166	0.00519726	QLVD	down	yes	423.332	471.736	324.583	219.844	425.66	204.216	372.718	1.11434	0.766733	0.519318	1.0055	0.482401	0.880438	no	yes	yes	N/A
SRV_07749_at	Mex_Nohits_3138_Contig_1	MC07632	No Hit	0	0	0	0	0	135	0.00183026	6.88868e-06	NA	4.79247e-07	9.37987	-0.0299359	0	LD	down	N/A	yes	370	0.00501627	4.56696e-05	0.000117886	0.000300109	9.35058	-0.128531	0.00371964	QLVD	down	yes	670.529	637.493	513.897	372.578	536.528	328.607	409.589	0.950731	0.766405	0.555647	0.800156	0.49007	0.610844	no	yes	yes	N/A
SRV_07773_at	Mex_Nohits_3162_Contig_1	MC07656	No Hit	0	0	0	0	0	326	0.00441974	6.30185e-05	0.00366412	4.6402e-05	9.7727	-0.039363	0.00261454	QlVU	up	N/A	yes	1050	0.0142354	0.00108362	NA	0.000378455	9.79338	0.0419965	0	LU	up	yes	864.539	859.456	820.715	1691.52	1049.01	1567.76	2059.57	0.994121	0.949309	1.95656	1.21337	1.81341	2.38227	no	yes	yes	N/A
SRV_08751_a_at	Mex_Nohits_4144_Contig_1	MC08634	No Hit	0	0	0	0	0	766	0.010385	0.000718923	NA	0.000277359	8.08599	0.0347815	0	LU	up	N/A	yes	564	0.00764642	0.00014876	8.79726e-05	0.0120133	8.02297	0.154704	-0.0048917	QLCU	up	yes	288.766	257.798	312.755	530.24	279.6	599.662	367.335	0.892759	1.08307	1.83623	0.96826	2.07664	1.27208	no	yes	yes	N/A
SRV_09139_a_at	Mex_Nohits_4516_Contig_1	MC09022	No Hit	0	0	0	0	0	855	0.0115916	0.00110881	NA	0.000258239	10.6337	-0.0263647	0	LD	down	N/A	yes	583	0.00790401	0.000163503	6.03982e-05	0.0802479	10.6165	-0.135859	0.00448438	QV	down	yes	1598.26	1570.62	1408.56	972.715	1302.92	798.205	1295.83	0.982703	0.881305	0.608607	0.815211	0.49942	0.810777	no	yes	yes	N/A
SRV_09153_a_at	Mex_Nohits_4529_Contig_1	MC09036	No Hit	0	0	0	0	0	390	0.00528742	9.82718e-05	0.00679767	6.44942e-05	7.07266	-0.0356596	0.00251933	QlVU	up	N/A	yes	1433	0.0194279	0.00406187	0.0021597	0.0911205	7.10369	0.136437	-0.00433543	QC	up	yes	135.84	128.926	131.004	265.303	169.232	280.174	189.422	0.949101	0.964405	1.95306	1.24582	2.06253	1.39445	no	yes	yes	N/A
SRV_09235_a_at	Mex_Nohits_4616_Contig_1	MC09118	No Hit	0	0	0	0	0	812	0.0110087	0.000891944	NA	0.000117395	11.1022	0.0273678	0	LU	up	N/A	yes	338	0.00458243	3.6121e-05	1.07664e-05	0.20633	11.1436	0.165081	-0.00606674	QC	up	yes	2019.64	2554.04	2601.39	3764.71	3259.1	4681.33	2076.9	1.2646	1.28805	1.86405	1.61371	2.31791	1.02835	no	yes	yes	N/A
SRV_09342_at	Mex_Nohits_4735_Contig_1	MC09225	No Hit	0	0	0	0	0	335	0.00454176	6.97616e-05	0.00718541	4.17097e-05	8.06752	-0.0269038	0.0020403	QlVU	up	N/A	yes	479	0.00649403	9.71888e-05	0.000351421	0.000382342	8.04232	0.136368	-0.0038616	QLCU	up	yes	259.073	274.512	260.303	485.451	325.469	560.134	458.451	1.05959	1.00475	1.8738	1.25628	2.16207	1.76958	no	yes	yes	N/A
SRV_09536_at	Mex_Nohits_495_Contig_1	MC09419	No Hit	0	0	0	0	0	1202	0.0162961	0.00409245	NA	0.000708259	8.43737	-0.0201478	0	LD	down	N/A	yes	224	0.00303688	1.40104e-05	4.94164e-06	0.0329629	8.52558	-0.15217	0.00504428	QLVD	down	yes	350.87	329.684	285.438	236.181	323.674	169.98	299.375	0.939619	0.813516	0.673129	0.922488	0.484452	0.853236	no	yes	yes	N/A
SRV_09605_at	Mex_Nohits_5027_Contig_1	MC09488	No Hit	0	0	0	0	0	332	0.00450108	6.77512e-05	NA	8.02578e-06	9.20585	-0.0310469	0	LD	down	N/A	yes	740	0.0100325	0.000336391	0.000158882	0.0396457	9.38202	-0.178127	0.00573493	QLVD	down	yes	589.819	578.127	483.961	324.679	626.869	259.854	480.565	0.980178	0.820525	0.550473	1.06282	0.440566	0.814768	no	yes	yes	N/A
SRV_09668_at	Mex_Nohits_5098_Contig_1	MC09551	No Hit	0	0	0	0	0	1216	0.0164859	0.00435281	0.0499207	0.00310717	8.05981	-0.0429279	0.00271836	QlVU	up	N/A	yes	766	0.010385	0.000372783	0.00325248	0.000548937	7.94253	0.176958	-0.00470295	QLCU	up	yes	269.402	255.169	250.493	526.97	280.285	690.623	622.057	0.947169	0.929813	1.95607	1.0404	2.56354	2.30903	no	yes	yes	N/A
SRV_09912_at	Mex_Nohits_5390_Contig_1	MC09795	No Hit	0	0	0	0	0	632	0.00856833	0.000368203	NA	4.08529e-05	9.02987	-0.035514	0	LD	down	N/A	yes	927	0.0125678	0.000688491	0.000436307	0.0243961	9.22154	-0.17082	0.00536175	QLVD	down	yes	515.436	516.657	394.554	263.25	586.426	233.682	405.747	1.00237	0.765476	0.510732	1.13773	0.453367	0.787192	no	yes	yes	N/A
SRV_09967_at	Mex_Nohits_545_Contig_1	MC09850	No Hit	0	0	0	0	0	892	0.0120933	0.00128334	NA	0.000238147	11.0383	0.0279866	0	LU	up	N/A	yes	249	0.00337581	1.68762e-05	NA	1.30352e-06	11.0451	0.0531898	0	LU	up	yes	2131.08	2254.33	2866.68	3654.18	2321.08	3356.98	5994.76	1.05783	1.34517	1.71471	1.08915	1.57524	2.81301	no	yes	yes	N/A
SRV_09967_s_at	Mex_Nohits_545_Contig_1	MC09850	No Hit	0	0	0	0	0	537	0.00728037	0.000220706	NA	4.27709e-05	11.4723	0.0251913	0	LU	up	N/A	yes	42	0.000569414	4.45295e-07	NA	3.07739e-08	11.4776	0.056294	0	LU	up	yes	2876.64	2982.59	3788.33	4674.38	3025.57	4311.87	8544.5	1.03683	1.31693	1.62494	1.05177	1.49893	2.9703	no	yes	yes	N/A
SRV_10026_at	Mex_Nohits_588_Contig_1	MC09909	No Hit	0	0	0	0	0	1574	0.0213395	0.0139387	NA	0.00864069	7.17798	0.0210462	0	LU	up	N/A	yes	287	0.003891	2.33711e-05	6.33512e-06	0.712081	7.00935	0.23656	-0.00827052	QC	up	yes	146.246	141.724	149.651	216.11	149.378	424.107	142.085	0.96908	1.02329	1.47772	1.02142	2.89996	0.971547	no	yes	yes	N/A
SRV_10037_s_at	Mex_Nohits_598_Contig_1	MC09920	No Hit	0	0	0	0	0	888	0.012039	0.00125212	NA	0.000173411	9.81526	0.0307724	0	LU	up	N/A	yes	232	0.00314534	1.49301e-05	4.25682e-06	0.262764	9.82173	0.181125	-0.00659845	QC	up	yes	830.99	1052.19	1090.21	1651.92	1293.13	2046.04	848.07	1.26619	1.31194	1.98789	1.55613	2.46217	1.02055	no	yes	yes	N/A
SRV_10114_at	Mex_Nohits_663_Contig_1	MC09997	No Hit	0	0	0	0	0	1620	0.0219631	0.0160267	0.0401425	0.0209016	10.5271	-0.0580476	0.00289467	QlVU	up	N/A	yes	726	0.00984273	0.000318789	NA	0.000128637	10.3612	0.0473731	0	LU	up	yes	1419.58	1528.22	1213.49	2316.71	1376.8	2557.95	3365.2	1.07653	0.854827	1.63197	0.969866	1.80191	2.37056	no	yes	yes	N/A
SRV_10155_at	Mex_Nohits_696_Contig_1	MC10038	No Hit	0	0	0	0	0	1754	0.0237798	0.0225573	NA	0.0249151	7.87384	0.027415	0	LU	up	N/A	yes	889	0.0120526	0.000596725	NA	0.000306522	7.82629	0.0451103	0	LU	up	yes	260.913	209.313	219.638	398.46	228.864	441.581	548.324	0.80223	0.841803	1.52717	0.877164	1.69244	2.10155	no	yes	yes	N/A
SRV_10269_at	Mex_Nohits_795_Contig_1	MC10152	No Hit	0	0	0	0	0	1515	0.0205396	0.0118301	NA	0.00424758	10.9688	0.0115987	0	LU	up	N/A	yes	417	0.00565347	6.23296e-05	NA	3.19702e-05	10.9488	0.0397722	0	LU	up	yes	1969.93	2058.26	2053.03	2513.53	2019.59	2302.14	4279.43	1.04484	1.04218	1.27595	1.02521	1.16864	2.17238	no	yes	yes	N/A
SRV_10485_at	Mex_Nohits_978_Contig_1	MC10368	No Hit	0	0	0	0	0	1512	0.0204989	0.0117857	NA	0.00768745	8.82399	0.0292699	0	LU	up	N/A	yes	542	0.00734816	0.000132126	NA	1.42683e-05	8.88798	0.0512514	0	LU	up	yes	453.416	463.152	452.989	806.408	552.008	671.797	1286.96	1.02147	0.999057	1.77852	1.21744	1.48163	2.83837	no	yes	yes	N/A
SRV_11256_at	Tig_NM_001846_Contig_1	TC00682	ref|NP_001837.1| alpha 2 type IV collagen preproprotein [Homo sapiens]	3e-38	NP_001837	COLLAGEN, TYPE IV, ALPHA 2	1284	http://www.ncbi.nlm.nih.gov/entrez/query.fcgi?db=gene&cmd=Retrieve&dopt=full_report&list_uids=1284	636	0.00862256	0.000374944	0.031025	0.000193829	7.42726	-0.0234584	0.00202763	QlVU	up	N/A	yes	882	0.0119577	0.00057986	NA	0.000332475	7.37338	0.0469682	0	LU	up	yes	176.043	166.722	175.797	328.915	180.462	336.368	425.06	0.947051	0.998601	1.86837	1.0251	1.91071	2.41452	no	yes	yes	N/A
SRV_11338_at	Tig_NM_002051_Contig_1	TC00763	ref|NP_002042.1| GATA binding protein 3 isoform 2 [Homo sapiens]	6e-69	NP_002042	GATA BINDING PROTEIN 3	2625	http://www.ncbi.nlm.nih.gov/entrez/query.fcgi?db=gene&cmd=Retrieve&dopt=full_report&list_uids=2625	1441	0.0195363	0.0093931	NA	0.00223344	7.81364	-0.034552	0	LD	down	N/A	yes	1409	0.0191025	0.00377942	0.00458215	0.019464	8.08347	-0.2087	0.00619654	QLVD	down	yes	233.114	217.245	200.329	117.195	259.129	89.152	141.545	0.931926	0.859364	0.502737	1.1116	0.38244	0.607193	no	yes	yes	N/A
SRV_11553_at	Tig_NM_002880_Contig_2	TC00976	ref|NP_002871.1| v-raf-1 murine leukemia viral oncogene homolog 1 [Homo sapiens]	5e-54	NP_002871	V-RAF-1 MURINE LEUKEMIA VIRAL ONCOGENE HOMOLOG 1	5894	http://www.ncbi.nlm.nih.gov/entrez/query.fcgi?db=gene&cmd=Retrieve&dopt=full_report&list_uids=5894	1068	0.0144794	0.00245171	NA	0.000393329	8.03185	0.0309516	0	LU	up	N/A	yes	256	0.00347072	1.79134e-05	0.000686744	1.78041e-05	7.98059	0.12434	-0.00312138	QLCU	up	yes	251.905	285.099	322.655	482.241	298.885	519.855	527.261	1.13177	1.28086	1.91438	1.1865	2.0637	2.0931	no	yes	yes	N/A
