# Supplementary material for: Effect of thyroid hormone concentration on the transcriptional response underlying induced metamorphosis in the Mexican axolotl (Ambystoma)
Source: BMC Genomics. 2008 Feb 11;9:78. doi: 10.1186/1471-2164-9-78 (PMC2262897; doi:10.1186/1471-2164-9-78)
Supplement: Additional file 13 — The 111 genes identified as differentially expressed in axolotl epidermis and Xenopus intestine. Excel table containing statistical and informatic values for the genes identified as differentially expressed in axolotl epidermis and Xenopus intestine. [file 1471-2164-9-78-S13.xls]

## Sheet: Sheet1
ID	Contig	CID	Human Hit	BLASTX	NP	Gene Name	Gene ID	Gene Link	NSig_Conc	Sig_D2	Sig_D12	Sig_D28	FC_D2_(50/5)	FC_D12_(50/5)	FC_D28_(50/5)	Sig_5	Pattern_5	FC_D2_5	FC_D12_5	FC_D28_5	Sig_50	Pattern_50	Dir_Amby	FC_D2_50	FC_D12_50	FC_D28_50	F_GenBank	Xenopus_Name	F_Human_GI	F_Human_NP	F_E-value	F_Gene Name	F_ENTREZ_GENE_ID	F_Day1	F_Day3	F_Day6	Dir_Xen	Universal	Same_Amby&Xeno
SRV_00744_a_at	Mex_NM_001122_Contig_1	MC00632	ref|NP_001113.2| adipose differentiation-related protein [Homo sapiens]	6e-50	NP_001113	ADIPOSE DIFFERENTIATION-RELATED PROTEIN	123	http://www.ncbi.nlm.nih.gov/entrez/query.fcgi?db=gene&cmd=Retrieve&dopt=full_report&list_uids=123	FALSE	yes	yes	yes	1.88866	0.408986	0.582198	Z/A	Z/A	Z/A	Z/A	Z/A	yes	LD	down	1.36233	0.488029	0.447828	AF184090	fatvg	34577059	NP_001113	1e-130	ADIPOSE DIFFERENTIATION-RELATED PROTEIN	123,	0.576	0.214	0.0618	down	no	TRUE
SRV_04836_a_at	Mex_NM_031279_Contig_1	MC04719	ref|NP_112569.2| alanine-glyoxylate aminotransferase 2-like 1 [Homo sapiens]	1e-17	NP_112569	ALANINE-GLYOXYLATE AMINOTRANSFERASE 2-LIKE 1	64850	http://www.ncbi.nlm.nih.gov/entrez/query.fcgi?db=gene&cmd=Retrieve&dopt=full_report&list_uids=64850	Z/A	Z/A	Z/A	Z/A	Z/A	Z/A	Z/A	yes	QlVU	1.3267	0.916237	3.96655	yes	LU	up	1.28955	1.89621	8.29855	BU903654	alanine-glyoxylate aminotransferase 2-like 1	37574042	NP_112569	2.4e-86	ALANINE-GLYOXYLATE AMINOTRANSFERASE 2-LIKE 1	64850,	1.352	1.036	1.235	up	no	TRUE
SRV_00468_a_at	Mex_NM_000689_Contig_2	MC00356	ref|NP_000680.2| aldehyde dehydrogenase 1A1 [Homo sapiens]	6e-39	NP_000680	ALDEHYDE DEHYDROGENASE 1 FAMILY, MEMBER A1	216	http://www.ncbi.nlm.nih.gov/entrez/query.fcgi?db=gene&cmd=Retrieve&dopt=full_report&list_uids=216	Z/A	Z/A	Z/A	Z/A	Z/A	Z/A	Z/A	yes	LD	1.2968	1.00139	0.138152	Z/A	Z/A	down	Z/A	Z/A	Z/A	AB016717	aldehyde dehydrogenase class 1	21361176	NP_000680	0	ALDEHYDE DEHYDROGENASE 1 FAMILY, MEMBER A1	216,	0.909	0.567	0.124	down	no	TRUE
SRV_00113_at	Mex_NM_000014_Contig_1	MC00001	ref|NP_000005.2| alpha-2-macroglobulin precursor [Homo sapiens]	3e-21	NP_000005	ALPHA-2-MACROGLOBULIN	2	http://www.ncbi.nlm.nih.gov/entrez/query.fcgi?db=gene&cmd=Retrieve&dopt=full_report&list_uids=2	FALSE	no	yes	no	0.889107	2.5375	1.84068	yes	LU	1.38177	2.46821	10.415	yes	QLCU	up	1.22854	6.26309	19.1707	BC059294	MGC68875 protein	66932947	NP_000005	0	ALPHA-2-MACROGLOBULIN	2,	1.727	1.991	6.069	up	no	TRUE
SRV_00114_a_at	Mex_NM_000014_Contig_2	MC00002	ref|NP_000005.2| alpha-2-macroglobulin precursor [Homo sapiens]	3e-21	NP_000005	ALPHA-2-MACROGLOBULIN	2	http://www.ncbi.nlm.nih.gov/entrez/query.fcgi?db=gene&cmd=Retrieve&dopt=full_report&list_uids=2	Z/A	Z/A	Z/A	Z/A	Z/A	Z/A	Z/A	yes	LU	1.23906	2.36998	3.04564	yes	QLCU	up	1.20216	2.92671	3.1368	BC059294	MGC68875 protein	66932947	NP_000005	0	ALPHA-2-MACROGLOBULIN	2,	1.727	1.991	6.069	up	no	TRUE
SRV_00116_at	Mex_NM_000014_Contig_4	MC00004	ref|NP_000005.2| alpha-2-macroglobulin precursor [Homo sapiens]	3e-21	NP_000005	ALPHA-2-MACROGLOBULIN	2	http://www.ncbi.nlm.nih.gov/entrez/query.fcgi?db=gene&cmd=Retrieve&dopt=full_report&list_uids=2	Z/A	Z/A	Z/A	Z/A	Z/A	Z/A	Z/A	yes	LU	1.11936	1.62895	2.02696	Z/A	Z/A	up	Z/A	Z/A	Z/A	BC059294	MGC68875 protein	66932947	NP_000005	0	ALPHA-2-MACROGLOBULIN	2,	1.727	1.991	6.069	up	no	TRUE
SRV_01134_at	Mex_NM_001693_Contig_1	MC01022	ref|NP_001684.2| vacuolar H+ATPase B2 [Homo sapiens]	1e-100	NP_001684	ATPASE, H+ TRANSPORTING, LYSOSOMAL 56/58KDA, V1 SUBUNIT B2	526	http://www.ncbi.nlm.nih.gov/entrez/query.fcgi?db=gene&cmd=Retrieve&dopt=full_report&list_uids=526	Z/A	Z/A	Z/A	Z/A	Z/A	Z/A	Z/A	yes	LU	0.908078	1.31803	2.01546	Z/A	Z/A	up	Z/A	Z/A	Z/A	BC046738	vha55-prov protein	19913428	NP_001684	0	ATPASE, H+ TRANSPORTING, LYSOSOMAL 56/58KDA, V1 SUBUNIT B2	526,	1.346	1.757	1.248	up	no	TRUE
SRV_03529_s_at	Mex_NM_014376_Contig_1	MC03417	ref|NP_004351.1| cadherin 1, type 1 preproprotein [Homo sapiens]	1e-46	NP_004351	CADHERIN 1, TYPE 1, E-CADHERIN (EPITHELIAL)	999	http://www.ncbi.nlm.nih.gov/entrez/query.fcgi?db=gene&cmd=Retrieve&dopt=full_report&list_uids=999	Z/A	Z/A	Z/A	Z/A	Z/A	Z/A	Z/A	yes	LU	0.994349	1.22795	2.28921	yes	QLCU	up	1.05881	2.07625	1.52438	U04707	C-cadherin	4757960	NP_004351	0	CADHERIN 1, TYPE 1, E-CADHERIN (EPITHELIAL)	999,	1.423	3.783	8.872	up	no	TRUE
SRV_03100_a_at	Mex_NM_006888_Contig_14	MC02988	ref|NP_008819.1| calmodulin 1 [Homo sapiens]	2e-80	NP_008819	CALMODULIN 1 (PHOSPHORYLASE KINASE, DELTA)	808	http://www.ncbi.nlm.nih.gov/entrez/query.fcgi?db=gene&cmd=Retrieve&dopt=full_report&list_uids=808	Z/A	Z/A	Z/A	Z/A	Z/A	Z/A	Z/A	yes	LD	1.00183	0.894817	0.441744	Z/A	Z/A	down	Z/A	Z/A	Z/A	BC054973	calm2-prov protein	5901912	NP_008819	1.7e-80	CALMODULIN 1 (PHOSPHORYLASE KINASE, DELTA)	801, 805, 808,	0.823	0.575	0.588	down	no	TRUE
SRV_12633_a_at	Tig_NM_006888_Contig_2	TC02028	ref|NP_008819.1| calmodulin 1 [Homo sapiens]	2e-80	NP_008819	CALMODULIN 1 (PHOSPHORYLASE KINASE, DELTA)	808	http://www.ncbi.nlm.nih.gov/entrez/query.fcgi?db=gene&cmd=Retrieve&dopt=full_report&list_uids=808	FALSE	no	yes	no	0.834622	0.265934	1.21668	yes	LD	0.876262	0.313605	0.065923	yes	QLVD	down	0.731348	0.0833982	0.0802073	BC054973	calm2-prov protein	5901912	NP_008819	1.7e-80	CALMODULIN 1 (PHOSPHORYLASE KINASE, DELTA)	801, 805, 808,	0.823	0.575	0.588	down	no	TRUE
SRV_04373_at	Mex_NM_020130_Contig_1	MC04256	ref|NP_064515.1| chromosome 8 open reading frame 4 [Homo sapiens]	3e-39	NP_064515	CHROMOSOME 8 OPEN READING FRAME 4	56892	http://www.ncbi.nlm.nih.gov/entrez/query.fcgi?db=gene&cmd=Retrieve&dopt=full_report&list_uids=56892	Z/A	Z/A	Z/A	Z/A	Z/A	Z/A	Z/A	Z/A	Z/A	Z/A	Z/A	Z/A	yes	QLCU	up	1.59895	2.46143	2.56023	BJ037054	chromosome 8 open reading frame 4	9910148	NP_064515	3.5e-15	CHROMOSOME 8 OPEN READING FRAME 4	56892,	0.945	0.683	2.109	up	no	TRUE
SRV_01196_s_at	Mex_NM_001823_Contig_4	MC01084	ref|NP_001814.2| brain creatine kinase [Homo sapiens]	1e-130	NP_001814	CREATINE KINASE, BRAIN	1152	http://www.ncbi.nlm.nih.gov/entrez/query.fcgi?db=gene&cmd=Retrieve&dopt=full_report&list_uids=1152	Z/A	Z/A	Z/A	Z/A	Z/A	Z/A	Z/A	yes	LD	0.756434	0.84892	0.370097	yes	QLVD	down	0.852835	0.481174	0.424348	BQ385209	brain creatine kinase	21536286	NP_001814	7.9e-14	CREATINE KINASE, BRAIN	1152,	0.809	0.468	0.48	down	no	TRUE
SRV_02476_at	Mex_NM_005213_Contig_1	MC02364	ref|NP_005204.1| cystatin A [Homo sapiens]	6e-11	NP_005204	CYSTATIN A (STEFIN A)	1475	http://www.ncbi.nlm.nih.gov/entrez/query.fcgi?db=gene&cmd=Retrieve&dopt=full_report&list_uids=1475	Z/A	Z/A	Z/A	Z/A	Z/A	Z/A	Z/A	yes	LU	3.13712	14.4852	47.0437	Z/A	Z/A	up	Z/A	Z/A	Z/A	CB206004	cystatin A	4885165	NP_005204	4.6e-17	CYSTATIN A (STEFIN A)	1475,	1.188	2.18	2.254	up	no	TRUE
SRV_00888_at	Mex_NM_001379_Contig_1	MC00776	ref|NP_001370.1| DNA (cytosine-5-)-methyltransferase 1 [Homo sapiens]	1e-102	NP_001370	DNA (CYTOSINE-5-)-METHYLTRANSFERASE 1	1786	http://www.ncbi.nlm.nih.gov/entrez/query.fcgi?db=gene&cmd=Retrieve&dopt=full_report&list_uids=1786	FALSE	no	yes	yes	0.880045	0.363605	2.48114	yes	QLCD	0.851929	0.853937	0.30957	yes	QV	down	0.749736	0.310496	0.768088	D78638	DNA (cytosine-5-)-methyltransferase	4503351	NP_001370	0	DNA (CYTOSINE-5-)-METHYLTRANSFERASE 1	1786,	0.377	0.374	1.178	down	no	TRUE
SRV_01294_at	Mex_NM_002032_Contig_34	MC01182	ref|NP_002023.2| ferritin, heavy polypeptide 1 [Homo sapiens]	5e-63	NP_002023	FERRITIN, HEAVY POLYPEPTIDE 1	2495	http://www.ncbi.nlm.nih.gov/entrez/query.fcgi?db=gene&cmd=Retrieve&dopt=full_report&list_uids=2495	Z/A	Z/A	Z/A	Z/A	Z/A	Z/A	Z/A	Z/A	Z/A	Z/A	Z/A	Z/A	yes	QLCD	down	1.00151	0.746193	0.289106	BG233681	ferritin, heavy polypeptide 1	56682959	NP_002023	1.6e-19	FERRITIN, HEAVY POLYPEPTIDE 1	2495,	1.101	0.94	0.382	down	no	TRUE
SRV_11319_s_at	Tig_NM_002003_Contig_3	TC00744	ref|NP_001994.2| ficolin 1 precursor [Homo sapiens]	2e-93	NP_001994	FICOLIN (COLLAGEN/FIBRINOGEN DOMAIN CONTAINING) 1	2219	http://www.ncbi.nlm.nih.gov/entrez/query.fcgi?db=gene&cmd=Retrieve&dopt=full_report&list_uids=2219	Z/A	Z/A	Z/A	Z/A	Z/A	Z/A	Z/A	Z/A	Z/A	Z/A	Z/A	Z/A	yes	LU	up	1.31875	2.7348	6.01661	AB091339	ficolin-1	8051584	NP_001994	1.8e-88	FICOLIN (COLLAGEN/FIBRINOGEN DOMAIN CONTAINING) 1	2219,	1.079	3.789	6.836	up	no	TRUE
SRV_03994_at	Mex_NM_016594_Contig_1	MC03882	ref|NP_057678.1| FK506 binding protein precursor [Homo sapiens]	3e-33	NP_057678	FK506 BINDING PROTEIN 11, 19 KDA	51303	http://www.ncbi.nlm.nih.gov/entrez/query.fcgi?db=gene&cmd=Retrieve&dopt=full_report&list_uids=51303	Z/A	Z/A	Z/A	Z/A	Z/A	Z/A	Z/A	yes	LD	0.882508	0.768662	0.372432	yes	QV	down	0.844416	0.46739	0.700941	CB198247	FK506 binding protein precursor	7706131	NP_057678	1.6e-42	FK506 BINDING PROTEIN 11, 19 KDA	51303,	0.897	1.084	0.505	down	no	TRUE
SRV_02203_a_at	Mex_NM_004470_Contig_1	MC02091	ref|NP_476433.1| FK506-binding protein 2 precursor [Homo sapiens]	3e-59	NP_476433	FK506 BINDING PROTEIN 2, 13KDA	2286	http://www.ncbi.nlm.nih.gov/entrez/query.fcgi?db=gene&cmd=Retrieve&dopt=full_report&list_uids=2286	Z/A	Z/A	Z/A	Z/A	Z/A	Z/A	Z/A	yes	QlVU	1.06724	1.20884	2.13762	yes	QLCU	up	1.21916	2.18874	1.67976	CB197345	WD repeat domain 41	17149844	NP_476433	4.2e-60	FK506 BINDING PROTEIN 2, 13KDA	2286,	1.011	1.695	0.905	up	yes	TRUE
SRV_00444_a_at	Mex_NM_000581_Contig_2	MC00332	ref|NP_000572.2| glutathione peroxidase 1 isoform 1 [Homo sapiens]	5e-71	NP_000572	GLUTATHIONE PEROXIDASE 1	2876	http://www.ncbi.nlm.nih.gov/entrez/query.fcgi?db=gene&cmd=Retrieve&dopt=full_report&list_uids=2876	Z/A	Z/A	Z/A	Z/A	Z/A	Z/A	Z/A	yes	LU	1.02955	1.07405	3.12816	yes	QLCU	up	0.934535	2.63074	1.65612	CD329920	glutathione peroxidase 1 isoform 1	41406084	NP_000572	5e-68	GLUTATHIONE PEROXIDASE 1	2876,	0.745	1.491	5.838	up	no	TRUE
SRV_00974_a_at	Mex_NM_001512_Contig_1	MC00862	ref|NP_665683.1| glutathione S-transferase A1 [Homo sapiens]	5e-70	NP_665683	GLUTATHIONE S-TRANSFERASE A1	2938	http://www.ncbi.nlm.nih.gov/entrez/query.fcgi?db=gene&cmd=Retrieve&dopt=full_report&list_uids=2938	Z/A	Z/A	Z/A	Z/A	Z/A	Z/A	Z/A	yes	LD	0.742835	0.631944	0.282896	yes	LD	down	0.811551	0.481423	0.394071	BX852046	glutathione S-transferase A1	22091454	NP_665683	9.4e-63	GLUTATHIONE S-TRANSFERASE A1	2938,	0.999	0.728	0.252	down	no	TRUE
AH_at	Mex_NM_006597_Contig_17	MC02876	ref|NP_006588.1| heat shock 70kDa protein 8 isoform 1 [Homo sapiens]	0	NP_006588	HEAT SHOCK 70KDA PROTEIN 8	3312	http://www.ncbi.nlm.nih.gov/entrez/query.fcgi?db=gene&cmd=Retrieve&dopt=full_report&list_uids=3312	Z/A	Z/A	Z/A	Z/A	Z/A	Z/A	Z/A	Z/A	Z/A	Z/A	Z/A	Z/A	yes	QLCU	up	0.89321	1.86022	2.16178	BC041201	hsc70-prov protein	5729877	NP_006588	0	HEAT SHOCK 70KDA PROTEIN 8	3312,	1.271	2.243	2.182	up	no	TRUE
SRV_03466_at	Mex_NM_014234_Contig_1	MC03354	ref|NP_055049.1| estradiol 17 beta-dehydrogenase 8 [Homo sapiens]	6e-40	NP_055049	HYDROXYSTEROID (17-BETA) DEHYDROGENASE 8	7923	http://www.ncbi.nlm.nih.gov/entrez/query.fcgi?db=gene&cmd=Retrieve&dopt=full_report&list_uids=7923	Z/A	Z/A	Z/A	Z/A	Z/A	Z/A	Z/A	Z/A	Z/A	Z/A	Z/A	Z/A	yes	QV	down	0.891615	0.474143	0.821758	CA981199	estradiol 17 beta-dehydrogenase 8	15277342	NP_055049	2.6e-68	HYDROXYSTEROID (17-BETA) DEHYDROGENASE 8	7923,	0.745	0.389	0.252	down	no	TRUE
SRV_10624_at	Tig_NM_000223_Contig_3	TC00108	ref|NP_061889.1| keratin 24 [Homo sapiens]	2e-63	NP_061889	HYPOTHETICAL PROTEIN FLJ20261	192666	http://www.ncbi.nlm.nih.gov/entrez/query.fcgi?db=gene&cmd=Retrieve&dopt=full_report&list_uids=192666	Z/A	Z/A	Z/A	Z/A	Z/A	Z/A	Z/A	yes	LU	3.29672	3.16536	8.68741	yes	LU	up	2.86794	7.55219	11.6705	Y00968	keratin 24	9506669	NP_061889	5e-101	HYPOTHETICAL PROTEIN FLJ20261	192666,	1.65	1.68	4.169	up	no	TRUE
SRV_13498_s_at	Tig_NM_019016_Contig_3	TC02870	ref|NP_061889.1| keratin 24 [Homo sapiens]	2e-63	NP_061889	HYPOTHETICAL PROTEIN FLJ20261	192666	http://www.ncbi.nlm.nih.gov/entrez/query.fcgi?db=gene&cmd=Retrieve&dopt=full_report&list_uids=192666	FALSE	no	yes	no	0.992671	38.0302	1.44384	yes	LU	0.96379	20.1981	862.433	yes	QLCU	up	0.956726	768.137	1245.21	Y00968	keratin 24	9506669	NP_061889	5e-101	HYPOTHETICAL PROTEIN FLJ20261	192666,	1.65	1.68	4.169	up	no	TRUE
SRV_10622_at	Tig_NM_000223_Contig_1	TC00106	ref|NP_000214.1| keratin 12 [Homo sapiens]	4e-86	NP_000214	KERATIN 12 (MEESMANN CORNEAL DYSTROPHY)	3859	http://www.ncbi.nlm.nih.gov/entrez/query.fcgi?db=gene&cmd=Retrieve&dopt=full_report&list_uids=3859	Z/A	Z/A	Z/A	Z/A	Z/A	Z/A	Z/A	Z/A	Z/A	Z/A	Z/A	Z/A	yes	LU	up	2.51143	4.6336	6.10061	BC042927	MGC53311 protein	4557699	NP_000214	8e-118	KERATIN 12 (MEESMANN CORNEAL DYSTROPHY)	3859,	1.447	1.67	3.564	up	no	TRUE
SRV_00038_at	0	gi|4325095|	NP_000890.1	4e-27	NP_000890	KIT ligand	4254	http://www.ncbi.nlm.nih.gov/entrez/query.fcgi?db=gene&cmd=Retrieve&dopt=full_report&list_uids=4254	FALSE	no	yes	no	0.869255	0.322888	1.87123	yes	LD	0.815009	0.306312	0.0796988	yes	QLVD	down	0.708451	0.0989045	0.149135	BC044108	kitlg-prov protein	4505175	NP_000890	1e-28	KIT LIGAND	4254,	0.827	0.623	1.157	down	no	TRUE
SRV_02600_a_at	Mex_NM_005606_Contig_1	MC02488	ref|NP_001008530.1| legumain preproprotein [Homo sapiens]	5e-62	NP_001008530	LEGUMAIN	5641	http://www.ncbi.nlm.nih.gov/entrez/query.fcgi?db=gene&cmd=Retrieve&dopt=full_report&list_uids=5641	Z/A	Z/A	Z/A	Z/A	Z/A	Z/A	Z/A	yes	LU	0.835035	1.54261	2.08231	Z/A	Z/A	up	Z/A	Z/A	Z/A	BC056842	MGC64351 protein	56682964	NP_001008530	3e-179	LEGUMAIN	5641,	1.737	2.503	1.227	up	no	TRUE
SRV_03274_a_at	Mex_NM_012212_Contig_1	MC03162	ref|NP_036344.1| NADP-dependent leukotriene B4 12-hydroxydehydrogenase [Homo sapiens]	3e-47	NP_036344	LEUKOTRIENE B4 12-HYDROXYDEHYDROGENASE	22949	http://www.ncbi.nlm.nih.gov/entrez/query.fcgi?db=gene&cmd=Retrieve&dopt=full_report&list_uids=22949	Z/A	Z/A	Z/A	Z/A	Z/A	Z/A	Z/A	Z/A	Z/A	Z/A	Z/A	Z/A	yes	LD	down	0.438297	0.328938	0.162399	CF548465	NADP-dependent leukotriene B4 12-hydroxydehydrogenase	28570172	NP_036344	3.2e-75	LEUKOTRIENE B4 12-HYDROXYDEHYDROGENASE	22949,	1.058	0.514	0.121	down	no	TRUE
SRV_11423_at	Tig_NM_002427_Contig_1	TC00846	ref|NP_002418.1| matrix metalloproteinase 13 preproprotein [Homo sapiens]	1e-69	NP_002418	MATRIX METALLOPEPTIDASE 13 (COLLAGENASE 3)	4322	http://www.ncbi.nlm.nih.gov/entrez/query.fcgi?db=gene&cmd=Retrieve&dopt=full_report&list_uids=4322	FALSE	no	yes	yes	1.27476	4.00003	0.173109	yes	LU	1.87613	1.92088	9.98164	yes	QC	up	2.39161	7.68358	1.72791	BC054233	mmp1-prov protein	4505209	NP_002418	2e-141	MATRIX METALLOPEPTIDASE 13 (COLLAGENASE 3)	4322,	0.615	3.343	5.242	up	no	TRUE
SRV_02399_a_at	Mex_NM_004994_Contig_1	MC02287	ref|NP_004985.2| matrix metalloproteinase 9 preproprotein [Homo sapiens]	2e-12	NP_004985	MATRIX METALLOPEPTIDASE 9 (GELATINASE B, 92KDA GELATINASE, 92KDA TYPE IV COLLAGENASE)	4318	http://www.ncbi.nlm.nih.gov/entrez/query.fcgi?db=gene&cmd=Retrieve&dopt=full_report&list_uids=4318	FALSE	no	yes	no	1.68543	18.2451	0.747292	yes	LU	0.942047	1.83078	18.2179	yes	QLCU	up	1.58776	33.4029	13.6141	AF072455	gelatinase B	74272287	NP_004985	3e-176	MATRIX METALLOPEPTIDASE 9 (GELATINASE B, 92KDA GELATINASE, 92KDA TYPE IV COLLAGENASE)	4318,	1.976	2.966	45.05	up	no	TRUE
SRV_04193_a_at	Mex_NM_018238_Contig_1	MC04080	ref|NP_060708.1| multiple substrate lipid kinase [Homo sapiens]	1e-81	NP_060708	MULTIPLE SUBSTRATE LIPID KINASE	55750	http://www.ncbi.nlm.nih.gov/entrez/query.fcgi?db=gene&cmd=Retrieve&dopt=full_report&list_uids=55750	Z/A	Z/A	Z/A	Z/A	Z/A	Z/A	Z/A	Z/A	Z/A	Z/A	Z/A	Z/A	yes	QV	down	0.845645	0.486242	0.830081	BC043761	MGC52920 protein	8922701	NP_060708	6e-169	MULTIPLE SUBSTRATE LIPID KINASE	55750,	0.565	0.395	0.785	down	no	TRUE
SRV_12418_at	Tig_NM_006097_Contig_1	TC01823	ref|NP_006088.2| myosin regulatory light polypeptide 9 isoform a [Homo sapiens]	3e-21	NP_006088	MYOSIN, LIGHT POLYPEPTIDE 9, REGULATORY	10398	http://www.ncbi.nlm.nih.gov/entrez/query.fcgi?db=gene&cmd=Retrieve&dopt=full_report&list_uids=10398	FALSE	no	no	yes	0.863531	1.34062	2.16131	Z/A	Z/A	Z/A	Z/A	Z/A	yes	LU	up	0.810165	1.8175	3.04513	BC042231	myosin regulatory light polypeptide 9 isoform a	29568111	NP_006088	1.6e-59	MYOSIN, LIGHT POLYPEPTIDE 9, REGULATORY	10398,	1.104	1.3	1.661	up	no	TRUE
SRV_02821_at	Mex_NM_006169_Contig_2	MC02709	ref|NP_006160.1| nicotinamide N-methyltransferase [Homo sapiens]	1e-50	NP_006160	NICOTINAMIDE N-METHYLTRANSFERASE	4837	http://www.ncbi.nlm.nih.gov/entrez/query.fcgi?db=gene&cmd=Retrieve&dopt=full_report&list_uids=4837	Z/A	Z/A	Z/A	Z/A	Z/A	Z/A	Z/A	yes	LD	0.455125	0.347587	0.0400478	yes	QLVD	down	0.422162	0.0417289	0.0750288	BC056046	MGC69005 protein	5453790	NP_006160	1.6e-58	NICOTINAMIDE N-METHYLTRANSFERASE	4837,	1.06	1.367	0.252	down	no	TRUE
SRV_12417_at	Tig_NM_006096_Contig_1	TC01822	ref|NP_006087.2| N-myc downstream regulated gene 1 [Homo sapiens]	8e-59	NP_006087	N-MYC DOWNSTREAM REGULATED GENE 1	10397	http://www.ncbi.nlm.nih.gov/entrez/query.fcgi?db=gene&cmd=Retrieve&dopt=full_report&list_uids=10397	FALSE	no	yes	yes	1.49657	2.76223	0.0547408	yes	LU	1.34068	2.17878	10.5809	yes	QLCD	up	2.00642	6.0183	0.579209	BC046693	ndr1-prov protein	37655183	NP_006087	6e-160	N-MYC DOWNSTREAM REGULATED GENE 1	10397,	1.43	2.156	1.496	up	no	TRUE
SRV_04595_at	Mex_NM_022121_Contig_1	MC04478	ref|NP_071404.2| PERP, TP53 apoptosis effector [Homo sapiens]	4e-22	NP_071404	PERP, TP53 APOPTOSIS EFFECTOR	64065	http://www.ncbi.nlm.nih.gov/entrez/query.fcgi?db=gene&cmd=Retrieve&dopt=full_report&list_uids=64065	Z/A	Z/A	Z/A	Z/A	Z/A	Z/A	Z/A	yes	LU	1.12771	1.34673	2.53395	yes	QLCU	up	0.898305	2.28649	2.09402	BC046375	PERP, TP53 apoptosis effector	31377722	NP_071404	4.2e-46	PERP, TP53 APOPTOSIS EFFECTOR	64065,	1.768	3.161	2.002	up	no	TRUE
SRV_01504_a_at	Mex_NM_002631_Contig_10	MC01392	ref|NP_002622.2| phosphogluconate dehydrogenase [Homo sapiens]	0	NP_002622	PHOSPHOGLUCONATE DEHYDROGENASE	5226	http://www.ncbi.nlm.nih.gov/entrez/query.fcgi?db=gene&cmd=Retrieve&dopt=full_report&list_uids=5226	Z/A	Z/A	Z/A	Z/A	Z/A	Z/A	Z/A	yes	QlVU	0.966595	1.13549	2.34525	Z/A	Z/A	up	Z/A	Z/A	Z/A	BC059958	MGC68486 protein	40068518	NP_002622	0	PHOSPHOGLUCONATE DEHYDROGENASE	5226,	1.13	0.868	1.336	up	no	TRUE
SRV_01495_at	Mex_NM_002611_Contig_1	MC01383	ref|NP_002602.2| pyruvate dehydrogenase kinase, isoenzyme 2 [Homo sapiens]	1e-100	NP_002602	PYRUVATE DEHYDROGENASE KINASE, ISOZYME 2	5164	http://www.ncbi.nlm.nih.gov/entrez/query.fcgi?db=gene&cmd=Retrieve&dopt=full_report&list_uids=5164	Z/A	Z/A	Z/A	Z/A	Z/A	Z/A	Z/A	Z/A	Z/A	Z/A	Z/A	Z/A	yes	QV	down	0.859214	0.491616	0.812063	BC044112	3j828-prov protein	19923736	NP_002602	7e-178	PYRUVATE DEHYDROGENASE KINASE, ISOZYME 2	5164,	0.919	1.236	0.517	down	no	TRUE
SRV_05217_a_at	Mex_NM_138432_Contig_1	MC05100	ref|NP_612441.1| serine dehydratase-like [Homo sapiens]	8e-47	NP_612441	SERINE DEHYDRATASE-LIKE	113675	http://www.ncbi.nlm.nih.gov/entrez/query.fcgi?db=gene&cmd=Retrieve&dopt=full_report&list_uids=113675	Z/A	Z/A	Z/A	Z/A	Z/A	Z/A	Z/A	yes	LD	1.05633	0.891459	0.408317	Z/A	Z/A	down	Z/A	Z/A	Z/A	BC060346	MGC68790 protein	19923959	NP_612441	2.2e-95	SERINE DEHYDRATASE-LIKE	113675,	0.842	0.433	0.22	down	no	TRUE
SRV_01759_at	Mex_NM_003167_Contig_1	MC01647	ref|NP_001027549.1| sulfotransferase SULT6B1 [Homo sapiens]	1e-34	NP_001027549	SULFOTRANSFERASE SULT6B1	391365	http://www.ncbi.nlm.nih.gov/entrez/query.fcgi?db=gene&cmd=Retrieve&dopt=full_report&list_uids=391365	FALSE	no	no	yes	1.15563	1.60906	0.261693	Z/A	Z/A	Z/A	Z/A	Z/A	yes	QLCD	down	0.984709	2.51013	0.437685	AW645021	sulfotransferase SULT6B1	74024919	NP_001027549	1.4e-65	SULFOTRANSFERASE SULT6B1	391365,	0.728	0.466	1.625	down	no	TRUE
SRV_04574_at	Mex_NM_021978_Contig_2	MC04457	ref|NP_068813.1| suppression of tumorigenicity 14 [Homo sapiens]	3e-36	NP_068813	SUPPRESSION OF TUMORIGENICITY 14 (COLON CARCINOMA)	6768	http://www.ncbi.nlm.nih.gov/entrez/query.fcgi?db=gene&cmd=Retrieve&dopt=full_report&list_uids=6768	FALSE	no	yes	yes	0.842791	1.79775	0.428722	yes	QlVU	1.06924	1.02222	2.02919	Z/A	Z/A	up	Z/A	Z/A	Z/A	AB038498	homolog of human MT-SP1	11415040	NP_068813	0	SUPPRESSION OF TUMORIGENICITY 14 (COLON CARCINOMA)	6768,	1.671	1.546	1.019	up	no	TRUE
SRV_04588_a_at	Mex_NM_022085_Contig_1	MC04471	ref|NP_110437.2| thioredoxin domain containing 5 isoform 1 [Homo sapiens]	7e-93	NP_110437	THIOREDOXIN DOMAIN CONTAINING 5	81567	http://www.ncbi.nlm.nih.gov/entrez/query.fcgi?db=gene&cmd=Retrieve&dopt=full_report&list_uids=81567	Z/A	Z/A	Z/A	Z/A	Z/A	Z/A	Z/A	yes	LU	1.01854	1.37674	2.48845	yes	LU	up	0.974638	1.95945	2.82353	BC045245	txndc5-prov protein	42794771	NP_110437	8e-150	THIOREDOXIN DOMAIN CONTAINING 5	81567,	1.095	1.447	0.914	up	no	TRUE
SRV_02965_at	Mex_NM_006528_Contig_1	MC02853	ref|NP_006519.1| tissue factor pathway inhibitor 2 [Homo sapiens]	7e-20	NP_006519	TISSUE FACTOR PATHWAY INHIBITOR 2	7980	http://www.ncbi.nlm.nih.gov/entrez/query.fcgi?db=gene&cmd=Retrieve&dopt=full_report&list_uids=7980	FALSE	no	yes	no	1.01057	3.39072	1.06513	Z/A	Z/A	Z/A	Z/A	Z/A	yes	QLCU	up	0.875845	2.5892	2.01547	BC055972	MGC68843 protein	5730091	NP_006519	3.5e-63	TISSUE FACTOR PATHWAY INHIBITOR 2	7980,	1.156	1.246	2.311	up	no	TRUE
SRV_04964_a_at	Mex_NM_032525_Contig_2	MC04847	ref|NP_115914.1| tubulin, beta 6 [Homo sapiens]	6e-61	NP_115914	TUBULIN, BETA 6	84617	http://www.ncbi.nlm.nih.gov/entrez/query.fcgi?db=gene&cmd=Retrieve&dopt=full_report&list_uids=84617	FALSE	no	yes	no	0.963746	4.42946	1.16274	yes	QlVU	0.843846	0.916764	3.68994	yes	QLCU	up	0.813253	4.06077	4.29043	BC041265	MGC52834 protein	14210536	NP_115914	0	TUBULIN, BETA 6	84617,	0.822	1.352	3.063	up	no	TRUE
SRV_05319_at	Mex_NM_145690_Contig_6	MC05202	ref|NP_663723.1| tyrosine 3/tryptophan 5 -monooxygenase activation protein, zeta polypeptide [Homo sapiens]	9e-99	NP_663723	TYROSINE 3-MONOOXYGENASE/TRYPTOPHAN 5-MONOOXYGENASE ACTIVATION PROTEIN, ZETA POLYPEPTIDE	7534	http://www.ncbi.nlm.nih.gov/entrez/query.fcgi?db=gene&cmd=Retrieve&dopt=full_report&list_uids=7534	Z/A	Z/A	Z/A	Z/A	Z/A	Z/A	Z/A	yes	LU	1.03149	1.60957	2.94776	yes	QLCU	up	1.23368	2.91218	2.79387	BC056850	MGC64423 protein	21735625	NP_663723	7e-105	TYROSINE 3-MONOOXYGENASE/TRYPTOPHAN 5-MONOOXYGENASE ACTIVATION PROTEIN, ZETA POLYPEPTIDE	7534,	1.098	1.163	1.98	up	no	TRUE
SRV_05319_copy1_at	Mex_NM_145690_Contig_6	MC05202	ref|NP_663723.1| tyrosine 3/tryptophan 5 -monooxygenase activation protein, zeta polypeptide [Homo sapiens]	9e-99	NP_663723	TYROSINE 3-MONOOXYGENASE/TRYPTOPHAN 5-MONOOXYGENASE ACTIVATION PROTEIN, ZETA POLYPEPTIDE	7534	http://www.ncbi.nlm.nih.gov/entrez/query.fcgi?db=gene&cmd=Retrieve&dopt=full_report&list_uids=7534	Z/A	Z/A	Z/A	Z/A	Z/A	Z/A	Z/A	yes	LU	1.01011	1.57133	2.96991	yes	QLCU	up	1.23425	2.82716	2.8354	BC056850	MGC64423 protein	21735625	NP_663723	7e-105	TYROSINE 3-MONOOXYGENASE/TRYPTOPHAN 5-MONOOXYGENASE ACTIVATION PROTEIN, ZETA POLYPEPTIDE	7534,	1.098	1.163	1.98	up	no	TRUE
SRV_05319_copy2_at	Mex_NM_145690_Contig_6	MC05202	ref|NP_663723.1| tyrosine 3/tryptophan 5 -monooxygenase activation protein, zeta polypeptide [Homo sapiens]	9e-99	NP_663723	TYROSINE 3-MONOOXYGENASE/TRYPTOPHAN 5-MONOOXYGENASE ACTIVATION PROTEIN, ZETA POLYPEPTIDE	7534	http://www.ncbi.nlm.nih.gov/entrez/query.fcgi?db=gene&cmd=Retrieve&dopt=full_report&list_uids=7534	Z/A	Z/A	Z/A	Z/A	Z/A	Z/A	Z/A	yes	LU	1.00526	1.61304	2.92752	yes	QLCU	up	1.24701	2.84891	2.88583	BC056850	MGC64423 protein	21735625	NP_663723	7e-105	TYROSINE 3-MONOOXYGENASE/TRYPTOPHAN 5-MONOOXYGENASE ACTIVATION PROTEIN, ZETA POLYPEPTIDE	7534,	1.098	1.163	1.98	up	no	TRUE
SRV_05319_copy3_at	Mex_NM_145690_Contig_6	MC05202	ref|NP_663723.1| tyrosine 3/tryptophan 5 -monooxygenase activation protein, zeta polypeptide [Homo sapiens]	9e-99	NP_663723	TYROSINE 3-MONOOXYGENASE/TRYPTOPHAN 5-MONOOXYGENASE ACTIVATION PROTEIN, ZETA POLYPEPTIDE	7534	http://www.ncbi.nlm.nih.gov/entrez/query.fcgi?db=gene&cmd=Retrieve&dopt=full_report&list_uids=7534	Z/A	Z/A	Z/A	Z/A	Z/A	Z/A	Z/A	yes	LU	0.992529	1.56146	2.94488	yes	QLCU	up	1.23573	2.78529	2.94816	BC056850	MGC64423 protein	21735625	NP_663723	7e-105	TYROSINE 3-MONOOXYGENASE/TRYPTOPHAN 5-MONOOXYGENASE ACTIVATION PROTEIN, ZETA POLYPEPTIDE	7534,	1.098	1.163	1.98	up	no	TRUE
SRV_05319_copy4_at	Mex_NM_145690_Contig_6	MC05202	ref|NP_663723.1| tyrosine 3/tryptophan 5 -monooxygenase activation protein, zeta polypeptide [Homo sapiens]	9e-99	NP_663723	TYROSINE 3-MONOOXYGENASE/TRYPTOPHAN 5-MONOOXYGENASE ACTIVATION PROTEIN, ZETA POLYPEPTIDE	7534	http://www.ncbi.nlm.nih.gov/entrez/query.fcgi?db=gene&cmd=Retrieve&dopt=full_report&list_uids=7534	Z/A	Z/A	Z/A	Z/A	Z/A	Z/A	Z/A	yes	LU	0.993482	1.5913	2.99011	yes	QLCU	up	1.24464	2.83846	2.88033	BC056850	MGC64423 protein	21735625	NP_663723	7e-105	TYROSINE 3-MONOOXYGENASE/TRYPTOPHAN 5-MONOOXYGENASE ACTIVATION PROTEIN, ZETA POLYPEPTIDE	7534,	1.098	1.163	1.98	up	no	TRUE
SRV_13632_at	Tig_NM_021009_Contig_3	TC03000	ref|NP_066289.2| ubiquitin C [Homo sapiens]	9e-65	NP_066289	UBIQUITIN C	7316	http://www.ncbi.nlm.nih.gov/entrez/query.fcgi?db=gene&cmd=Retrieve&dopt=full_report&list_uids=7316	Z/A	Z/A	Z/A	Z/A	Z/A	Z/A	Z/A	yes	LU	1.25686	1.64664	2.55742	yes	QLCU	up	1.60059	2.14543	2.19076	BC054976	ubc-prov protein	67191208	NP_066289	0	UBIQUITIN C	7316,	1.135	1.414	1.579	up	no	TRUE
SRV_03453_at	Mex_NM_014176_Contig_1	MC03341	ref|NP_054895.1| ubiquitin-conjugating enzyme E2T (putative) [Homo sapiens]	9e-76	NP_054895	UBIQUITIN-CONJUGATING ENZYME E2T (PUTATIVE)	29089	http://www.ncbi.nlm.nih.gov/entrez/query.fcgi?db=gene&cmd=Retrieve&dopt=full_report&list_uids=29089	Z/A	Z/A	Z/A	Z/A	Z/A	Z/A	Z/A	Z/A	Z/A	Z/A	Z/A	Z/A	yes	QLVD	down	0.901356	0.498386	0.777056	BC044029	hspc150-prov protein	7661808	NP_054895	2e-71	UBIQUITIN-CONJUGATING ENZYME E2T (PUTATIVE)	29089,	0.426	0.249	0.48	down	no	TRUE
SRV_02735_at	Mex_NM_005957_Contig_1	MC02623	ref|NP_005948.3| 5,10-methylenetetrahydrofolate reductase (NADPH) [Homo sapiens]	9e-91	NP_005948	5,10-METHYLENETETRAHYDROFOLATE REDUCTASE (NADPH)	4524	http://www.ncbi.nlm.nih.gov/entrez/query.fcgi?db=gene&cmd=Retrieve&dopt=full_report&list_uids=4524	FALSE	no	yes	yes	1.65722	7.49901	0.318071	yes	LU	0.769155	1.74395	14.6836	yes	QLCU	up	1.27466	13.0779	4.67044	BC046708	mthfr-prov protein	87240000	NP_005948	0	5,10-METHYLENETETRAHYDROFOLATE REDUCTASE (NADPH)	4524,	0.291	0.11	0.0971	down	no	FALSE
SRV_00723_a_at	Mex_NM_001098_Contig_3	MC00611	ref|NP_001089.1| aconitase 2 precursor [Homo sapiens]	2e-78	NP_001089	ACONITASE 2, MITOCHONDRIAL	50	http://www.ncbi.nlm.nih.gov/entrez/query.fcgi?db=gene&cmd=Retrieve&dopt=full_report&list_uids=50	Z/A	Z/A	Z/A	Z/A	Z/A	Z/A	Z/A	Z/A	Z/A	Z/A	Z/A	Z/A	yes	LU	up	0.860352	1.39966	2.00142	BC046860	aconitase 2 precursor	4501867	NP_001089	0	ACONITASE 2, MITOCHONDRIAL	50,	0.725	0.393	0.537	down	no	FALSE
SRV_04813_a_at	Mex_NM_030924_Contig_2	MC04696	ref|NP_112186.3| bubblegum related protein [Homo sapiens]	5e-95	NP_112186	ACYL-COA SYNTHETASE BUBBLEGUM FAMILY MEMBER 2	81616	http://www.ncbi.nlm.nih.gov/entrez/query.fcgi?db=gene&cmd=Retrieve&dopt=full_report&list_uids=81616	FALSE	no	yes	no	0.779803	2.65406	1.33345	yes	QlVU	0.885222	1.172	4.81718	yes	LU	up	0.690299	3.11057	6.42348	BC043850	MGC53673 protein	83745141	NP_112186	0	ACYL-COA SYNTHETASE BUBBLEGUM FAMILY MEMBER 2	81616,	0.666	0.465	1.287	down	no	FALSE
SRV_03255_a_at	Mex_NM_012111_Contig_3	MC03143	ref|NP_036243.1| AHA1, activator of heat shock 90kDa protein ATPase homolog 1 [Homo sapiens]	4e-91	NP_036243	AHA1, ACTIVATOR OF HEAT SHOCK 90KDA PROTEIN ATPASE HOMOLOG 1 (YEAST)	10598	http://www.ncbi.nlm.nih.gov/entrez/query.fcgi?db=gene&cmd=Retrieve&dopt=full_report&list_uids=10598	FALSE	no	yes	no	1.21813	2.21382	0.723229	yes	LU	1.18681	1.58489	3.42632	yes	QLCU	up	1.44568	3.50867	2.47801	BC041491	ahsa1-prov protein	6912280	NP_036243	6e-142	AHA1, ACTIVATOR OF HEAT SHOCK 90KDA PROTEIN ATPASE HOMOLOG 1 (YEAST)	10598,	0.567	0.786	1.217	down	no	FALSE
SRV_00504_at	Mex_NM_000701_Contig_1	MC00392	ref|NP_000692.2| Na+/K+ -ATPase alpha 1 subunit isoform a proprotein [Homo sapiens]	1e-161	NP_000692	ATPASE, NA+/K+ TRANSPORTING, ALPHA 1 POLYPEPTIDE	476	http://www.ncbi.nlm.nih.gov/entrez/query.fcgi?db=gene&cmd=Retrieve&dopt=full_report&list_uids=476	Z/A	Z/A	Z/A	Z/A	Z/A	Z/A	Z/A	yes	LU	1.22301	2.33686	4.67786	yes	QLCU	up	1.38342	4.52094	6.71945	BC049006	MGC53886 protein	21361181	NP_000692	0	ATPASE, NA+/K+ TRANSPORTING, ALPHA 1 POLYPEPTIDE	476,	0.931	0.424	0.883	down	no	FALSE
SRV_11961_at	Tig_NM_004360_Contig_1	TC01382	ref|NP_004351.1| cadherin 1, type 1 preproprotein [Homo sapiens]	1e-46	NP_004351	CADHERIN 1, TYPE 1, E-CADHERIN (EPITHELIAL)	999	http://www.ncbi.nlm.nih.gov/entrez/query.fcgi?db=gene&cmd=Retrieve&dopt=full_report&list_uids=999	FALSE	yes	yes	yes	5.65386	0.35585	0.422551	Z/A	Z/A	Z/A	Z/A	Z/A	yes	QV	down	1.0073	0.391717	0.727659	U04707	C-cadherin	4757960	NP_004351	0	CADHERIN 1, TYPE 1, E-CADHERIN (EPITHELIAL)	999,	1.423	3.783	8.872	up	no	FALSE
SRV_02072_at	Mex_NM_004079_Contig_5	MC01960	ref|NP_004070.3| cathepsin S preproprotein [Homo sapiens]	9e-21	NP_004070	CATHEPSIN S	1520	http://www.ncbi.nlm.nih.gov/entrez/query.fcgi?db=gene&cmd=Retrieve&dopt=full_report&list_uids=1520	FALSE	no	no	yes	1.26341	0.630277	0.278359	Z/A	Z/A	Z/A	Z/A	Z/A	yes	QLCD	down	0.923185	0.672388	0.144442	BC056059	ctss-prov protein	23110962	NP_004070	7e-121	CATHEPSIN S	1520,	2.121	3.597	2.959	up	no	FALSE
SRV_02274_at	Mex_NM_004598_Contig_1	MC02162	ref|NP_001020330.1| CD74 antigen isoform a [Homo sapiens]	1e-28	NP_001020330	CD74 ANTIGEN (INVARIANT POLYPEPTIDE OF MAJOR HISTOCOMPATIBILITY COMPLEX, CLASS II ANTIGEN-ASSOCIATED)	972	http://www.ncbi.nlm.nih.gov/entrez/query.fcgi?db=gene&cmd=Retrieve&dopt=full_report&list_uids=972	Z/A	Z/A	Z/A	Z/A	Z/A	Z/A	Z/A	yes	LD	0.848379	0.692162	0.300336	yes	LD	down	0.880738	0.375334	0.165042	BC059976	MGC68635 protein	68448544	NP_001020330	1.4e-36	CD74 ANTIGEN (INVARIANT POLYPEPTIDE OF MAJOR HISTOCOMPATIBILITY COMPLEX, CLASS II ANTIGEN-ASSOCIATED)	972,	1.272	1.996	8.097	up	no	FALSE
SRV_01687_at	Mex_NM_002985_Contig_1	MC01575	ref|NP_002976.2| small inducible cytokine A5 precursor [Homo sapiens]	1e-23	NP_002976	CHEMOKINE (C-C MOTIF) LIGAND 5	6352	http://www.ncbi.nlm.nih.gov/entrez/query.fcgi?db=gene&cmd=Retrieve&dopt=full_report&list_uids=6352	FALSE	yes	yes	no	1.72335	0.307041	0.849769	yes	LD	0.709619	0.70037	0.241045	yes	QLVD	down	1.22292	0.215043	0.204832	BX852027	small inducible cytokine A5 precursor	22538814	NP_002976	3.5e-19	CHEMOKINE (C-C MOTIF) LIGAND 5	6352,	2.289	3.067	7.084	up	no	FALSE
SRV_04804_a_at	Mex_NM_030806_Contig_1	MC04687	ref|NP_110433.1| chromosome 1 open reading frame 21 [Homo sapiens]	2e-22	NP_110433	CHROMOSOME 1 OPEN READING FRAME 21	81563	http://www.ncbi.nlm.nih.gov/entrez/query.fcgi?db=gene&cmd=Retrieve&dopt=full_report&list_uids=81563	FALSE	no	no	yes	0.855861	0.5788	2.22363	yes	LD	0.843021	0.524977	0.242252	yes	QLVD	down	0.721509	0.303856	0.538678	BC056102	MGC69115 protein	13540596	NP_110433	2.4e-47	CHROMOSOME 1 OPEN READING FRAME 21	81563,	1.429	1.36	0.725	up	no	FALSE
SRV_02562_a_at	Mex_NM_005507_Contig_21	MC02450	ref|NP_005498.1| cofilin 1 (non-muscle) [Homo sapiens]	1e-65	NP_005498	COFILIN 1 (NON-MUSCLE)	1072	http://www.ncbi.nlm.nih.gov/entrez/query.fcgi?db=gene&cmd=Retrieve&dopt=full_report&list_uids=1072	Z/A	Z/A	Z/A	Z/A	Z/A	Z/A	Z/A	Z/A	Z/A	Z/A	Z/A	Z/A	yes	LD	down	0.942694	0.867626	0.487371	BC045044	MGC53245 protein	5031635	NP_005498	3.4e-27	COFILIN 1 (NON-MUSCLE)	1072,	1.16	3.216	6.393	up	no	FALSE
SRV_00826_s_at	Mex_NM_001280_Contig_7	MC00714	ref|NP_001271.1| cold inducible RNA binding protein [Homo sapiens]	1e-27	NP_001271	COLD INDUCIBLE RNA BINDING PROTEIN	1153	http://www.ncbi.nlm.nih.gov/entrez/query.fcgi?db=gene&cmd=Retrieve&dopt=full_report&list_uids=1153	FALSE	no	no	yes	1.15426	0.961761	0.383151	Z/A	Z/A	Z/A	Z/A	Z/A	yes	QLCD	down	0.77861	0.886278	0.215898	BC054250	xcirp2 protein	4502847	NP_001271	9.9e-38	COLD INDUCIBLE RNA BINDING PROTEIN	1153,	0.684	1.017	2.049	up	no	FALSE
D_at	Mex_NM_000088_Contig_11	MC00030	ref|NP_000079.2| alpha 1 type I collagen preproprotein [Homo sapiens]	1e-143	NP_000079	COLLAGEN, TYPE I, ALPHA 1	1277	http://www.ncbi.nlm.nih.gov/entrez/query.fcgi?db=gene&cmd=Retrieve&dopt=full_report&list_uids=1277	Z/A	Z/A	Z/A	Z/A	Z/A	Z/A	Z/A	yes	LD	0.829579	0.740159	0.401833	Z/A	Z/A	down	Z/A	Z/A	Z/A	AB034701	type I collagen alpha 1	110349772	NP_000079	1e-138	0	0	0.96	1.157	5.718	up	no	FALSE
SRV_00330_at	Mex_NM_000397_Contig_2	MC00218	ref|NP_000388.2| cytochrome b-245, beta polypeptide (chronic granulomatous disease) [Homo sapiens]	2e-15	NP_000388	CYTOCHROME B-245, BETA POLYPEPTIDE (CHRONIC GRANULOMATOUS DISEASE)	1536	http://www.ncbi.nlm.nih.gov/entrez/query.fcgi?db=gene&cmd=Retrieve&dopt=full_report&list_uids=1536	FALSE	no	no	yes	1.48542	1.10851	0.178981	Z/A	Z/A	Z/A	Z/A	Z/A	yes	QLCD	down	1.22001	1.07144	0.292054	BX844431	cytochrome b-245, beta polypeptide (chronic granulomatous disease)	6996021	NP_000388	9.4e-95	CYTOCHROME B-245, BETA POLYPEPTIDE (CHRONIC GRANULOMATOUS DISEASE)	1536,	1.259	1.791	2.841	up	no	FALSE
SRV_04974_at	Mex_NM_032609_Contig_1	MC04857	ref|NP_115998.2| cytochrome c oxidase subunit IV isoform 2 [Homo sapiens]	2e-50	NP_115998	CYTOCHROME C OXIDASE SUBUNIT IV ISOFORM 2 (LUNG)	84701	http://www.ncbi.nlm.nih.gov/entrez/query.fcgi?db=gene&cmd=Retrieve&dopt=full_report&list_uids=84701	Z/A	Z/A	Z/A	Z/A	Z/A	Z/A	Z/A	yes	LD	1.07145	0.749257	0.362432	yes	QLVD	down	0.791518	0.45968	0.560846	BU904087	cytochrome c oxidase subunit IV isoform 2	17999526	NP_115998	5.7e-38	CYTOCHROME C OXIDASE SUBUNIT IV ISOFORM 2 (LUNG)	84701,	1.22	2.277	4.381	up	no	FALSE
SRV_10570_at	Tig_NM_000106_Contig_1	TC00057	ref|NP_000097.2| cytochrome P450, family 2, subfamily D, polypeptide 6 isoform 1 [Homo sapiens]	1e-146	NP_000097	cytochrome P450, family 2, subfamily D, polypeptide 6	1569	http://www.ncbi.nlm.nih.gov/entrez/query.fcgi?db=gene&cmd=Retrieve&dopt=full_report&list_uids=1569	Z/A	Z/A	Z/A	Z/A	Z/A	Z/A	Z/A	yes	LU	1.36074	1.83765	2.0608	Z/A	Z/A	up	Z/A	Z/A	Z/A	BC054243	cyp2d6-B-prov protein	40805836	NP_000097	2e-145	CYTOCHROME P450, FAMILY 2, SUBFAMILY D, POLYPEPTIDE 6	1565,	1.055	1.175	0.227	down	no	FALSE
SRV_10899_at	Tig_NM_000774_Contig_2	TC00337	ref|NP_000765.2| cytochrome P450, family 2, subfamily F, polypeptide 1 [Homo sapiens]	7e-43	NP_000765	CYTOCHROME P450, FAMILY 2, SUBFAMILY F, POLYPEPTIDE 1	1572	http://www.ncbi.nlm.nih.gov/entrez/query.fcgi?db=gene&cmd=Retrieve&dopt=full_report&list_uids=1572	Z/A	Z/A	Z/A	Z/A	Z/A	Z/A	Z/A	yes	LU	1.00804	3.4939	5.64403	yes	LU	up	0.911751	3.40769	6.86932	BC060455	MGC68527 protein	19743565	NP_000765	3e-106	CYTOCHROME P450, FAMILY 2, SUBFAMILY F, POLYPEPTIDE 1	1572,	0.741	0.583	1.206	down	no	FALSE
SRV_00159_a_at	Mex_NM_000134_Contig_2	MC00047	ref|NP_000125.1| intestinal fatty acid binding protein 2 [Homo sapiens]	1e-43	NP_000125	FATTY ACID BINDING PROTEIN 2, INTESTINAL	2169	http://www.ncbi.nlm.nih.gov/entrez/query.fcgi?db=gene&cmd=Retrieve&dopt=full_report&list_uids=2169	Z/A	Z/A	Z/A	Z/A	Z/A	Z/A	Z/A	yes	LU	1.4326	2.55301	4.4558	yes	QLCU	up	1.77208	4.01469	4.62291	L19946	fatty acid binding protein	4826720	NP_000125	2.6e-50	FATTY ACID BINDING PROTEIN 2, INTESTINAL	2169,	1.013	0.435	0.0195	down	no	FALSE
SRV_01305_at	Mex_NM_002061_Contig_1	MC01193	ref|NP_002052.1| glutamate-cysteine ligase regulatory protein [Homo sapiens]	3e-19	NP_002052	GLUTAMATE-CYSTEINE LIGASE, MODIFIER SUBUNIT	2730	http://www.ncbi.nlm.nih.gov/entrez/query.fcgi?db=gene&cmd=Retrieve&dopt=full_report&list_uids=2730	Z/A	Z/A	Z/A	Z/A	Z/A	Z/A	Z/A	Z/A	Z/A	Z/A	Z/A	Z/A	yes	QLVD	down	0.824443	0.499205	0.554593	BC044107	gclm-prov protein	4504011	NP_002052	1e-111	GLUTAMATE-CYSTEINE LIGASE, MODIFIER SUBUNIT	2730,	1.012	0.854	1.538	up	yes	FALSE
SRV_02516_at	Mex_NM_005347_Contig_4	MC02404	ref|NP_005338.1| heat shock 70kDa protein 5 (glucose-regulated protein, 78kDa) [Homo sapiens]	1e-129	NP_005338	HEAT SHOCK 70KDA PROTEIN 5 (GLUCOSE-REGULATED PROTEIN, 78KDA)	3309	http://www.ncbi.nlm.nih.gov/entrez/query.fcgi?db=gene&cmd=Retrieve&dopt=full_report&list_uids=3309	FALSE	no	yes	yes	1.40062	3.10739	0.411427	yes	LU	0.908419	1.66051	4.52316	yes	QLCU	up	1.27235	5.15987	1.86095	BC041200	hspa5-prov protein	16507237	NP_005338	0	HEAT SHOCK 70KDA PROTEIN 5 (GLUCOSE-REGULATED PROTEIN, 78KDA)	3309,	0.278	0.543	0.964	down	no	FALSE
SRV_02093_a_at	Mex_NM_004134_Contig_1	MC01981	ref|NP_004125.3| heat shock 70kDa protein 9B precursor [Homo sapiens]	2e-65	NP_004125	HEAT SHOCK 70KDA PROTEIN 9B (MORTALIN-2)	3313	http://www.ncbi.nlm.nih.gov/entrez/query.fcgi?db=gene&cmd=Retrieve&dopt=full_report&list_uids=3313	FALSE	no	yes	no	1.17989	2.01407	0.795006	yes	LU	1.03983	1.30452	2.31904	yes	QLCU	up	1.22688	2.6274	1.84365	BC045259	MGC52616 protein	24234688	NP_004125	0	HEAT SHOCK 70KDA PROTEIN 9B (MORTALIN-2)	3313,	0.906	0.724	0.625	down	no	FALSE
SRV_08154_a_at	Mex_Nohits_3589_Contig_1	MC08037	ref|NP_004125.3| heat shock 70kDa protein 9B precursor [Homo sapiens]	2e-65	NP_004125	HEAT SHOCK 70KDA PROTEIN 9B (MORTALIN-2)	3313	http://www.ncbi.nlm.nih.gov/entrez/query.fcgi?db=gene&cmd=Retrieve&dopt=full_report&list_uids=3313	Z/A	Z/A	Z/A	Z/A	Z/A	Z/A	Z/A	yes	LU	0.953473	1.58806	2.62183	yes	QLCU	up	1.09755	2.9079	2.00157	BC045259	MGC52616 protein	24234688	NP_004125	0	HEAT SHOCK 70KDA PROTEIN 9B (MORTALIN-2)	3313,	0.906	0.724	0.625	down	no	FALSE
SRV_04229_at	Mex_NM_018340_Contig_1	MC04116	ref|NP_060810.1| hypothetical protein LOC55313 [Homo sapiens]	7e-53	NP_060810	HYPOTHETICAL PROTEIN FLJ11151	55313	http://www.ncbi.nlm.nih.gov/entrez/query.fcgi?db=gene&cmd=Retrieve&dopt=full_report&list_uids=55313	Z/A	Z/A	Z/A	Z/A	Z/A	Z/A	Z/A	Z/A	Z/A	Z/A	Z/A	Z/A	yes	QLVU	up	0.965965	1.16963	2.67003	BX853056	hypothetical protein LOC55313	8922901	NP_060810	2.6e-51	HYPOTHETICAL PROTEIN FLJ11151	55313,	1.013	0.738	0.587	down	no	FALSE
SRV_01342_at	Mex_NM_002198_Contig_1	MC01230	ref|NP_002189.1| interferon regulatory factor 1 [Homo sapiens]	1e-13	NP_002189	INTERFERON REGULATORY FACTOR 1	3659	http://www.ncbi.nlm.nih.gov/entrez/query.fcgi?db=gene&cmd=Retrieve&dopt=full_report&list_uids=3659	Z/A	Z/A	Z/A	Z/A	Z/A	Z/A	Z/A	yes	LD	1.66185	0.800503	0.116595	yes	LD	down	1.59935	0.151139	0.0981173	BC059984	MGC68691 protein	4504721	NP_002189	5.4e-72	INTERFERON REGULATORY FACTOR 1	3659,	1.276	5.024	1.935	up	no	FALSE
SRV_01343_a_at	Mex_NM_002198_Contig_2	MC01231	ref|NP_002189.1| interferon regulatory factor 1 [Homo sapiens]	1e-13	NP_002189	INTERFERON REGULATORY FACTOR 1	3659	http://www.ncbi.nlm.nih.gov/entrez/query.fcgi?db=gene&cmd=Retrieve&dopt=full_report&list_uids=3659	Z/A	Z/A	Z/A	Z/A	Z/A	Z/A	Z/A	yes	LD	1.82358	0.979069	0.123288	yes	LD	down	1.4814	0.184133	0.128248	BC059984	MGC68691 protein	4504721	NP_002189	5.4e-72	INTERFERON REGULATORY FACTOR 1	3659,	1.276	5.024	1.935	up	no	FALSE
SRV_00205_a_at	Mex_NM_000223_Contig_19	MC00093	ref|NP_000214.1| keratin 12 [Homo sapiens]	4e-86	NP_000214	KERATIN 12 (MEESMANN CORNEAL DYSTROPHY)	3859	http://www.ncbi.nlm.nih.gov/entrez/query.fcgi?db=gene&cmd=Retrieve&dopt=full_report&list_uids=3859	FALSE	no	yes	no	0.893761	0.0666094	1.08162	yes	LD	1.02784	0.363227	0.00951436	yes	QLVD	down	0.918644	0.0241943	0.0102909	BC042927	MGC53311 protein	4557699	NP_000214	8e-118	KERATIN 12 (MEESMANN CORNEAL DYSTROPHY)	3859,	1.447	1.67	3.564	up	no	FALSE
SRV_00210_x_at	Mex_NM_000223_Contig_27	MC00098	ref|NP_000214.1| keratin 12 [Homo sapiens]	4e-86	NP_000214	KERATIN 12 (MEESMANN CORNEAL DYSTROPHY)	3859	http://www.ncbi.nlm.nih.gov/entrez/query.fcgi?db=gene&cmd=Retrieve&dopt=full_report&list_uids=3859	FALSE	no	yes	no	0.888143	0.0528647	1.05002	yes	LD	0.991697	0.2766	0.00705654	yes	QLVD	down	0.880769	0.0146224	0.00740947	BC042927	MGC53311 protein	4557699	NP_000214	8e-118	KERATIN 12 (MEESMANN CORNEAL DYSTROPHY)	3859,	1.447	1.67	3.564	up	no	FALSE
SRV_00221_x_at	Mex_NM_000223_Contig_48	MC00109	ref|NP_000214.1| keratin 12 [Homo sapiens]	4e-86	NP_000214	KERATIN 12 (MEESMANN CORNEAL DYSTROPHY)	3859	http://www.ncbi.nlm.nih.gov/entrez/query.fcgi?db=gene&cmd=Retrieve&dopt=full_report&list_uids=3859	FALSE	no	yes	no	0.865307	0.0538698	1.52742	yes	LD	1.00594	0.266835	0.00572739	yes	QLVD	down	0.870446	0.0143744	0.00874813	BC042927	MGC53311 protein	4557699	NP_000214	8e-118	KERATIN 12 (MEESMANN CORNEAL DYSTROPHY)	3859,	1.447	1.67	3.564	up	no	FALSE
SRV_10623_x_at	Tig_NM_000223_Contig_2	TC00107	ref|NP_000214.1| keratin 12 [Homo sapiens]	4e-86	NP_000214	KERATIN 12 (MEESMANN CORNEAL DYSTROPHY)	3859	http://www.ncbi.nlm.nih.gov/entrez/query.fcgi?db=gene&cmd=Retrieve&dopt=full_report&list_uids=3859	FALSE	no	yes	no	0.886984	0.0512701	1.45577	yes	LD	1.00991	0.278997	0.00634026	yes	QLVD	down	0.895776	0.0143042	0.00922999	BC042927	MGC53311 protein	4557699	NP_000214	8e-118	KERATIN 12 (MEESMANN CORNEAL DYSTROPHY)	3859,	1.447	1.67	3.564	up	no	FALSE
SRV_01372_a_at	Mex_NM_002275_Contig_20	MC01260	ref|NP_002266.2| keratin 15 [Homo sapiens]	1e-42	NP_002266	KERATIN 15	3866	http://www.ncbi.nlm.nih.gov/entrez/query.fcgi?db=gene&cmd=Retrieve&dopt=full_report&list_uids=3866	FALSE	no	yes	no	0.976794	0.301814	1.20722	yes	LD	0.896017	0.476918	0.0959676	yes	QLVD	down	0.875224	0.143941	0.115854	CD361597	keratin 19	24430190	NP_002266	2.6e-82	KERATIN 15	3866,	2.361	2.795	13.91	up	no	FALSE
SRV_05010_at	Mex_NM_032881_Contig_1	MC04893	ref|NP_116270.1| LSM10, U7 small nuclear RNA associated [Homo sapiens]	3e-43	NP_116270	LSM10, U7 SMALL NUCLEAR RNA ASSOCIATED	84967	http://www.ncbi.nlm.nih.gov/entrez/query.fcgi?db=gene&cmd=Retrieve&dopt=full_report&list_uids=84967	FALSE	no	yes	yes	0.956512	0.479205	1.37163	Z/A	Z/A	Z/A	Z/A	Z/A	yes	QLVD	down	0.935612	0.362748	0.777274	BX847838	LSM10, U7 small nuclear RNA associated	14249632	NP_116270	3.9e-36	LSM10, U7 SMALL NUCLEAR RNA ASSOCIATED	84967,	1.074	1.231	0.886	up	no	FALSE
SRV_00060_s_at	0	gi|1778851|	NP_001522.1	8.9e-55	NP_001522	major histocompatibility complex, class I-related	3140	http://www.ncbi.nlm.nih.gov/entrez/query.fcgi?db=gene&cmd=Retrieve&dopt=full_report&list_uids=3140	Z/A	Z/A	Z/A	Z/A	Z/A	Z/A	Z/A	yes	LD	0.754303	0.727947	0.306249	yes	LD	down	0.718727	0.374812	0.298324	L20730	major histocompatibility complex, class I-related	4504417	NP_001522	4.4e-29	MAJOR HISTOCOMPATIBILITY COMPLEX, CLASS I-RELATED	3140,	0.684	0.861	1.986	up	no	FALSE
SRV_00060_x_at	0	gi|1778851|	NP_001522.1	8.9e-55	NP_001522	major histocompatibility complex, class I-related	3140	http://www.ncbi.nlm.nih.gov/entrez/query.fcgi?db=gene&cmd=Retrieve&dopt=full_report&list_uids=3140	Z/A	Z/A	Z/A	Z/A	Z/A	Z/A	Z/A	yes	LD	0.757147	0.721526	0.349734	yes	QLVD	down	0.785915	0.395087	0.3974	L20730	major histocompatibility complex, class I-related	4504417	NP_001522	4.4e-29	MAJOR HISTOCOMPATIBILITY COMPLEX, CLASS I-RELATED	3140,	0.684	0.861	1.986	up	no	FALSE
SRV_00981_at	Mex_NM_001531_Contig_4	MC00869	ref|NP_001522.1| major histocompatibility complex, class I-related [Homo sapiens]	1e-36	NP_001522	MAJOR HISTOCOMPATIBILITY COMPLEX, CLASS I-RELATED	3140	http://www.ncbi.nlm.nih.gov/entrez/query.fcgi?db=gene&cmd=Retrieve&dopt=full_report&list_uids=3140	Z/A	Z/A	Z/A	Z/A	Z/A	Z/A	Z/A	Z/A	Z/A	Z/A	Z/A	Z/A	yes	LD	down	0.657398	0.282162	0.193158	L20730	major histocompatibility complex, class I-related	4504417	NP_001522	4.4e-29	MAJOR HISTOCOMPATIBILITY COMPLEX, CLASS I-RELATED	3140,	0.684	0.861	1.986	up	no	FALSE
SRV_00984_at	Mex_NM_001531_Contig_7	MC00872	ref|NP_001522.1| major histocompatibility complex, class I-related [Homo sapiens]	1e-36	NP_001522	MAJOR HISTOCOMPATIBILITY COMPLEX, CLASS I-RELATED	3140	http://www.ncbi.nlm.nih.gov/entrez/query.fcgi?db=gene&cmd=Retrieve&dopt=full_report&list_uids=3140	Z/A	Z/A	Z/A	Z/A	Z/A	Z/A	Z/A	yes	LD	0.639946	0.397206	0.192987	yes	LD	down	0.49745	0.238776	0.128909	L20730	major histocompatibility complex, class I-related	4504417	NP_001522	4.4e-29	MAJOR HISTOCOMPATIBILITY COMPLEX, CLASS I-RELATED	3140,	0.684	0.861	1.986	up	no	FALSE
SRV_01410_a_at	Mex_NM_002371_Contig_1	MC01298	ref|NP_002362.1| T-lymphocyte maturation-associated protein isoform a [Homo sapiens]	8e-48	NP_002362	MAL, T-CELL DIFFERENTIATION PROTEIN	4118	http://www.ncbi.nlm.nih.gov/entrez/query.fcgi?db=gene&cmd=Retrieve&dopt=full_report&list_uids=4118	FALSE	no	yes	yes	0.717849	0.114899	0.386288	yes	QLCD	1.19411	1.6862	0.26215	yes	QLVD	down	0.857192	0.193742	0.101265	BC059789	MGC68692 protein	4505091	NP_002362	5.8e-42	MAL, T-CELL DIFFERENTIATION PROTEIN	4118,	1.223	1.007	35.18	up	no	FALSE
SRV_02687_s_at	Mex_NM_005817_Contig_1	MC02575	ref|NP_005808.2| mannose 6 phosphate receptor binding protein 1 [Homo sapiens]	2e-44	NP_005808	MANNOSE-6-PHOSPHATE RECEPTOR BINDING PROTEIN 1	10226	http://www.ncbi.nlm.nih.gov/entrez/query.fcgi?db=gene&cmd=Retrieve&dopt=full_report&list_uids=10226	FALSE	no	yes	yes	1.26522	3.91652	0.399495	yes	QlVU	0.906644	1.42486	4.97977	yes	QLCU	up	1.14711	5.58048	1.98939	BC046724	MGC53750 protein	20127486	NP_005808	1e-116	MANNOSE-6-PHOSPHATE RECEPTOR BINDING PROTEIN 1	10226,	0.85	0.457	0.431	down	no	FALSE
SRV_02724_at	Mex_NM_005911_Contig_6	MC02612	ref|NP_005902.1| methionine adenosyltransferase II, alpha [Homo sapiens]	1e-158	NP_005902	METHIONINE ADENOSYLTRANSFERASE II, ALPHA	4144	http://www.ncbi.nlm.nih.gov/entrez/query.fcgi?db=gene&cmd=Retrieve&dopt=full_report&list_uids=4144	Z/A	Z/A	Z/A	Z/A	Z/A	Z/A	Z/A	yes	LU	1.09034	3.04907	5.9798	yes	QLCU	up	1.15365	7.46968	5.2634	BC043970	m(2)21ab-prov protein	5174529	NP_005902	0	METHIONINE ADENOSYLTRANSFERASE II, ALPHA	4144,	0.226	0.163	0.227	down	no	FALSE
SRV_00555_at	Mex_NM_000941_Contig_2	MC00443	ref|NP_000932.2| cytochrome P450 reductase [Homo sapiens]	2e-34	NP_000932	P450 (CYTOCHROME) OXIDOREDUCTASE	5447	http://www.ncbi.nlm.nih.gov/entrez/query.fcgi?db=gene&cmd=Retrieve&dopt=full_report&list_uids=5447	FALSE	no	yes	yes	1.0361	1.48409	2.31504	Z/A	Z/A	Z/A	Z/A	Z/A	yes	LU	up	0.974914	1.77087	4.51329	BC059318	MGC69029 protein	127139033	NP_000932	0	0	0	1.148	0.64	0.321	down	no	FALSE
SRV_04951_a_at	Mex_NM_032458_Contig_1	MC04834	ref|NP_115834.1| PHD finger protein 6 isoform 1 [Homo sapiens]	3e-37	NP_115834	PHD FINGER PROTEIN 6	84295	http://www.ncbi.nlm.nih.gov/entrez/query.fcgi?db=gene&cmd=Retrieve&dopt=full_report&list_uids=84295	Z/A	Z/A	Z/A	Z/A	Z/A	Z/A	Z/A	Z/A	Z/A	Z/A	Z/A	Z/A	yes	QLVD	down	0.970285	0.45831	0.664713	BC060488	PHD finger protein 6 isoform 1	28557677	NP_115834	5.1e-27	PHD FINGER PROTEIN 6	84295,	1.106	1.394	0.823	up	no	FALSE
SRV_02201_at	Mex_NM_004461_Contig_3	MC02089	ref|NP_004452.1| phenylalanine-tRNA synthetase-like protein [Homo sapiens]	9e-70	NP_004452	PHENYLALANINE-TRNA SYNTHETASE-LIKE, ALPHA SUBUNIT	2193	http://www.ncbi.nlm.nih.gov/entrez/query.fcgi?db=gene&cmd=Retrieve&dopt=full_report&list_uids=2193	Z/A	Z/A	Z/A	Z/A	Z/A	Z/A	Z/A	yes	LU	1.05675	1.28065	2.14562	yes	QLCU	up	1.04951	2.40742	1.83862	BC054256	farsl-prov protein	4758340	NP_004452	0	PHENYLALANINE-TRNA SYNTHETASE-LIKE, ALPHA SUBUNIT	2193,	0.503	0.631	1.007	down	no	FALSE
SRV_04514_at	Mex_NM_021128_Contig_1	MC04397	ref|NP_066951.1| DNA directed RNA polymerase II polypeptide L [Homo sapiens]	5e-34	NP_066951	POLYMERASE (RNA) II (DNA DIRECTED) POLYPEPTIDE L, 7.6KDA	5441	http://www.ncbi.nlm.nih.gov/entrez/query.fcgi?db=gene&cmd=Retrieve&dopt=full_report&list_uids=5441	Z/A	Z/A	Z/A	Z/A	Z/A	Z/A	Z/A	yes	LD	1.1422	0.570976	0.246646	yes	QLVD	down	0.94151	0.290849	0.407799	BF610741	DNA directed RNA polymerase II polypeptide L	10863925	NP_066951	5.2e-32	POLYMERASE (RNA) II (DNA DIRECTED) POLYPEPTIDE L, 7.6KDA	5441,	0.717	0.877	1.433	up	no	FALSE
SRV_05347_at	Mex_NM_148954_Contig_1	MC05230	ref|NP_683756.1| proteasome beta 9 subunit isoform 2 proprotein [Homo sapiens]	1e-77	NP_683756	PROTEASOME (PROSOME, MACROPAIN) SUBUNIT, BETA TYPE, 9 (LARGE MULTIFUNCTIONAL PEPTIDASE 2)	5698	http://www.ncbi.nlm.nih.gov/entrez/query.fcgi?db=gene&cmd=Retrieve&dopt=full_report&list_uids=5698	FALSE	no	yes	no	1.02419	0.240188	0.692534	yes	LD	0.750073	0.303492	0.0599188	yes	QLVD	down	0.768218	0.0728951	0.0414958	D87687	LMP2	23110932	NP_683756	1.4e-76	PROTEASOME (PROSOME, MACROPAIN) SUBUNIT, BETA TYPE, 9 (LARGE MULTIFUNCTIONAL PEPTIDASE 2)	5698,	1.281	2.474	7.595	up	no	FALSE
SRV_01520_at	Mex_NM_002654_Contig_2	MC01408	ref|NP_872270.1| pyruvate kinase 3 isoform 2 [Homo sapiens]	1e-31	NP_872270	pyruvate kinase, muscle	8127	http://www.ncbi.nlm.nih.gov/entrez/query.fcgi?db=gene&cmd=Retrieve&dopt=full_report&list_uids=8127	Z/A	Z/A	Z/A	Z/A	Z/A	Z/A	Z/A	Z/A	Z/A	Z/A	Z/A	Z/A	yes	LU	up	1.13054	1.44874	2.02945	BC044007	pkm2-prov protein	33286420	NP_872270	0	PYRUVATE KINASE, MUSCLE	5315,	0.784	0.376	0.447	down	no	FALSE
SRV_01519_a_at	Mex_NM_002654_Contig_1	MC01407	ref|NP_002645.3| pyruvate kinase 3 isoform 1 [Homo sapiens]	1e-100	NP_002645	pyruvate kinase, muscle	8127	http://www.ncbi.nlm.nih.gov/entrez/query.fcgi?db=gene&cmd=Retrieve&dopt=full_report&list_uids=8127	Z/A	Z/A	Z/A	Z/A	Z/A	Z/A	Z/A	Z/A	Z/A	Z/A	Z/A	Z/A	yes	LU	up	0.959115	1.50752	2.27955	U03878	cytosolic thyroid hormone binding protein/pyruvate kinase type M2	33286418	NP_002645	0	PYRUVATE KINASE, MUSCLE	5315,	1.075	0.499	0.521	down	no	FALSE
SRV_03011_a_at	Mex_NM_006666_Contig_3	MC02899	ref|NP_006657.1| RuvB-like 2 [Homo sapiens]	2e-82	NP_006657	RUVB-LIKE 2 (E. COLI)	10856	http://www.ncbi.nlm.nih.gov/entrez/query.fcgi?db=gene&cmd=Retrieve&dopt=full_report&list_uids=10856	Z/A	Z/A	Z/A	Z/A	Z/A	Z/A	Z/A	yes	QLCD	1.01779	0.890463	0.479486	yes	QLVD	down	0.944055	0.459003	0.72146	BC047966	ruvbl2-prov protein	5730023	NP_006657	0	RUVB-LIKE 2 (E. COLI)	10856,	0.695	0.883	1.521	up	no	FALSE
SRV_02611_a_at	Mex_NM_005627_Contig_2	MC02499	ref|NP_005618.2| serum/glucocorticoid regulated kinase [Homo sapiens]	2e-42	NP_005618	SERUM/GLUCOCORTICOID REGULATED KINASE	6446	http://www.ncbi.nlm.nih.gov/entrez/query.fcgi?db=gene&cmd=Retrieve&dopt=full_report&list_uids=6446	Z/A	Z/A	Z/A	Z/A	Z/A	Z/A	Z/A	yes	LU	1.32476	1.75672	7.18077	yes	LU	up	1.59534	4.73512	9.29456	AF057138	serum/glucocorticoid regulated kinase	25168263	NP_005618	0	SERUM/GLUCOCORTICOID REGULATED KINASE	6446,	1.153	0.252	0.239	down	no	FALSE
SRV_04524_at	Mex_NM_021194_Contig_1	MC04407	ref|NP_067017.2| solute carrier family 30 (zinc transporter), member 1 [Homo sapiens]	1e-62	NP_067017	SOLUTE CARRIER FAMILY 30 (ZINC TRANSPORTER), MEMBER 1	7779	http://www.ncbi.nlm.nih.gov/entrez/query.fcgi?db=gene&cmd=Retrieve&dopt=full_report&list_uids=7779	Z/A	Z/A	Z/A	Z/A	Z/A	Z/A	Z/A	yes	LU	0.994288	1.18621	2.36249	Z/A	Z/A	up	Z/A	Z/A	Z/A	BC046675	slc30a1-prov protein	52352803	NP_067017	1e-130	SOLUTE CARRIER FAMILY 30 (ZINC TRANSPORTER), MEMBER 1	7779,	2.101	0.352	0.579	down	no	FALSE
SRV_01215_a_at	Mex_NM_001859_Contig_1	MC01103	ref|NP_001850.1| solute carrier family 31 (copper transporters), member 1 [Homo sapiens]	2e-32	NP_001850	SOLUTE CARRIER FAMILY 31 (COPPER TRANSPORTERS), MEMBER 1	1317	http://www.ncbi.nlm.nih.gov/entrez/query.fcgi?db=gene&cmd=Retrieve&dopt=full_report&list_uids=1317	FALSE	no	yes	yes	1.00383	3.3957	0.460738	yes	QlVU	1.11463	1.78783	6.94634	yes	QLCU	up	1.1189	6.07094	3.20044	BC053785	MGC64360 protein	4507015	NP_001850	9.2e-77	SOLUTE CARRIER FAMILY 31 (COPPER TRANSPORTERS), MEMBER 1	1317,	1.353	0.921	0.0891	down	no	FALSE
SRV_03111_at	Mex_NM_006924_Contig_5	MC02999	ref|NP_008855.1| splicing factor, arginine/serine-rich 1 (splicing factor 2, alternate splicing factor) [Homo sapiens]	4e-23	NP_008855	SPLICING FACTOR, ARGININE/SERINE-RICH 1 (SPLICING FACTOR 2, ALTERNATE SPLICING FACTOR)	6426	http://www.ncbi.nlm.nih.gov/entrez/query.fcgi?db=gene&cmd=Retrieve&dopt=full_report&list_uids=6426	Z/A	Z/A	Z/A	Z/A	Z/A	Z/A	Z/A	yes	QLCU	0.863107	2.36374	2.02352	Z/A	Z/A	up	Z/A	Z/A	Z/A	BC042354	Sfrs1 protein	5902076	NP_008855	2e-74	SPLICING FACTOR, ARGININE/SERINE-RICH 1 (SPLICING FACTOR 2, ALTERNATE SPLICING FACTOR)	6426,	0.506	0.769	1.301	down	no	FALSE
SRV_01818_at	Mex_NM_003329_Contig_3	MC01706	ref|NP_003320.2| thioredoxin [Homo sapiens]	3e-22	NP_003320	THIOREDOXIN	7295	http://www.ncbi.nlm.nih.gov/entrez/query.fcgi?db=gene&cmd=Retrieve&dopt=full_report&list_uids=7295	Z/A	Z/A	Z/A	Z/A	Z/A	Z/A	Z/A	yes	LD	0.983001	0.769864	0.242828	Z/A	Z/A	down	Z/A	Z/A	Z/A	AW765524	thioredoxin	50592994	NP_003320	1.8e-21	THIOREDOXIN	7295,	1.193	1.457	0.833	up	no	FALSE
SRV_05232_a_at	Mex_NM_138788_Contig_1	MC05115	ref|NP_620143.1| transmembrane protein 45B [Homo sapiens]	4e-54	NP_620143	TRANSMEMBRANE PROTEIN 45B	120224	http://www.ncbi.nlm.nih.gov/entrez/query.fcgi?db=gene&cmd=Retrieve&dopt=full_report&list_uids=120224	Z/A	Z/A	Z/A	Z/A	Z/A	Z/A	Z/A	yes	LU	0.844185	1.21138	2.03785	Z/A	Z/A	up	Z/A	Z/A	Z/A	AW199931	transmembrane protein 45B	20270331	NP_620143	3.5e-28	TRANSMEMBRANE PROTEIN 45B	120224,	1.114	0.972	0.83	down	no	FALSE
AE_at	Mex_NM_006088_Contig_4	MC02682	ref|NP_006079.1| tubulin, beta, 2 [Homo sapiens]	0	NP_006079	TUBULIN, BETA 2C	10383	http://www.ncbi.nlm.nih.gov/entrez/query.fcgi?db=gene&cmd=Retrieve&dopt=full_report&list_uids=10383	Z/A	Z/A	Z/A	Z/A	Z/A	Z/A	Z/A	Z/A	Z/A	Z/A	Z/A	Z/A	yes	QLCU	up	0.832036	2.03269	1.6809	BC043974	MGC53997 protein	5174735	NP_006079	0	TUBULIN, BETA 2C	10383,	0.714	0.281	0.832	down	no	FALSE
SRV_04483_x_at	Mex_NM_021009_Contig_15	MC04366	ref|NP_066289.2| ubiquitin C [Homo sapiens]	9e-65	NP_066289	UBIQUITIN C	7316	http://www.ncbi.nlm.nih.gov/entrez/query.fcgi?db=gene&cmd=Retrieve&dopt=full_report&list_uids=7316	Z/A	Z/A	Z/A	Z/A	Z/A	Z/A	Z/A	yes	QLCD	0.957501	0.999227	0.499542	Z/A	Z/A	down	Z/A	Z/A	Z/A	BC054976	ubc-prov protein	67191208	NP_066289	0	UBIQUITIN C	7316,	1.135	1.414	1.579	up	no	FALSE
SRV_11928_at	Tig_NM_004181_Contig_1	TC01350	ref|NP_004172.2| ubiquitin carboxyl-terminal esterase L1 (ubiquitin thiolesterase) [Homo sapiens]	3e-80	NP_004172	UBIQUITIN CARBOXYL-TERMINAL ESTERASE L1 (UBIQUITIN THIOLESTERASE)	7345	http://www.ncbi.nlm.nih.gov/entrez/query.fcgi?db=gene&cmd=Retrieve&dopt=full_report&list_uids=7345	Z/A	Z/A	Z/A	Z/A	Z/A	Z/A	Z/A	yes	LD	0.355403	0.364894	0.0612978	Z/A	Z/A	down	Z/A	Z/A	Z/A	BQ729848	ubiquitin carboxyl-terminal esterase L1 (ubiquitin thiolesterase)	21361091	NP_004172	2.4e-10	UBIQUITIN CARBOXYL-TERMINAL ESTERASE L1 (UBIQUITIN THIOLESTERASE)	7345,	0.931	1.282	2.629	up	no	FALSE
SRV_02461_at	Mex_NM_005153_Contig_1	MC02349	ref|NP_005144.1| ubiquitin specific protease 10 [Homo sapiens]	4e-34	NP_005144	UBIQUITIN SPECIFIC PEPTIDASE 10	9100	http://www.ncbi.nlm.nih.gov/entrez/query.fcgi?db=gene&cmd=Retrieve&dopt=full_report&list_uids=9100	Z/A	Z/A	Z/A	Z/A	Z/A	Z/A	Z/A	Z/A	Z/A	Z/A	Z/A	Z/A	yes	QLCU	up	1.18718	2.04692	2.01499	BC044285	usp10-prov protein	119220605	NP_005144	0	0	0	0.522	0.53	0.932	down	no	FALSE
SRV_04077_a_at	Mex_NM_017811_Contig_1	MC03965	ref|NP_060281.2| ubiquitin-conjugating enzyme UBC3B [Homo sapiens]	1e-42	NP_060281	UBIQUITIN-CONJUGATING ENZYME E2R 2	54926	http://www.ncbi.nlm.nih.gov/entrez/query.fcgi?db=gene&cmd=Retrieve&dopt=full_report&list_uids=54926	Z/A	Z/A	Z/A	Z/A	Z/A	Z/A	Z/A	yes	LU	1.09334	1.12806	2.08417	Z/A	Z/A	up	Z/A	Z/A	Z/A	BC056005	ube2r2-prov protein	22212943	NP_060281	8e-113	UBIQUITIN-CONJUGATING ENZYME E2R 2	54926,	0.635	1.246	1.28	down	no	FALSE
SRV_03769_a_at	Mex_NM_015871_Contig_1	MC03657	ref|NP_056955.1| zinc finger protein LOC51042 [Homo sapiens]	1e-19	NP_056955	ZINC FINGER PROTEIN 593	51042	http://www.ncbi.nlm.nih.gov/entrez/query.fcgi?db=gene&cmd=Retrieve&dopt=full_report&list_uids=51042	FALSE	no	yes	yes	0.958637	0.404879	1.4012	yes	LD	1.00393	0.753477	0.397093	yes	QLVD	down	0.962403	0.305067	0.556406	CB592774	zinc finger protein LOC51042	7705662	NP_056955	6.8e-27	ZINC FINGER PROTEIN 593	51042,	1.303	1.829	1.509	up	no	FALSE
SRV_11747_at	Tig_NM_003503_Contig_1	TC01170	ref|NP_003494.1| CDC7 cell division cycle 7 [Homo sapiens]	2e-12	NP_003494	CDC7 CELL DIVISION CYCLE 7 (S. CEREVISIAE)	8317	http://www.ncbi.nlm.nih.gov/entrez/query.fcgi?db=gene&cmd=Retrieve&dopt=full_report&list_uids=8317	FALSE	no	yes	no	1.0063	0.434032	1.45941	Z/A	Z/A	Z/A	Z/A	Z/A	Z/A	Z/A	z	Z/A	Z/A	Z/A	AB003699	Cdc7-related kinase	4502715	NP_003494	6e-159	CDC7 CELL DIVISION CYCLE 7 (S. CEREVISIAE)	8317,	0.378	0.505	1.524	down	no	N/A
SRV_03498_at	Mex_NM_014301_Contig_1	MC03386	ref|NP_998760.1| iron-sulfur cluster assembly enzyme isoform ISCU2 precursor [Homo sapiens]	1e-58	NP_998760	NIFU-LIKE N-TERMINAL DOMAIN CONTAINING	23479	http://www.ncbi.nlm.nih.gov/entrez/query.fcgi?db=gene&cmd=Retrieve&dopt=full_report&list_uids=23479	FALSE	no	no	yes	0.85985	0.871301	2.08166	Z/A	Z/A	Z/A	Z/A	Z/A	Z/A	Z/A	z	Z/A	Z/A	Z/A	BC054995	cg9836-prov protein	56699456	NP_998760	1.3e-62	NIFU-LIKE N-TERMINAL DOMAIN CONTAINING	23479,	1.671	1.284	0.89	up	no	N/A
SRV_13696_at	Tig_NM_021978_Contig_1	TC03064	ref|NP_068813.1| suppression of tumorigenicity 14 [Homo sapiens]	3e-36	NP_068813	SUPPRESSION OF TUMORIGENICITY 14 (COLON CARCINOMA)	6768	http://www.ncbi.nlm.nih.gov/entrez/query.fcgi?db=gene&cmd=Retrieve&dopt=full_report&list_uids=6768	FALSE	no	yes	yes	1.07069	1.63889	0.492827	Z/A	Z/A	Z/A	Z/A	Z/A	Z/A	Z/A	z	Z/A	Z/A	Z/A	AB038498	homolog of human MT-SP1	11415040	NP_068813	0	SUPPRESSION OF TUMORIGENICITY 14 (COLON CARCINOMA)	6768,	1.671	1.546	1.019	up	no	N/A
